# Supplementary material for: microT-CNN: an avant-garde deep convolutional neural network unravels functional miRNA targets beyond canonical sites
Source: Brief Bioinform. 2024 Dec 31;26(1):bbae678. doi: 10.1093/bib/bbae678 (PMC11685103; doi:10.1093/bib/bbae678)
Supplement: Supplementary_Data_Table_bbae678 [file supplementary_data_table_bbae678.xlsx]

## Sheet: Figure3A
Gene ID	miRNA name	Cell Line	logFC	condition	Binding Type
ENSG00000112715	hsa-miR-16-5p	H4	-0.03	transfection	canonical
ENSG00000153253	hsa-miR-16-5p	H4	-0.49	transfection	canonical
ENSG00000139220	hsa-miR-16-5p	H4	0.21	transfection	canonical
ENSG00000153993	hsa-miR-16-5p	H4	-2.64	transfection	canonical
ENSG00000001629	hsa-miR-16-5p	H4	-0.74	transfection	canonical
ENSG00000108256	hsa-miR-16-5p	H4	-0.19	transfection	canonical
ENSG00000129128	hsa-miR-16-5p	H4	-0.69	transfection	canonical
ENSG00000157741	hsa-miR-16-5p	H4	-0.56	transfection	canonical
ENSG00000144285	hsa-miR-16-5p	H4	0.34	transfection	canonical
ENSG00000103449	hsa-miR-16-5p	H4	0.69	transfection	canonical
ENSG00000094975	hsa-miR-16-5p	H4	-0.49	transfection	canonical
ENSG00000102038	hsa-miR-16-5p	H4	-0.55	transfection	canonical
ENSG00000173320	hsa-miR-16-5p	H4	0.36	transfection	canonical
ENSG00000205339	hsa-miR-16-5p	H4	-0.82	transfection	canonical
ENSG00000079277	hsa-miR-16-5p	H4	-0.04	transfection	canonical
ENSG00000176749	hsa-miR-16-5p	H4	0.01	transfection	canonical
ENSG00000068796	hsa-miR-16-5p	H4	-0.97	transfection	canonical
ENSG00000109670	hsa-miR-16-5p	H4	-0.37	transfection	canonical
ENSG00000168807	hsa-miR-16-5p	H4	-0.59	transfection	canonical
ENSG00000196277	hsa-miR-16-5p	H4	0.23	transfection	canonical
ENSG00000176853	hsa-miR-16-5p	H4	-0.28	transfection	canonical
ENSG00000103035	hsa-miR-16-5p	H4	-0.32	transfection	canonical
ENSG00000156052	hsa-miR-16-5p	H4	-0.27	transfection	canonical
ENSG00000198963	hsa-miR-16-5p	H4	-0.94	transfection	canonical
ENSG00000100614	hsa-miR-16-5p	H4	-0.27	transfection	canonical
ENSG00000128989	hsa-miR-16-5p	H4	-0.02	transfection	canonical
ENSG00000091490	hsa-miR-16-5p	H4	-0.5	transfection	canonical
ENSG00000162928	hsa-miR-16-5p	H4	-0.52	transfection	canonical
ENSG00000100505	hsa-miR-16-5p	H4	-0.05	transfection	canonical
ENSG00000166532	hsa-miR-16-5p	H4	-0.47	transfection	canonical
ENSG00000126070	hsa-miR-16-5p	H4	-0.58	transfection	canonical
ENSG00000116754	hsa-miR-16-5p	H4	-0.53	transfection	canonical
ENSG00000136531	hsa-miR-16-5p	H4	0.02	transfection	canonical
ENSG00000136485	hsa-miR-16-5p	H4	-0.25	transfection	canonical
ENSG00000136052	hsa-miR-16-5p	H4	-1.27	transfection	canonical
ENSG00000172915	hsa-miR-16-5p	H4	-0.15	transfection	canonical
ENSG00000181690	hsa-miR-16-5p	H4	-0.34	transfection	canonical
ENSG00000170677	hsa-miR-16-5p	H4	-0.16	transfection	canonical
ENSG00000185532	hsa-miR-16-5p	H4	-0.82	transfection	canonical
ENSG00000198087	hsa-miR-16-5p	H4	-0.81	transfection	canonical
ENSG00000107864	hsa-miR-16-5p	H4	0	transfection	canonical
ENSG00000183579	hsa-miR-16-5p	H4	0.02	transfection	canonical
ENSG00000082701	hsa-miR-16-5p	H4	-0.23	transfection	canonical
ENSG00000132964	hsa-miR-16-5p	H4	-0.71	transfection	canonical
ENSG00000157625	hsa-miR-16-5p	H4	-0.64	transfection	canonical
ENSG00000166167	hsa-miR-16-5p	H4	-0.86	transfection	canonical
ENSG00000166483	hsa-miR-16-5p	H4	-1.12	transfection	canonical
ENSG00000168575	hsa-miR-16-5p	H4	-0.43	transfection	canonical
ENSG00000162664	hsa-miR-16-5p	H4	-0.22	transfection	canonical
ENSG00000197183	hsa-miR-16-5p	H4	-0.36	transfection	canonical
ENSG00000137449	hsa-miR-16-5p	H4	0.12	transfection	canonical
ENSG00000119927	hsa-miR-16-5p	H4	-0.65	transfection	canonical
ENSG00000075539	hsa-miR-16-5p	H4	-0.81	transfection	canonical
ENSG00000083067	hsa-miR-16-5p	H4	0.04	transfection	canonical
ENSG00000115464	hsa-miR-16-5p	H4	-0.6	transfection	canonical
ENSG00000028839	hsa-miR-16-5p	H4	-0.5	transfection	canonical
ENSG00000057019	hsa-miR-16-5p	H4	0.59	transfection	canonical
ENSG00000072133	hsa-miR-16-5p	H4	-0.92	transfection	canonical
ENSG00000080298	hsa-miR-16-5p	H4	-0.2	transfection	canonical
ENSG00000101974	hsa-miR-16-5p	H4	-0.41	transfection	canonical
ENSG00000102753	hsa-miR-16-5p	H4	-1	transfection	canonical
ENSG00000104369	hsa-miR-16-5p	H4	-1.47	transfection	canonical
ENSG00000104497	hsa-miR-16-5p	H4	-0.44	transfection	canonical
ENSG00000106299	hsa-miR-16-5p	H4	0.15	transfection	canonical
ENSG00000107036	hsa-miR-16-5p	H4	0.42	transfection	canonical
ENSG00000108094	hsa-miR-16-5p	H4	-0.82	transfection	canonical
ENSG00000109756	hsa-miR-16-5p	H4	-0.69	transfection	canonical
ENSG00000111300	hsa-miR-16-5p	H4	-0.37	transfection	canonical
ENSG00000112992	hsa-miR-16-5p	H4	-0.7	transfection	canonical
ENSG00000114302	hsa-miR-16-5p	H4	-0.22	transfection	canonical
ENSG00000120616	hsa-miR-16-5p	H4	-0.37	transfection	canonical
ENSG00000130939	hsa-miR-16-5p	H4	-0.84	transfection	canonical
ENSG00000134343	hsa-miR-16-5p	H4	-0.08	transfection	canonical
ENSG00000135333	hsa-miR-16-5p	H4	-1	transfection	canonical
ENSG00000136935	hsa-miR-16-5p	H4	-0.41	transfection	canonical
ENSG00000144357	hsa-miR-16-5p	H4	-0.55	transfection	canonical
ENSG00000147454	hsa-miR-16-5p	H4	0.17	transfection	canonical
ENSG00000149554	hsa-miR-16-5p	H4	-1.35	transfection	canonical
ENSG00000151893	hsa-miR-16-5p	H4	-0.26	transfection	canonical
ENSG00000152661	hsa-miR-16-5p	H4	-0.23	transfection	canonical
ENSG00000159082	hsa-miR-16-5p	H4	-0.63	transfection	canonical
ENSG00000161813	hsa-miR-16-5p	H4	-0.4	transfection	canonical
ENSG00000166068	hsa-miR-16-5p	H4	-0.41	transfection	canonical
ENSG00000166225	hsa-miR-16-5p	H4	-0.4	transfection	canonical
ENSG00000171316	hsa-miR-16-5p	H4	-0.7	transfection	canonical
ENSG00000173064	hsa-miR-16-5p	H4	-0.41	transfection	canonical
ENSG00000185104	hsa-miR-16-5p	H4	-0.5	transfection	canonical
ENSG00000185697	hsa-miR-16-5p	H4	-1.02	transfection	canonical
ENSG00000187325	hsa-miR-16-5p	H4	-1.21	transfection	canonical
ENSG00000198586	hsa-miR-16-5p	H4	-0.62	transfection	canonical
ENSG00000214595	hsa-miR-16-5p	H4	0.1	transfection	canonical
ENSG00000249158	hsa-miR-16-5p	H4	0.56	transfection	canonical
ENSG00000009413	hsa-miR-16-5p	H4	-0.3	transfection	canonical
ENSG00000049192	hsa-miR-16-5p	H4	0.3	transfection	canonical
ENSG00000050030	hsa-miR-16-5p	H4	0.11	transfection	canonical
ENSG00000067715	hsa-miR-16-5p	H4	-0.07	transfection	canonical
ENSG00000070882	hsa-miR-16-5p	H4	0.38	transfection	canonical
ENSG00000082269	hsa-miR-16-5p	H4	0.17	transfection	canonical
ENSG00000091656	hsa-miR-16-5p	H4	-1.41	transfection	canonical
ENSG00000100330	hsa-miR-16-5p	H4	-0.43	transfection	canonical
ENSG00000011566	hsa-miR-16-5p	H4	-0.43	transfection	non-canonical
ENSG00000117569	hsa-miR-16-5p	H4	-0.75	transfection	non-canonical
ENSG00000169193	hsa-miR-16-5p	H4	-0.01	transfection	non-canonical
ENSG00000101972	hsa-miR-16-5p	H4	-0.62	transfection	non-canonical
ENSG00000125675	hsa-miR-16-5p	H4	0.16	transfection	non-canonical
ENSG00000023287	hsa-miR-16-5p	H4	-0.1	transfection	non-canonical
ENSG00000072657	hsa-miR-16-5p	H4	-1.15	transfection	non-canonical
ENSG00000089006	hsa-miR-16-5p	H4	-0.31	transfection	non-canonical
ENSG00000111860	hsa-miR-16-5p	H4	-0.01	transfection	non-canonical
ENSG00000129003	hsa-miR-16-5p	H4	0.11	transfection	non-canonical
ENSG00000132554	hsa-miR-16-5p	H4	0.13	transfection	non-canonical
ENSG00000151883	hsa-miR-16-5p	H4	-0.24	transfection	non-canonical
ENSG00000165186	hsa-miR-16-5p	H4	1.18	transfection	non-canonical
ENSG00000179915	hsa-miR-16-5p	H4	-0.1	transfection	non-canonical
ENSG00000184564	hsa-miR-16-5p	H4	-2.87	transfection	non-canonical
ENSG00000188133	hsa-miR-16-5p	H4	0.17	transfection	non-canonical
ENSG00000188419	hsa-miR-16-5p	H4	-0.37	transfection	non-canonical
ENSG00000012174	hsa-miR-16-5p	H4	0.1	transfection	non-canonical
ENSG00000085433	hsa-miR-16-5p	H4	-0.06	transfection	non-canonical
ENSG00000108582	hsa-miR-16-5p	H4	-0.71	transfection	non-canonical
ENSG00000109171	hsa-miR-16-5p	H4	-0.23	transfection	non-canonical
ENSG00000116560	hsa-miR-16-5p	H4	-0.64	transfection	non-canonical
ENSG00000135338	hsa-miR-16-5p	H4	-0.2	transfection	non-canonical
ENSG00000136603	hsa-miR-16-5p	H4	0.04	transfection	non-canonical
ENSG00000149308	hsa-miR-16-5p	H4	-0.14	transfection	non-canonical
ENSG00000149970	hsa-miR-16-5p	H4	-0.73	transfection	non-canonical
ENSG00000165029	hsa-miR-16-5p	H4	0.74	transfection	non-canonical
ENSG00000205268	hsa-miR-16-5p	H4	-0.19	transfection	non-canonical
ENSG00000150672	hsa-miR-16-5p	H4	-0.14	transfection	non-canonical
ENSG00000127720	hsa-miR-16-5p	H4	-0.1	transfection	non-canonical
ENSG00000150593	hsa-miR-16-5p	H4	-0.58	transfection	non-canonical
ENSG00000232119	hsa-miR-16-5p	H4	0.23	transfection	non-canonical
ENSG00000109680	hsa-miR-16-5p	H4	0.38	transfection	non-canonical
ENSG00000170961	hsa-miR-16-5p	H4	-0.38	transfection	non-canonical
ENSG00000008952	hsa-miR-16-5p	H4	-0.79	transfection	non-canonical
ENSG00000108823	hsa-miR-16-5p	H4	0.07	transfection	non-canonical
ENSG00000143756	hsa-miR-16-5p	H4	0.15	transfection	non-canonical
ENSG00000196090	hsa-miR-16-5p	H4	0.14	transfection	non-canonical
ENSG00000221914	hsa-miR-16-5p	H4	-0.62	transfection	non-canonical
ENSG00000156011	hsa-miR-16-5p	H4	-0.09	transfection	non-canonical
ENSG00000155313	hsa-miR-16-5p	H4	-0.89	transfection	non-canonical
ENSG00000112773	hsa-miR-16-5p	H4	-0.49	transfection	non-canonical
ENSG00000101266	hsa-miR-16-5p	H4	0.28	transfection	non-canonical
ENSG00000147854	hsa-miR-16-5p	H4	-0.16	transfection	non-canonical
ENSG00000198815	hsa-miR-16-5p	H4	-0.12	transfection	non-canonical
ENSG00000048052	hsa-miR-16-5p	H4	0.2	transfection	non-canonical
ENSG00000005483	hsa-miR-16-5p	H4	-0.66	transfection	non-canonical
ENSG00000107581	hsa-miR-16-5p	H4	-0.25	transfection	non-canonical
ENSG00000109046	hsa-miR-16-5p	H4	-0.1	transfection	non-canonical
ENSG00000148672	hsa-miR-16-5p	H4	-1.1	transfection	non-canonical
ENSG00000158528	hsa-miR-16-5p	H4	-0.01	transfection	non-canonical
ENSG00000182263	hsa-miR-16-5p	H4	-0.36	transfection	non-canonical
ENSG00000184937	hsa-miR-16-5p	H4	0.16	transfection	non-canonical
ENSG00000196159	hsa-miR-16-5p	H4	-0.14	transfection	non-canonical
ENSG00000197045	hsa-miR-16-5p	H4	-0.2	transfection	non-canonical
ENSG00000059588	hsa-miR-16-5p	H4	0.01	transfection	non-canonical
ENSG00000091428	hsa-miR-16-5p	H4	-0.21	transfection	non-canonical
ENSG00000108021	hsa-miR-16-5p	H4	-0.23	transfection	non-canonical
ENSG00000110422	hsa-miR-16-5p	H4	0.37	transfection	non-canonical
ENSG00000114331	hsa-miR-16-5p	H4	-0.45	transfection	non-canonical
ENSG00000116688	hsa-miR-16-5p	H4	-0.44	transfection	non-canonical
ENSG00000134250	hsa-miR-16-5p	H4	-0.5	transfection	non-canonical
ENSG00000136754	hsa-miR-16-5p	H4	-0.5	transfection	non-canonical
ENSG00000156976	hsa-miR-16-5p	H4	-0.42	transfection	non-canonical
ENSG00000162543	hsa-miR-16-5p	H4	0.15	transfection	non-canonical
ENSG00000174839	hsa-miR-16-5p	H4	-0.04	transfection	non-canonical
ENSG00000178585	hsa-miR-16-5p	H4	-0.29	transfection	non-canonical
ENSG00000004897	hsa-miR-16-5p	H4	-0.95	transfection	non-canonical
ENSG00000134532	hsa-miR-16-5p	H4	0.13	transfection	non-canonical
ENSG00000182010	hsa-miR-16-5p	H4	-1.03	transfection	non-canonical
ENSG00000034677	hsa-miR-16-5p	H4	-0.15	transfection	non-canonical
ENSG00000121989	hsa-miR-16-5p	H4	-0.15	transfection	non-canonical
ENSG00000141664	hsa-miR-16-5p	H4	-0.03	transfection	non-canonical
ENSG00000162415	hsa-miR-16-5p	H4	0.08	transfection	non-canonical
ENSG00000168214	hsa-miR-16-5p	H4	-0.04	transfection	non-canonical
ENSG00000168702	hsa-miR-16-5p	H4	-0.3	transfection	non-canonical
ENSG00000172765	hsa-miR-16-5p	H4	-0.69	transfection	non-canonical
ENSG00000143013	hsa-miR-16-5p	H4	-0.36	transfection	non-canonical
ENSG00000182985	hsa-miR-16-5p	H4	0.77	transfection	non-canonical
ENSG00000070367	hsa-miR-16-5p	H4	-0.41	transfection	non-canonical
ENSG00000130449	hsa-miR-16-5p	H4	0.28	transfection	non-canonical
ENSG00000138650	hsa-miR-16-5p	H4	-2.08	transfection	non-canonical
ENSG00000154945	hsa-miR-16-5p	H4	-0.19	transfection	non-canonical
ENSG00000164588	hsa-miR-16-5p	H4	-0.22	transfection	non-canonical
ENSG00000173120	hsa-miR-16-5p	H4	0.12	transfection	non-canonical
ENSG00000176049	hsa-miR-16-5p	H4	-0.43	transfection	non-canonical
ENSG00000181852	hsa-miR-16-5p	H4	0.13	transfection	non-canonical
ENSG00000182890	hsa-miR-16-5p	H4	-0.33	transfection	non-canonical
ENSG00000106536	hsa-miR-16-5p	H4	-0.11	transfection	non-canonical
ENSG00000110321	hsa-miR-16-5p	H4	-0.31	transfection	non-canonical
ENSG00000119314	hsa-miR-16-5p	H4	0.71	transfection	non-canonical
ENSG00000040199	hsa-miR-16-5p	H4	-0.05	transfection	non-canonical
ENSG00000082805	hsa-miR-16-5p	H4	-0.68	transfection	non-canonical
ENSG00000083799	hsa-miR-16-5p	H4	-0.21	transfection	non-canonical
ENSG00000086189	hsa-miR-16-5p	H4	-0.03	transfection	non-canonical
ENSG00000110427	hsa-miR-16-5p	H4	0.64	transfection	non-canonical
ENSG00000112972	hsa-miR-16-5p	H4	-0.34	transfection	non-canonical
ENSG00000115816	hsa-miR-16-5p	H4	0.02	transfection	non-canonical
ENSG00000120860	hsa-miR-16-5p	H4	-0.14	transfection	non-canonical
ENSG00000131148	hsa-miR-16-5p	H4	0.22	transfection	non-canonical
ENSG00000004779	hsa-miR-16-5p	H4	0.11	transfection	No site
ENSG00000005381	hsa-miR-16-5p	H4	0.18	transfection	No site
ENSG00000006128	hsa-miR-16-5p	H4	0.11	transfection	No site
ENSG00000006377	hsa-miR-16-5p	H4	0.29	transfection	No site
ENSG00000007392	hsa-miR-16-5p	H4	-0.14	transfection	No site
ENSG00000008394	hsa-miR-16-5p	H4	-0.26	transfection	No site
ENSG00000011243	hsa-miR-16-5p	H4	0.01	transfection	No site
ENSG00000011600	hsa-miR-16-5p	H4	0.25	transfection	No site
ENSG00000019102	hsa-miR-16-5p	H4	0.29	transfection	No site
ENSG00000023572	hsa-miR-16-5p	H4	0.11	transfection	No site
ENSG00000034510	hsa-miR-16-5p	H4	0.12	transfection	No site
ENSG00000034713	hsa-miR-16-5p	H4	0.23	transfection	No site
ENSG00000037241	hsa-miR-16-5p	H4	-0.02	transfection	No site
ENSG00000042304	hsa-miR-16-5p	H4	0.03	transfection	No site
ENSG00000048462	hsa-miR-16-5p	H4	0.08	transfection	No site
ENSG00000054796	hsa-miR-16-5p	H4	0.08	transfection	No site
ENSG00000063177	hsa-miR-16-5p	H4	-0.05	transfection	No site
ENSG00000064763	hsa-miR-16-5p	H4	-0.13	transfection	No site
ENSG00000064961	hsa-miR-16-5p	H4	0.27	transfection	No site
ENSG00000067064	hsa-miR-16-5p	H4	-0.08	transfection	No site
ENSG00000069011	hsa-miR-16-5p	H4	0.07	transfection	No site
ENSG00000070081	hsa-miR-16-5p	H4	-1.09	transfection	No site
ENSG00000071677	hsa-miR-16-5p	H4	0.07	transfection	No site
ENSG00000073861	hsa-miR-16-5p	H4	0.21	transfection	No site
ENSG00000074047	hsa-miR-16-5p	H4	0.53	transfection	No site
ENSG00000075568	hsa-miR-16-5p	H4	-0.3	transfection	No site
ENSG00000075884	hsa-miR-16-5p	H4	-0.11	transfection	No site
ENSG00000077152	hsa-miR-16-5p	H4	-1.12	transfection	No site
ENSG00000080910	hsa-miR-16-5p	H4	-0.12	transfection	No site
ENSG00000081665	hsa-miR-16-5p	H4	-0.41	transfection	No site
ENSG00000081870	hsa-miR-16-5p	H4	-0.34	transfection	No site
ENSG00000081913	hsa-miR-16-5p	H4	-0.16	transfection	No site
ENSG00000086506	hsa-miR-16-5p	H4	0.22	transfection	No site
ENSG00000087086	hsa-miR-16-5p	H4	-0.06	transfection	No site
ENSG00000087088	hsa-miR-16-5p	H4	0.39	transfection	No site
ENSG00000087884	hsa-miR-16-5p	H4	-0.12	transfection	No site
ENSG00000088986	hsa-miR-16-5p	H4	0.04	transfection	No site
ENSG00000088992	hsa-miR-16-5p	H4	0.25	transfection	No site
ENSG00000089280	hsa-miR-16-5p	H4	-0.5	transfection	No site
ENSG00000089693	hsa-miR-16-5p	H4	0.11	transfection	No site
ENSG00000091482	hsa-miR-16-5p	H4	-0.32	transfection	No site
ENSG00000092067	hsa-miR-16-5p	H4	0.28	transfection	No site
ENSG00000096654	hsa-miR-16-5p	H4	-0.46	transfection	No site
ENSG00000096746	hsa-miR-16-5p	H4	-0.83	transfection	No site
ENSG00000099260	hsa-miR-16-5p	H4	0.11	transfection	No site
ENSG00000099385	hsa-miR-16-5p	H4	-0.18	transfection	No site
ENSG00000099797	hsa-miR-16-5p	H4	0.02	transfection	No site
ENSG00000099812	hsa-miR-16-5p	H4	0.35	transfection	No site
ENSG00000100053	hsa-miR-16-5p	H4	0.11	transfection	No site
ENSG00000100068	hsa-miR-16-5p	H4	0.19	transfection	No site
ENSG00000100079	hsa-miR-16-5p	H4	0.04	transfection	No site
ENSG00000100097	hsa-miR-16-5p	H4	-0.08	transfection	No site
ENSG00000100122	hsa-miR-16-5p	H4	0.03	transfection	No site
ENSG00000100206	hsa-miR-16-5p	H4	0.17	transfection	No site
ENSG00000100281	hsa-miR-16-5p	H4	-0.71	transfection	No site
ENSG00000100316	hsa-miR-16-5p	H4	0.01	transfection	No site
ENSG00000100557	hsa-miR-16-5p	H4	0.11	transfection	No site
ENSG00000100564	hsa-miR-16-5p	H4	0.14	transfection	No site
ENSG00000101470	hsa-miR-16-5p	H4	0.13	transfection	No site
ENSG00000102103	hsa-miR-16-5p	H4	0.12	transfection	No site
ENSG00000102245	hsa-miR-16-5p	H4	-0.34	transfection	No site
ENSG00000102409	hsa-miR-16-5p	H4	0.17	transfection	No site
ENSG00000102897	hsa-miR-16-5p	H4	0.5	transfection	No site
ENSG00000103121	hsa-miR-16-5p	H4	-0.28	transfection	No site
ENSG00000103253	hsa-miR-16-5p	H4	0.28	transfection	No site
ENSG00000103671	hsa-miR-16-5p	H4	0.08	transfection	No site
ENSG00000104408	hsa-miR-16-5p	H4	-0.52	transfection	No site
ENSG00000104852	hsa-miR-16-5p	H4	-0.12	transfection	No site
ENSG00000104901	hsa-miR-16-5p	H4	-0.07	transfection	No site
ENSG00000104904	hsa-miR-16-5p	H4	-0.05	transfection	No site
ENSG00000104915	hsa-miR-16-5p	H4	0.26	transfection	No site
ENSG00000104964	hsa-miR-16-5p	H4	0.05	transfection	No site
ENSG00000104979	hsa-miR-16-5p	H4	0.12	transfection	No site
ENSG00000105048	hsa-miR-16-5p	H4	-0.34	transfection	No site
ENSG00000105141	hsa-miR-16-5p	H4	-0.06	transfection	No site
ENSG00000105185	hsa-miR-16-5p	H4	0.16	transfection	No site
ENSG00000105198	hsa-miR-16-5p	H4	-0.05	transfection	No site
ENSG00000105202	hsa-miR-16-5p	H4	-0.23	transfection	No site
ENSG00000105254	hsa-miR-16-5p	H4	0.23	transfection	No site
ENSG00000105258	hsa-miR-16-5p	H4	0.12	transfection	No site
ENSG00000105261	hsa-miR-16-5p	H4	0.33	transfection	No site
ENSG00000105370	hsa-miR-16-5p	H4	0.14	transfection	No site
ENSG00000105507	hsa-miR-16-5p	H4	0.04	transfection	No site
ENSG00000105549	hsa-miR-16-5p	H4	-0.11	transfection	No site
ENSG00000105610	hsa-miR-16-5p	H4	0	transfection	No site
ENSG00000105640	hsa-miR-16-5p	H4	0.2	transfection	No site
ENSG00000105679	hsa-miR-16-5p	H4	0.46	transfection	No site
ENSG00000105879	hsa-miR-16-5p	H4	-0.16	transfection	No site
ENSG00000105991	hsa-miR-16-5p	H4	0.45	transfection	No site
ENSG00000106028	hsa-miR-16-5p	H4	-0.32	transfection	No site
ENSG00000106526	hsa-miR-16-5p	H4	0.18	transfection	No site
ENSG00000106631	hsa-miR-16-5p	H4	0.28	transfection	No site
ENSG00000107020	hsa-miR-16-5p	H4	0.05	transfection	No site
ENSG00000107796	hsa-miR-16-5p	H4	0.79	transfection	No site
ENSG00000107859	hsa-miR-16-5p	H4	0	transfection	No site
ENSG00000107951	hsa-miR-16-5p	H4	-0.17	transfection	No site
ENSG00000108511	hsa-miR-16-5p	H4	-0.03	transfection	No site
ENSG00000108641	hsa-miR-16-5p	H4	0.29	transfection	No site
ENSG00000108813	hsa-miR-16-5p	H4	0.12	transfection	No site
ENSG00000109103	hsa-miR-16-5p	H4	0.32	transfection	No site
ENSG00000109205	hsa-miR-16-5p	H4	0.21	transfection	No site
ENSG00000109471	hsa-miR-16-5p	H4	0.27	transfection	No site
ENSG00000109846	hsa-miR-16-5p	H4	2024-08-01	transfection	No site
ENSG00000110492	hsa-miR-16-5p	H4	-0.12	transfection	No site
ENSG00000110680	hsa-miR-16-5p	H4	0.13	transfection	No site
ENSG00000110852	hsa-miR-16-5p	H4	0.2	transfection	No site
ENSG00000111229	hsa-miR-16-5p	H4	0.04	transfection	No site
ENSG00000111536	hsa-miR-16-5p	H4	0.14	transfection	No site
ENSG00000111665	hsa-miR-16-5p	H4	-1.2	transfection	No site
ENSG00000112110	hsa-miR-16-5p	H4	0.01	transfection	No site
ENSG00000112312	hsa-miR-16-5p	H4	-1.01	transfection	No site
ENSG00000113088	hsa-miR-16-5p	H4	-0.28	transfection	No site
ENSG00000113141	hsa-miR-16-5p	H4	-0.24	transfection	No site
ENSG00000113811	hsa-miR-16-5p	H4	0.19	transfection	No site
ENSG00000114113	hsa-miR-16-5p	H4	0.03	transfection	No site
ENSG00000114115	hsa-miR-16-5p	H4	0.47	transfection	No site
ENSG00000114209	hsa-miR-16-5p	H4	-0.1	transfection	No site
ENSG00000114784	hsa-miR-16-5p	H4	-0.12	transfection	No site
ENSG00000114854	hsa-miR-16-5p	H4	0.21	transfection	No site
ENSG00000115128	hsa-miR-16-5p	H4	0.17	transfection	No site
ENSG00000115263	hsa-miR-16-5p	H4	0.25	transfection	No site
ENSG00000115286	hsa-miR-16-5p	H4	0.23	transfection	No site
ENSG00000115386	hsa-miR-16-5p	H4	0.02	transfection	No site
ENSG00000116213	hsa-miR-16-5p	H4	0.44	transfection	No site
ENSG00000116752	hsa-miR-16-5p	H4	-0.46	transfection	No site
ENSG00000116863	hsa-miR-16-5p	H4	0.05	transfection	No site
ENSG00000117118	hsa-miR-16-5p	H4	-0.1	transfection	No site
ENSG00000117395	hsa-miR-16-5p	H4	0.35	transfection	No site
ENSG00000117560	hsa-miR-16-5p	H4	0.18	transfection	No site
ENSG00000118137	hsa-miR-16-5p	H4	0.28	transfection	No site
ENSG00000118194	hsa-miR-16-5p	H4	0.17	transfection	No site
ENSG00000118245	hsa-miR-16-5p	H4	-0.15	transfection	No site
ENSG00000118491	hsa-miR-16-5p	H4	0.33	transfection	No site
ENSG00000118520	hsa-miR-16-5p	H4	0.15	transfection	No site
ENSG00000119640	hsa-miR-16-5p	H4	-0.15	transfection	No site
ENSG00000120051	hsa-miR-16-5p	H4	0.11	transfection	No site
ENSG00000120068	hsa-miR-16-5p	H4	0.35	transfection	No site
ENSG00000120094	hsa-miR-16-5p	H4	0.17	transfection	No site
ENSG00000120210	hsa-miR-16-5p	H4	0.11	transfection	No site
ENSG00000120563	hsa-miR-16-5p	H4	0.28	transfection	No site
ENSG00000120659	hsa-miR-16-5p	H4	0.03	transfection	No site
ENSG00000120727	hsa-miR-16-5p	H4	-0.18	transfection	No site
ENSG00000121211	hsa-miR-16-5p	H4	-1.33	transfection	No site
ENSG00000121446	hsa-miR-16-5p	H4	0.16	transfection	No site
ENSG00000121905	hsa-miR-16-5p	H4	0.19	transfection	No site
ENSG00000122085	hsa-miR-16-5p	H4	0.04	transfection	No site
ENSG00000122304	hsa-miR-16-5p	H4	-0.18	transfection	No site
ENSG00000122432	hsa-miR-16-5p	H4	0.14	transfection	No site
ENSG00000122543	hsa-miR-16-5p	H4	-0.09	transfection	No site
ENSG00000122585	hsa-miR-16-5p	H4	0.14	transfection	No site
ENSG00000122711	hsa-miR-16-5p	H4	0.5	transfection	No site
ENSG00000122952	hsa-miR-16-5p	H4	-1.97	transfection	No site
ENSG00000123136	hsa-miR-16-5p	H4	-0.45	transfection	No site
ENSG00000123144	hsa-miR-16-5p	H4	0.15	transfection	No site
ENSG00000123349	hsa-miR-16-5p	H4	-0.06	transfection	No site
ENSG00000123739	hsa-miR-16-5p	H4	-0.05	transfection	No site
ENSG00000123975	hsa-miR-16-5p	H4	-0.64	transfection	No site
ENSG00000124126	hsa-miR-16-5p	H4	0.39	transfection	No site
ENSG00000124196	hsa-miR-16-5p	H4	0.15	transfection	No site
ENSG00000124232	hsa-miR-16-5p	H4	0.11	transfection	No site
ENSG00000124233	hsa-miR-16-5p	H4	0.17	transfection	No site
ENSG00000124467	hsa-miR-16-5p	H4	0.14	transfection	No site
ENSG00000124541	hsa-miR-16-5p	H4	0.37	transfection	No site
ENSG00000124570	hsa-miR-16-5p	H4	-0.01	transfection	No site
ENSG00000124657	hsa-miR-16-5p	H4	-0.61	transfection	No site
ENSG00000124939	hsa-miR-16-5p	H4	0.13	transfection	No site
ENSG00000125089	hsa-miR-16-5p	H4	-0.09	transfection	No site
ENSG00000125356	hsa-miR-16-5p	H4	0.19	transfection	No site
ENSG00000125363	hsa-miR-16-5p	H4	0.12	transfection	No site
ENSG00000125462	hsa-miR-16-5p	H4	0.08	transfection	No site
ENSG00000125534	hsa-miR-16-5p	H4	-0.26	transfection	No site
ENSG00000125611	hsa-miR-16-5p	H4	0.09	transfection	No site
ENSG00000125743	hsa-miR-16-5p	H4	0.02	transfection	No site
ENSG00000125753	hsa-miR-16-5p	H4	0.34	transfection	No site
ENSG00000125815	hsa-miR-16-5p	H4	-0.12	transfection	No site
ENSG00000125818	hsa-miR-16-5p	H4	-0.03	transfection	No site
ENSG00000125831	hsa-miR-16-5p	H4	0.01	transfection	No site
ENSG00000125903	hsa-miR-16-5p	H4	0.31	transfection	No site
ENSG00000125971	hsa-miR-16-5p	H4	0.28	transfection	No site
ENSG00000126267	hsa-miR-16-5p	H4	-0.01	transfection	No site
ENSG00000126549	hsa-miR-16-5p	H4	-1.2	transfection	No site
ENSG00000126752	hsa-miR-16-5p	H4	-0.01	transfection	No site
ENSG00000126870	hsa-miR-16-5p	H4	0.18	transfection	No site
ENSG00000127184	hsa-miR-16-5p	H4	0	transfection	No site
ENSG00000127377	hsa-miR-16-5p	H4	0.32	transfection	No site
ENSG00000127445	hsa-miR-16-5p	H4	0.21	transfection	No site
ENSG00000127928	hsa-miR-16-5p	H4	0	transfection	No site
ENSG00000128218	hsa-miR-16-5p	H4	0.32	transfection	No site
ENSG00000129007	hsa-miR-16-5p	H4	0.07	transfection	No site
ENSG00000130045	hsa-miR-16-5p	H4	0.11	transfection	No site
ENSG00000130208	hsa-miR-16-5p	H4	0.21	transfection	No site
ENSG00000130255	hsa-miR-16-5p	H4	-0.14	transfection	No site
ENSG00000130528	hsa-miR-16-5p	H4	0.3	transfection	No site
ENSG00000130813	hsa-miR-16-5p	H4	0.46	transfection	No site
ENSG00000131055	hsa-miR-16-5p	H4	0.17	transfection	No site
ENSG00000131096	hsa-miR-16-5p	H4	0.07	transfection	No site
ENSG00000131351	hsa-miR-16-5p	H4	-0.6	transfection	No site
ENSG00000131469	hsa-miR-16-5p	H4	0.02	transfection	No site
ENSG00000131477	hsa-miR-16-5p	H4	0.3	transfection	No site
ENSG00000131732	hsa-miR-16-5p	H4	0.15	transfection	No site
ENSG00000131981	hsa-miR-16-5p	H4	0.16	transfection	No site
ENSG00000132313	hsa-miR-16-5p	H4	-0.46	transfection	No site
ENSG00000132432	hsa-miR-16-5p	H4	-0.07	transfection	No site
ENSG00000132465	hsa-miR-16-5p	H4	0.12	transfection	No site
ENSG00000132522	hsa-miR-16-5p	H4	0.22	transfection	No site
ENSG00000133134	hsa-miR-16-5p	H4	0.49	transfection	No site
ENSG00000133246	hsa-miR-16-5p	H4	0.14	transfection	No site
ENSG00000133328	hsa-miR-16-5p	H4	-0.2	transfection	No site
ENSG00000133398	hsa-miR-16-5p	H4	0.03	transfection	No site
ENSG00000133636	hsa-miR-16-5p	H4	-0.03	transfection	No site
ENSG00000134248	hsa-miR-16-5p	H4	0.38	transfection	No site
ENSG00000134809	hsa-miR-16-5p	H4	-0.07	transfection	No site
ENSG00000134827	hsa-miR-16-5p	H4	0.02	transfection	No site
ENSG00000134940	hsa-miR-16-5p	H4	0.14	transfection	No site
ENSG00000135175	hsa-miR-16-5p	H4	0.11	transfection	No site
ENSG00000135390	hsa-miR-16-5p	H4	0	transfection	No site
ENSG00000135413	hsa-miR-16-5p	H4	0.13	transfection	No site
ENSG00000136147	hsa-miR-16-5p	H4	0.09	transfection	No site
ENSG00000136352	hsa-miR-16-5p	H4	-0.56	transfection	No site
ENSG00000136371	hsa-miR-16-5p	H4	0.14	transfection	No site
ENSG00000136630	hsa-miR-16-5p	H4	0.21	transfection	No site
ENSG00000136631	hsa-miR-16-5p	H4	-0.69	transfection	No site
ENSG00000136634	hsa-miR-16-5p	H4	0.59	transfection	No site
ENSG00000137285	hsa-miR-16-5p	H4	0.12	transfection	No site
ENSG00000137434	hsa-miR-16-5p	H4	0.21	transfection	No site
ENSG00000137656	hsa-miR-16-5p	H4	-0.34	transfection	No site
ENSG00000137707	hsa-miR-16-5p	H4	0.03	transfection	No site
ENSG00000137876	hsa-miR-16-5p	H4	0.06	transfection	No site
ENSG00000137976	hsa-miR-16-5p	H4	-0.06	transfection	No site
ENSG00000138378	hsa-miR-16-5p	H4	-0.22	transfection	No site
ENSG00000138433	hsa-miR-16-5p	H4	0.04	transfection	No site
ENSG00000138668	hsa-miR-16-5p	H4	-0.72	transfection	No site
ENSG00000139223	hsa-miR-16-5p	H4	0.01	transfection	No site
ENSG00000139656	hsa-miR-16-5p	H4	0.07	transfection	No site
ENSG00000140350	hsa-miR-16-5p	H4	-0.26	transfection	No site
ENSG00000141294	hsa-miR-16-5p	H4	-0.22	transfection	No site
ENSG00000141371	hsa-miR-16-5p	H4	0.11	transfection	No site
ENSG00000141971	hsa-miR-16-5p	H4	0.24	transfection	No site
ENSG00000141977	hsa-miR-16-5p	H4	0.11	transfection	No site
ENSG00000142046	hsa-miR-16-5p	H4	0.02	transfection	No site
ENSG00000142538	hsa-miR-16-5p	H4	0.3	transfection	No site
ENSG00000142669	hsa-miR-16-5p	H4	0.07	transfection	No site
ENSG00000142684	hsa-miR-16-5p	H4	0.52	transfection	No site
ENSG00000143314	hsa-miR-16-5p	H4	0.17	transfection	No site
ENSG00000143318	hsa-miR-16-5p	H4	0.13	transfection	No site
ENSG00000143498	hsa-miR-16-5p	H4	-0.28	transfection	No site
ENSG00000143536	hsa-miR-16-5p	H4	0.18	transfection	No site
ENSG00000143543	hsa-miR-16-5p	H4	0.13	transfection	No site
ENSG00000143546	hsa-miR-16-5p	H4	-0.37	transfection	No site
ENSG00000143556	hsa-miR-16-5p	H4	0.35	transfection	No site
ENSG00000143575	hsa-miR-16-5p	H4	-0.07	transfection	No site
ENSG00000143839	hsa-miR-16-5p	H4	0.31	transfection	No site
ENSG00000143977	hsa-miR-16-5p	H4	-0.2	transfection	No site
ENSG00000144034	hsa-miR-16-5p	H4	-0.4	transfection	No site
ENSG00000144410	hsa-miR-16-5p	H4	-0.12	transfection	No site
ENSG00000145247	hsa-miR-16-5p	H4	0.49	transfection	No site
ENSG00000145337	hsa-miR-16-5p	H4	-0.2	transfection	No site
ENSG00000145428	hsa-miR-16-5p	H4	0.13	transfection	No site
ENSG00000145451	hsa-miR-16-5p	H4	0.16	transfection	No site
ENSG00000145592	hsa-miR-16-5p	H4	-0.03	transfection	No site
ENSG00000146618	hsa-miR-16-5p	H4	0.33	transfection	No site
ENSG00000147586	hsa-miR-16-5p	H4	-0.02	transfection	No site
ENSG00000147684	hsa-miR-16-5p	H4	0.35	transfection	No site
ENSG00000147896	hsa-miR-16-5p	H4	0.14	transfection	No site
ENSG00000148291	hsa-miR-16-5p	H4	0.19	transfection	No site
ENSG00000148386	hsa-miR-16-5p	H4	0.07	transfection	No site
ENSG00000148572	hsa-miR-16-5p	H4	0.36	transfection	No site
ENSG00000150048	hsa-miR-16-5p	H4	-1.48	transfection	No site
ENSG00000150201	hsa-miR-16-5p	H4	0.12	transfection	No site
ENSG00000150628	hsa-miR-16-5p	H4	0.07	transfection	No site
ENSG00000150779	hsa-miR-16-5p	H4	-0.12	transfection	No site
ENSG00000150787	hsa-miR-16-5p	H4	0.36	transfection	No site
ENSG00000151360	hsa-miR-16-5p	H4	0.01	transfection	No site
ENSG00000151575	hsa-miR-16-5p	H4	-0.39	transfection	No site
ENSG00000151725	hsa-miR-16-5p	H4	-1.89	transfection	No site
ENSG00000152082	hsa-miR-16-5p	H4	-0.08	transfection	No site
ENSG00000152137	hsa-miR-16-5p	H4	0.27	transfection	No site
ENSG00000152611	hsa-miR-16-5p	H4	-0.04	transfection	No site
ENSG00000152705	hsa-miR-16-5p	H4	0.2	transfection	No site
ENSG00000152779	hsa-miR-16-5p	H4	0.13	transfection	No site
ENSG00000152936	hsa-miR-16-5p	H4	0.13	transfection	No site
ENSG00000153086	hsa-miR-16-5p	H4	0.41	transfection	No site
ENSG00000153266	hsa-miR-16-5p	H4	0.01	transfection	No site
ENSG00000154007	hsa-miR-16-5p	H4	0.1	transfection	No site
ENSG00000154252	hsa-miR-16-5p	H4	0.16	transfection	No site
ENSG00000154582	hsa-miR-16-5p	H4	-0.1	transfection	No site
ENSG00000154611	hsa-miR-16-5p	H4	0.01	transfection	No site
ENSG00000154642	hsa-miR-16-5p	H4	-0.08	transfection	No site
ENSG00000154723	hsa-miR-16-5p	H4	0.07	transfection	No site
ENSG00000155366	hsa-miR-16-5p	H4	0.1	transfection	No site
ENSG00000155495	hsa-miR-16-5p	H4	0.23	transfection	No site
ENSG00000155621	hsa-miR-16-5p	H4	0.1	transfection	No site
ENSG00000155636	hsa-miR-16-5p	H4	-0.33	transfection	No site
ENSG00000155714	hsa-miR-16-5p	H4	-0.07	transfection	No site
ENSG00000155749	hsa-miR-16-5p	H4	0.32	transfection	No site
ENSG00000155833	hsa-miR-16-5p	H4	0.08	transfection	No site
ENSG00000156127	hsa-miR-16-5p	H4	0.12	transfection	No site
ENSG00000156206	hsa-miR-16-5p	H4	0.29	transfection	No site
ENSG00000156384	hsa-miR-16-5p	H4	-0.92	transfection	No site
ENSG00000156885	hsa-miR-16-5p	H4	0.35	transfection	No site
ENSG00000157653	hsa-miR-16-5p	H4	-0.08	transfection	No site
ENSG00000157884	hsa-miR-16-5p	H4	0.13	transfection	No site
ENSG00000158122	hsa-miR-16-5p	H4	0.25	transfection	No site
ENSG00000158553	hsa-miR-16-5p	H4	0.19	transfection	No site
ENSG00000158571	hsa-miR-16-5p	H4	0.06	transfection	No site
ENSG00000158714	hsa-miR-16-5p	H4	0.24	transfection	No site
ENSG00000158716	hsa-miR-16-5p	H4	0.79	transfection	No site
ENSG00000158882	hsa-miR-16-5p	H4	0.16	transfection	No site
ENSG00000159182	hsa-miR-16-5p	H4	0.21	transfection	No site
ENSG00000159335	hsa-miR-16-5p	H4	-0.11	transfection	No site
ENSG00000160050	hsa-miR-16-5p	H4	0.15	transfection	No site
ENSG00000160124	hsa-miR-16-5p	H4	0.27	transfection	No site
ENSG00000160345	hsa-miR-16-5p	H4	0.45	transfection	No site
ENSG00000160349	hsa-miR-16-5p	H4	0.29	transfection	No site
ENSG00000160741	hsa-miR-16-5p	H4	0.44	transfection	No site
ENSG00000161249	hsa-miR-16-5p	H4	0.47	transfection	No site
ENSG00000161281	hsa-miR-16-5p	H4	0.02	transfection	No site
ENSG00000161551	hsa-miR-16-5p	H4	-0.2	transfection	No site
ENSG00000161634	hsa-miR-16-5p	H4	0.16	transfection	No site
ENSG00000161860	hsa-miR-16-5p	H4	-0.27	transfection	No site
ENSG00000161929	hsa-miR-16-5p	H4	0.03	transfection	No site
ENSG00000161970	hsa-miR-16-5p	H4	-0.26	transfection	No site
ENSG00000162076	hsa-miR-16-5p	H4	-0.04	transfection	No site
ENSG00000162244	hsa-miR-16-5p	H4	0	transfection	No site
ENSG00000162385	hsa-miR-16-5p	H4	-0.13	transfection	No site
ENSG00000162444	hsa-miR-16-5p	H4	0.11	transfection	No site
ENSG00000162482	hsa-miR-16-5p	H4	0.17	transfection	No site
ENSG00000162604	hsa-miR-16-5p	H4	0.22	transfection	No site
ENSG00000162620	hsa-miR-16-5p	H4	-0.03	transfection	No site
ENSG00000162727	hsa-miR-16-5p	H4	-0.04	transfection	No site
ENSG00000162910	hsa-miR-16-5p	H4	0.37	transfection	No site
ENSG00000162961	hsa-miR-16-5p	H4	-0.13	transfection	No site
ENSG00000162972	hsa-miR-16-5p	H4	-0.17	transfection	No site
ENSG00000163191	hsa-miR-16-5p	H4	-0.01	transfection	No site
ENSG00000163216	hsa-miR-16-5p	H4	0.07	transfection	No site
ENSG00000163220	hsa-miR-16-5p	H4	0.2	transfection	No site
ENSG00000163221	hsa-miR-16-5p	H4	0.27	transfection	No site
ENSG00000163463	hsa-miR-16-5p	H4	0.34	transfection	No site
ENSG00000163467	hsa-miR-16-5p	H4	0.54	transfection	No site
ENSG00000163528	hsa-miR-16-5p	H4	-0.04	transfection	No site
ENSG00000163584	hsa-miR-16-5p	H4	-0.66	transfection	No site
ENSG00000163586	hsa-miR-16-5p	H4	0.25	transfection	No site
ENSG00000163666	hsa-miR-16-5p	H4	0	transfection	No site
ENSG00000163814	hsa-miR-16-5p	H4	1.47	transfection	No site
ENSG00000163815	hsa-miR-16-5p	H4	0.15	transfection	No site
ENSG00000163882	hsa-miR-16-5p	H4	0.13	transfection	No site
ENSG00000164093	hsa-miR-16-5p	H4	-0.37	transfection	No site
ENSG00000164123	hsa-miR-16-5p	H4	0.12	transfection	No site
ENSG00000164182	hsa-miR-16-5p	H4	0.07	transfection	No site
ENSG00000164258	hsa-miR-16-5p	H4	-0.2	transfection	No site
ENSG00000164600	hsa-miR-16-5p	H4	-0.09	transfection	No site
ENSG00000164611	hsa-miR-16-5p	H4	-2.15	transfection	No site
ENSG00000164708	hsa-miR-16-5p	H4	0.29	transfection	No site
ENSG00000164743	hsa-miR-16-5p	H4	-0.08	transfection	No site
ENSG00000164816	hsa-miR-16-5p	H4	0.14	transfection	No site
ENSG00000165182	hsa-miR-16-5p	H4	-0.11	transfection	No site
ENSG00000165383	hsa-miR-16-5p	H4	0.68	transfection	No site
ENSG00000165496	hsa-miR-16-5p	H4	0.02	transfection	No site
ENSG00000165502	hsa-miR-16-5p	H4	-0.06	transfection	No site
ENSG00000165583	hsa-miR-16-5p	H4	0.11	transfection	No site
ENSG00000165623	hsa-miR-16-5p	H4	0.09	transfection	No site
ENSG00000166012	hsa-miR-16-5p	H4	-1.03	transfection	No site
ENSG00000166111	hsa-miR-16-5p	H4	-0.12	transfection	No site
ENSG00000166394	hsa-miR-16-5p	H4	0.4	transfection	No site
ENSG00000166509	hsa-miR-16-5p	H4	0.12	transfection	No site
ENSG00000166578	hsa-miR-16-5p	H4	0.01	transfection	No site
ENSG00000166595	hsa-miR-16-5p	H4	0.21	transfection	No site
ENSG00000166681	hsa-miR-16-5p	H4	0.22	transfection	No site
ENSG00000166800	hsa-miR-16-5p	H4	0.17	transfection	No site
ENSG00000167098	hsa-miR-16-5p	H4	0.32	transfection	No site
ENSG00000167183	hsa-miR-16-5p	H4	0.18	transfection	No site
ENSG00000167186	hsa-miR-16-5p	H4	-0.58	transfection	No site
ENSG00000167414	hsa-miR-16-5p	H4	0.06	transfection	No site
ENSG00000167460	hsa-miR-16-5p	H4	0.15	transfection	No site
ENSG00000167528	hsa-miR-16-5p	H4	-0.16	transfection	No site
ENSG00000167554	hsa-miR-16-5p	H4	-0.25	transfection	No site
ENSG00000167635	hsa-miR-16-5p	H4	-0.25	transfection	No site
ENSG00000167637	hsa-miR-16-5p	H4	-0.05	transfection	No site
ENSG00000167740	hsa-miR-16-5p	H4	0.18	transfection	No site
ENSG00000167791	hsa-miR-16-5p	H4	0	transfection	No site
ENSG00000167797	hsa-miR-16-5p	H4	0.36	transfection	No site
ENSG00000167969	hsa-miR-16-5p	H4	-0.14	transfection	No site
ENSG00000168070	hsa-miR-16-5p	H4	0.38	transfection	No site
ENSG00000168275	hsa-miR-16-5p	H4	-0.05	transfection	No site
ENSG00000168412	hsa-miR-16-5p	H4	0.06	transfection	No site
ENSG00000168589	hsa-miR-16-5p	H4	0.26	transfection	No site
ENSG00000168701	hsa-miR-16-5p	H4	0.59	transfection	No site
ENSG00000168734	hsa-miR-16-5p	H4	0.34	transfection	No site
ENSG00000168779	hsa-miR-16-5p	H4	-0.27	transfection	No site
ENSG00000168811	hsa-miR-16-5p	H4	-0.16	transfection	No site
ENSG00000168903	hsa-miR-16-5p	H4	0.09	transfection	No site
ENSG00000168925	hsa-miR-16-5p	H4	0.43	transfection	No site
ENSG00000169020	hsa-miR-16-5p	H4	0.22	transfection	No site
ENSG00000169035	hsa-miR-16-5p	H4	0.11	transfection	No site
ENSG00000169062	hsa-miR-16-5p	H4	-0.14	transfection	No site
ENSG00000169248	hsa-miR-16-5p	H4	0.08	transfection	No site
ENSG00000169271	hsa-miR-16-5p	H4	1.13	transfection	No site
ENSG00000169385	hsa-miR-16-5p	H4	0.07	transfection	No site
ENSG00000169397	hsa-miR-16-5p	H4	0.12	transfection	No site
ENSG00000169442	hsa-miR-16-5p	H4	-0.61	transfection	No site
ENSG00000169474	hsa-miR-16-5p	H4	0.48	transfection	No site
ENSG00000169550	hsa-miR-16-5p	H4	-0.48	transfection	No site
ENSG00000169592	hsa-miR-16-5p	H4	0.18	transfection	No site
ENSG00000169605	hsa-miR-16-5p	H4	0.17	transfection	No site
ENSG00000169704	hsa-miR-16-5p	H4	0	transfection	No site
ENSG00000169714	hsa-miR-16-5p	H4	-0.28	transfection	No site
ENSG00000169906	hsa-miR-16-5p	H4	0.5	transfection	No site
ENSG00000170166	hsa-miR-16-5p	H4	-0.03	transfection	No site
ENSG00000170222	hsa-miR-16-5p	H4	-0.06	transfection	No site
ENSG00000170231	hsa-miR-16-5p	H4	0.43	transfection	No site
ENSG00000170430	hsa-miR-16-5p	H4	0.28	transfection	No site
ENSG00000170502	hsa-miR-16-5p	H4	-0.23	transfection	No site
ENSG00000170782	hsa-miR-16-5p	H4	0.36	transfection	No site
ENSG00000170948	hsa-miR-16-5p	H4	0.22	transfection	No site
ENSG00000171067	hsa-miR-16-5p	H4	0.14	transfection	No site
ENSG00000171102	hsa-miR-16-5p	H4	0.89	transfection	No site
ENSG00000171155	hsa-miR-16-5p	H4	0.3	transfection	No site
ENSG00000171199	hsa-miR-16-5p	H4	0.22	transfection	No site
ENSG00000171421	hsa-miR-16-5p	H4	0.21	transfection	No site
ENSG00000171530	hsa-miR-16-5p	H4	0.17	transfection	No site
ENSG00000171747	hsa-miR-16-5p	H4	0.01	transfection	No site
ENSG00000171806	hsa-miR-16-5p	H4	-0.19	transfection	No site
ENSG00000171989	hsa-miR-16-5p	H4	0.24	transfection	No site
ENSG00000172000	hsa-miR-16-5p	H4	0.16	transfection	No site
ENSG00000172023	hsa-miR-16-5p	H4	0.44	transfection	No site
ENSG00000172146	hsa-miR-16-5p	H4	0.08	transfection	No site
ENSG00000172150	hsa-miR-16-5p	H4	0.15	transfection	No site
ENSG00000172289	hsa-miR-16-5p	H4	0.22	transfection	No site
ENSG00000172336	hsa-miR-16-5p	H4	0.19	transfection	No site
ENSG00000172362	hsa-miR-16-5p	H4	0.16	transfection	No site
ENSG00000172428	hsa-miR-16-5p	H4	0.12	transfection	No site
ENSG00000173085	hsa-miR-16-5p	H4	-0.75	transfection	No site
ENSG00000173272	hsa-miR-16-5p	H4	-0.27	transfection	No site
ENSG00000173557	hsa-miR-16-5p	H4	0.13	transfection	No site
ENSG00000173660	hsa-miR-16-5p	H4	-0.1	transfection	No site
ENSG00000173728	hsa-miR-16-5p	H4	0.32	transfection	No site
ENSG00000173915	hsa-miR-16-5p	H4	0.37	transfection	No site
ENSG00000174021	hsa-miR-16-5p	H4	0.16	transfection	No site
ENSG00000174059	hsa-miR-16-5p	H4	0.23	transfection	No site
ENSG00000174788	hsa-miR-16-5p	H4	0.22	transfection	No site
ENSG00000174886	hsa-miR-16-5p	H4	0.19	transfection	No site
ENSG00000174891	hsa-miR-16-5p	H4	-1.13	transfection	No site
ENSG00000175018	hsa-miR-16-5p	H4	-0.07	transfection	No site
ENSG00000175130	hsa-miR-16-5p	H4	0.25	transfection	No site
ENSG00000175202	hsa-miR-16-5p	H4	0.29	transfection	No site
ENSG00000175279	hsa-miR-16-5p	H4	-0.34	transfection	No site
ENSG00000175287	hsa-miR-16-5p	H4	0.09	transfection	No site
ENSG00000175324	hsa-miR-16-5p	H4	0.1	transfection	No site
ENSG00000175334	hsa-miR-16-5p	H4	-0.18	transfection	No site
ENSG00000175619	hsa-miR-16-5p	H4	0.17	transfection	No site
ENSG00000175768	hsa-miR-16-5p	H4	-0.04	transfection	No site
ENSG00000175826	hsa-miR-16-5p	H4	0.08	transfection	No site
ENSG00000176101	hsa-miR-16-5p	H4	-0.01	transfection	No site
ENSG00000176222	hsa-miR-16-5p	H4	0.11	transfection	No site
ENSG00000176239	hsa-miR-16-5p	H4	0.2	transfection	No site
ENSG00000176294	hsa-miR-16-5p	H4	0.13	transfection	No site
ENSG00000176302	hsa-miR-16-5p	H4	0.28	transfection	No site
ENSG00000176358	hsa-miR-16-5p	H4	-0.05	transfection	No site
ENSG00000176396	hsa-miR-16-5p	H4	0.09	transfection	No site
ENSG00000176472	hsa-miR-16-5p	H4	0.22	transfection	No site
ENSG00000176567	hsa-miR-16-5p	H4	0.18	transfection	No site
ENSG00000176571	hsa-miR-16-5p	H4	0.03	transfection	No site
ENSG00000176731	hsa-miR-16-5p	H4	0.11	transfection	No site
ENSG00000176742	hsa-miR-16-5p	H4	0.18	transfection	No site
ENSG00000176842	hsa-miR-16-5p	H4	0.23	transfection	No site
ENSG00000176915	hsa-miR-16-5p	H4	-0.16	transfection	No site
ENSG00000176973	hsa-miR-16-5p	H4	-0.3	transfection	No site
ENSG00000176979	hsa-miR-16-5p	H4	0.22	transfection	No site
ENSG00000177186	hsa-miR-16-5p	H4	0.16	transfection	No site
ENSG00000177489	hsa-miR-16-5p	H4	-0.03	transfection	No site
ENSG00000177627	hsa-miR-16-5p	H4	0.12	transfection	No site
ENSG00000177868	hsa-miR-16-5p	H4	-0.44	transfection	No site
ENSG00000177989	hsa-miR-16-5p	H4	0.24	transfection	No site
ENSG00000178096	hsa-miR-16-5p	H4	0.05	transfection	No site
ENSG00000178125	hsa-miR-16-5p	H4	0.09	transfection	No site
ENSG00000178201	hsa-miR-16-5p	H4	0.04	transfection	No site
ENSG00000178449	hsa-miR-16-5p	H4	0.38	transfection	No site
ENSG00000178522	hsa-miR-16-5p	H4	0	transfection	No site
ENSG00000178602	hsa-miR-16-5p	H4	0.13	transfection	No site
ENSG00000178789	hsa-miR-16-5p	H4	0.17	transfection	No site
ENSG00000178828	hsa-miR-16-5p	H4	0.13	transfection	No site
ENSG00000178917	hsa-miR-16-5p	H4	-0.19	transfection	No site
ENSG00000178922	hsa-miR-16-5p	H4	0	transfection	No site
ENSG00000179407	hsa-miR-16-5p	H4	0.11	transfection	No site
ENSG00000179772	hsa-miR-16-5p	H4	0.17	transfection	No site
ENSG00000179774	hsa-miR-16-5p	H4	-0.01	transfection	No site
ENSG00000179902	hsa-miR-16-5p	H4	0.37	transfection	No site
ENSG00000179919	hsa-miR-16-5p	H4	-0.01	transfection	No site
ENSG00000180016	hsa-miR-16-5p	H4	0.03	transfection	No site
ENSG00000180053	hsa-miR-16-5p	H4	-0.06	transfection	No site
ENSG00000180383	hsa-miR-16-5p	H4	0.17	transfection	No site
ENSG00000180613	hsa-miR-16-5p	H4	0.05	transfection	No site
ENSG00000180822	hsa-miR-16-5p	H4	0.22	transfection	No site
ENSG00000180855	hsa-miR-16-5p	H4	0.18	transfection	No site
ENSG00000180964	hsa-miR-16-5p	H4	0.28	transfection	No site
ENSG00000181001	hsa-miR-16-5p	H4	0.27	transfection	No site
ENSG00000181617	hsa-miR-16-5p	H4	0.74	transfection	No site
ENSG00000181778	hsa-miR-16-5p	H4	0	transfection	No site
ENSG00000181817	hsa-miR-16-5p	H4	0.02	transfection	No site
ENSG00000182117	hsa-miR-16-5p	H4	0.35	transfection	No site
ENSG00000182154	hsa-miR-16-5p	H4	0.35	transfection	No site
ENSG00000182346	hsa-miR-16-5p	H4	0.06	transfection	No site
ENSG00000182362	hsa-miR-16-5p	H4	0.38	transfection	No site
ENSG00000182583	hsa-miR-16-5p	H4	0.01	transfection	No site
ENSG00000182899	hsa-miR-16-5p	H4	-0.12	transfection	No site
ENSG00000182950	hsa-miR-16-5p	H4	0.19	transfection	No site
ENSG00000183036	hsa-miR-16-5p	H4	2.55	transfection	No site
ENSG00000183072	hsa-miR-16-5p	H4	0.21	transfection	No site
ENSG00000183318	hsa-miR-16-5p	H4	0.1	transfection	No site
ENSG00000183396	hsa-miR-16-5p	H4	0.13	transfection	No site
ENSG00000183559	hsa-miR-16-5p	H4	0.43	transfection	No site
ENSG00000183571	hsa-miR-16-5p	H4	0.1	transfection	No site
ENSG00000183617	hsa-miR-16-5p	H4	-0.03	transfection	No site
ENSG00000183640	hsa-miR-16-5p	H4	0.24	transfection	No site
ENSG00000183648	hsa-miR-16-5p	H4	0.28	transfection	No site
ENSG00000183671	hsa-miR-16-5p	H4	-0.28	transfection	No site
ENSG00000183709	hsa-miR-16-5p	H4	0.19	transfection	No site
ENSG00000183807	hsa-miR-16-5p	H4	-0.04	transfection	No site
ENSG00000184148	hsa-miR-16-5p	H4	0.2	transfection	No site
ENSG00000184162	hsa-miR-16-5p	H4	-0.36	transfection	No site
ENSG00000184209	hsa-miR-16-5p	H4	-0.31	transfection	No site
ENSG00000184293	hsa-miR-16-5p	H4	0.3	transfection	No site
ENSG00000184515	hsa-miR-16-5p	H4	0.31	transfection	No site
ENSG00000184650	hsa-miR-16-5p	H4	-0.15	transfection	No site
ENSG00000184752	hsa-miR-16-5p	H4	0.04	transfection	No site
ENSG00000184788	hsa-miR-16-5p	H4	0.04	transfection	No site
ENSG00000184897	hsa-miR-16-5p	H4	-0.18	transfection	No site
ENSG00000184898	hsa-miR-16-5p	H4	-0.34	transfection	No site
ENSG00000184905	hsa-miR-16-5p	H4	0.12	transfection	No site
ENSG00000184988	hsa-miR-16-5p	H4	0.29	transfection	No site
ENSG00000184990	hsa-miR-16-5p	H4	-0.07	transfection	No site
ENSG00000185290	hsa-miR-16-5p	H4	-0.02	transfection	No site
ENSG00000185372	hsa-miR-16-5p	H4	0.24	transfection	No site
ENSG00000185523	hsa-miR-16-5p	H4	0.38	transfection	No site
ENSG00000185681	hsa-miR-16-5p	H4	0.29	transfection	No site
ENSG00000186010	hsa-miR-16-5p	H4	0.26	transfection	No site
ENSG00000186184	hsa-miR-16-5p	H4	-0.16	transfection	No site
ENSG00000186352	hsa-miR-16-5p	H4	0.2	transfection	No site
ENSG00000186407	hsa-miR-16-5p	H4	0.19	transfection	No site
ENSG00000186453	hsa-miR-16-5p	H4	0.12	transfection	No site
ENSG00000186493	hsa-miR-16-5p	H4	0.31	transfection	No site
ENSG00000186930	hsa-miR-16-5p	H4	0.05	transfection	No site
ENSG00000186967	hsa-miR-16-5p	H4	0.19	transfection	No site
ENSG00000186973	hsa-miR-16-5p	H4	0.04	transfection	No site
ENSG00000186977	hsa-miR-16-5p	H4	0.05	transfection	No site
ENSG00000187066	hsa-miR-16-5p	H4	-0.26	transfection	No site
ENSG00000187094	hsa-miR-16-5p	H4	0.28	transfection	No site
ENSG00000187187	hsa-miR-16-5p	H4	0.11	transfection	No site
ENSG00000187556	hsa-miR-16-5p	H4	0.07	transfection	No site
ENSG00000187595	hsa-miR-16-5p	H4	-0.02	transfection	No site
ENSG00000187612	hsa-miR-16-5p	H4	0.3	transfection	No site
ENSG00000187753	hsa-miR-16-5p	H4	0.11	transfection	No site
ENSG00000187754	hsa-miR-16-5p	H4	0.11	transfection	No site
ENSG00000187824	hsa-miR-16-5p	H4	0.19	transfection	No site
ENSG00000187871	hsa-miR-16-5p	H4	-0.09	transfection	No site
ENSG00000187997	hsa-miR-16-5p	H4	0.18	transfection	No site
ENSG00000188015	hsa-miR-16-5p	H4	0.38	transfection	No site
ENSG00000188112	hsa-miR-16-5p	H4	0.07	transfection	No site
ENSG00000188334	hsa-miR-16-5p	H4	0.24	transfection	No site
ENSG00000188408	hsa-miR-16-5p	H4	0.08	transfection	No site
ENSG00000188508	hsa-miR-16-5p	H4	0.12	transfection	No site
ENSG00000188716	hsa-miR-16-5p	H4	0.14	transfection	No site
ENSG00000188729	hsa-miR-16-5p	H4	0.2	transfection	No site
ENSG00000188747	hsa-miR-16-5p	H4	0.2	transfection	No site
ENSG00000188868	hsa-miR-16-5p	H4	-0.16	transfection	No site
ENSG00000188909	hsa-miR-16-5p	H4	0.37	transfection	No site
ENSG00000188992	hsa-miR-16-5p	H4	-0.29	transfection	No site
ENSG00000189144	hsa-miR-16-5p	H4	-0.38	transfection	No site
ENSG00000189171	hsa-miR-16-5p	H4	0.45	transfection	No site
ENSG00000189233	hsa-miR-16-5p	H4	0.02	transfection	No site
ENSG00000189252	hsa-miR-16-5p	H4	0	transfection	No site
ENSG00000189326	hsa-miR-16-5p	H4	-0.06	transfection	No site
ENSG00000196099	hsa-miR-16-5p	H4	-0.05	transfection	No site
ENSG00000196228	hsa-miR-16-5p	H4	0.04	transfection	No site
ENSG00000196267	hsa-miR-16-5p	H4	-0.09	transfection	No site
ENSG00000196357	hsa-miR-16-5p	H4	-0.02	transfection	No site
ENSG00000196407	hsa-miR-16-5p	H4	0.27	transfection	No site
ENSG00000196466	hsa-miR-16-5p	H4	0.19	transfection	No site
ENSG00000196468	hsa-miR-16-5p	H4	-0.15	transfection	No site
ENSG00000196502	hsa-miR-16-5p	H4	0.3	transfection	No site
ENSG00000196507	hsa-miR-16-5p	H4	0.02	transfection	No site
ENSG00000196589	hsa-miR-16-5p	H4	0.06	transfection	No site
ENSG00000196636	hsa-miR-16-5p	H4	-0.21	transfection	No site
ENSG00000196683	hsa-miR-16-5p	H4	0.08	transfection	No site
ENSG00000196793	hsa-miR-16-5p	H4	0.06	transfection	No site
ENSG00000196800	hsa-miR-16-5p	H4	0.02	transfection	No site
ENSG00000196805	hsa-miR-16-5p	H4	0.07	transfection	No site
ENSG00000196812	hsa-miR-16-5p	H4	0.07	transfection	No site
ENSG00000196900	hsa-miR-16-5p	H4	-0.11	transfection	No site
ENSG00000197044	hsa-miR-16-5p	H4	-0.2	transfection	No site
ENSG00000197110	hsa-miR-16-5p	H4	0.06	transfection	No site
ENSG00000197165	hsa-miR-16-5p	H4	0.42	transfection	No site
ENSG00000197238	hsa-miR-16-5p	H4	-0.32	transfection	No site
ENSG00000197273	hsa-miR-16-5p	H4	0.24	transfection	No site
ENSG00000197364	hsa-miR-16-5p	H4	-0.01	transfection	No site
ENSG00000197372	hsa-miR-16-5p	H4	-1.09	transfection	No site
ENSG00000197416	hsa-miR-16-5p	H4	0.01	transfection	No site
ENSG00000197568	hsa-miR-16-5p	H4	0.32	transfection	No site
ENSG00000197591	hsa-miR-16-5p	H4	0.09	transfection	No site
ENSG00000197647	hsa-miR-16-5p	H4	-0.26	transfection	No site
ENSG00000197706	hsa-miR-16-5p	H4	0.16	transfection	No site
ENSG00000197747	hsa-miR-16-5p	H4	-0.1	transfection	No site
ENSG00000197933	hsa-miR-16-5p	H4	-0.25	transfection	No site
ENSG00000197956	hsa-miR-16-5p	H4	0.32	transfection	No site
ENSG00000197958	hsa-miR-16-5p	H4	-0.37	transfection	No site
ENSG00000197971	hsa-miR-16-5p	H4	0.21	transfection	No site
ENSG00000198242	hsa-miR-16-5p	H4	0.31	transfection	No site
ENSG00000198258	hsa-miR-16-5p	H4	0.05	transfection	No site
ENSG00000198283	hsa-miR-16-5p	H4	0.04	transfection	No site
ENSG00000198353	hsa-miR-16-5p	H4	0.21	transfection	No site
ENSG00000198464	hsa-miR-16-5p	H4	-0.14	transfection	No site
ENSG00000198482	hsa-miR-16-5p	H4	-0.58	transfection	No site
ENSG00000198498	hsa-miR-16-5p	H4	0.23	transfection	No site
ENSG00000198612	hsa-miR-16-5p	H4	0.06	transfection	No site
ENSG00000198768	hsa-miR-16-5p	H4	0.23	transfection	No site
ENSG00000198840	hsa-miR-16-5p	H4	0	transfection	No site
ENSG00000198841	hsa-miR-16-5p	H4	0.34	transfection	No site
ENSG00000198888	hsa-miR-16-5p	H4	-0.03	transfection	No site
ENSG00000198930	hsa-miR-16-5p	H4	0.03	transfection	No site
ENSG00000198938	hsa-miR-16-5p	H4	-0.01	transfection	No site
ENSG00000203724	hsa-miR-16-5p	H4	-0.04	transfection	No site
ENSG00000203756	hsa-miR-16-5p	H4	0.27	transfection	No site
ENSG00000203857	hsa-miR-16-5p	H4	0.09	transfection	No site
ENSG00000203877	hsa-miR-16-5p	H4	0.06	transfection	No site
ENSG00000203883	hsa-miR-16-5p	H4	0.01	transfection	No site
ENSG00000203896	hsa-miR-16-5p	H4	0.16	transfection	No site
ENSG00000203908	hsa-miR-16-5p	H4	0.02	transfection	No site
ENSG00000203910	hsa-miR-16-5p	H4	0.13	transfection	No site
ENSG00000203965	hsa-miR-16-5p	H4	-0.42	transfection	No site
ENSG00000204019	hsa-miR-16-5p	H4	0.23	transfection	No site
ENSG00000204071	hsa-miR-16-5p	H4	-0.22	transfection	No site
ENSG00000204279	hsa-miR-16-5p	H4	0.07	transfection	No site
ENSG00000204363	hsa-miR-16-5p	H4	0.11	transfection	No site
ENSG00000204397	hsa-miR-16-5p	H4	0.09	transfection	No site
ENSG00000204711	hsa-miR-16-5p	H4	0.08	transfection	No site
ENSG00000204909	hsa-miR-16-5p	H4	0.04	transfection	No site
ENSG00000205209	hsa-miR-16-5p	H4	-0.03	transfection	No site
ENSG00000205857	hsa-miR-16-5p	H4	-0.12	transfection	No site
ENSG00000205883	hsa-miR-16-5p	H4	-0.09	transfection	No site
ENSG00000205884	hsa-miR-16-5p	H4	0.16	transfection	No site
ENSG00000205899	hsa-miR-16-5p	H4	0.18	transfection	No site
ENSG00000205923	hsa-miR-16-5p	H4	0.13	transfection	No site
ENSG00000206072	hsa-miR-16-5p	H4	0.18	transfection	No site
ENSG00000206102	hsa-miR-16-5p	H4	0.13	transfection	No site
ENSG00000206105	hsa-miR-16-5p	H4	-1.3	transfection	No site
ENSG00000206107	hsa-miR-16-5p	H4	0	transfection	No site
ENSG00000212907	hsa-miR-16-5p	H4	0.03	transfection	No site
ENSG00000213123	hsa-miR-16-5p	H4	-0.51	transfection	No site
ENSG00000213397	hsa-miR-16-5p	H4	0.15	transfection	No site
ENSG00000213741	hsa-miR-16-5p	H4	-0.07	transfection	No site
ENSG00000213967	hsa-miR-16-5p	H4	-1.87	transfection	No site
ENSG00000213973	hsa-miR-16-5p	H4	-0.06	transfection	No site
ENSG00000214113	hsa-miR-16-5p	H4	0.08	transfection	No site
ENSG00000214642	hsa-miR-16-5p	H4	0.25	transfection	No site
ENSG00000214643	hsa-miR-16-5p	H4	0.03	transfection	No site
ENSG00000214954	hsa-miR-16-5p	H4	0.55	transfection	No site
ENSG00000215018	hsa-miR-16-5p	H4	0.04	transfection	No site
ENSG00000215547	hsa-miR-16-5p	H4	0.13	transfection	No site
ENSG00000215845	hsa-miR-16-5p	H4	-0.12	transfection	No site
ENSG00000221858	hsa-miR-16-5p	H4	-0.14	transfection	No site
ENSG00000221869	hsa-miR-16-5p	H4	0.76	transfection	No site
ENSG00000221900	hsa-miR-16-5p	H4	0.08	transfection	No site
ENSG00000223658	hsa-miR-16-5p	H4	-0.02	transfection	No site
ENSG00000228300	hsa-miR-16-5p	H4	0.13	transfection	No site
ENSG00000230301	hsa-miR-16-5p	H4	0.28	transfection	No site
ENSG00000231924	hsa-miR-16-5p	H4	0.55	transfection	No site
ENSG00000232112	hsa-miR-16-5p	H4	-0.08	transfection	No site
ENSG00000233412	hsa-miR-16-5p	H4	-0.08	transfection	No site
ENSG00000233954	hsa-miR-16-5p	H4	0.35	transfection	No site
ENSG00000234906	hsa-miR-16-5p	H4	0.05	transfection	No site
ENSG00000236032	hsa-miR-16-5p	H4	0.18	transfection	No site
ENSG00000237247	hsa-miR-16-5p	H4	-0.3	transfection	No site
ENSG00000237521	hsa-miR-16-5p	H4	0.13	transfection	No site
ENSG00000238269	hsa-miR-16-5p	H4	0.11	transfection	No site
ENSG00000239590	hsa-miR-16-5p	H4	0.47	transfection	No site
ENSG00000239605	hsa-miR-16-5p	H4	0.07	transfection	No site
ENSG00000239713	hsa-miR-16-5p	H4	0.13	transfection	No site
ENSG00000240344	hsa-miR-16-5p	H4	-0.5	transfection	No site
ENSG00000240857	hsa-miR-16-5p	H4	0.35	transfection	No site
ENSG00000242221	hsa-miR-16-5p	H4	0.27	transfection	No site
ENSG00000243147	hsa-miR-16-5p	H4	0.31	transfection	No site
ENSG00000243543	hsa-miR-16-5p	H4	0.17	transfection	No site
ENSG00000243678	hsa-miR-16-5p	H4	0.06	transfection	No site
ENSG00000244414	hsa-miR-16-5p	H4	0.13	transfection	No site
ENSG00000244752	hsa-miR-16-5p	H4	0.01	transfection	No site
ENSG00000249709	hsa-miR-16-5p	H4	-0.28	transfection	No site
ENSG00000250317	hsa-miR-16-5p	H4	-0.01	transfection	No site
ENSG00000253548	hsa-miR-16-5p	H4	0.02	transfection	No site
ENSG00000254093	hsa-miR-16-5p	H4	0.02	transfection	No site
ENSG00000254469	hsa-miR-16-5p	H4	-0.24	transfection	No site
ENSG00000255221	hsa-miR-16-5p	H4	0	transfection	No site
ENSG00000255298	hsa-miR-16-5p	H4	0.55	transfection	No site
ENSG00000257591	hsa-miR-16-5p	H4	0.07	transfection	No site
ENSG00000259571	hsa-miR-16-5p	H4	-0.3	transfection	No site
ENSG00000261210	hsa-miR-16-5p	H4	0.17	transfection	No site
ENSG00000261739	hsa-miR-16-5p	H4	0.44	transfection	No site
ENSG00000263961	hsa-miR-16-5p	H4	-0.01	transfection	No site
ENSG00000264230	hsa-miR-16-5p	H4	-0.07	transfection	No site
ENSG00000265190	hsa-miR-16-5p	H4	0.13	transfection	No site
ENSG00000267855	hsa-miR-16-5p	H4	0.14	transfection	No site
ENSG00000268916	hsa-miR-16-5p	H4	0.16	transfection	No site
ENSG00000268988	hsa-miR-16-5p	H4	-0.11	transfection	No site
ENSG00000273045	hsa-miR-16-5p	H4	0.45	transfection	No site
ENSG00000273703	hsa-miR-16-5p	H4	-0.77	transfection	No site
ENSG00000274529	hsa-miR-16-5p	H4	0.16	transfection	No site
ENSG00000275714	hsa-miR-16-5p	H4	-0.69	transfection	No site
ENSG00000277157	hsa-miR-16-5p	H4	-0.9	transfection	No site
ENSG00000277775	hsa-miR-16-5p	H4	-1.04	transfection	No site
ENSG00000279111	hsa-miR-16-5p	H4	0.09	transfection	No site
ENSG00000279263	hsa-miR-16-5p	H4	0.19	transfection	No site
ENSG00000283740	hsa-miR-16-5p	H4	0.54	transfection	No site
ENSG00000284701	hsa-miR-16-5p	H4	-0.14	transfection	No site
ENSG00000001629	hsa-miR-103a-3p	H4	-0.6	transfection	canonical
ENSG00000159082	hsa-miR-103a-3p	H4	-0.59	transfection	canonical
ENSG00000177479	hsa-miR-103a-3p	H4	-0.65	transfection	canonical
ENSG00000198216	hsa-miR-103a-3p	H4	0.21	transfection	canonical
ENSG00000096401	hsa-miR-103a-3p	H4	-0.82	transfection	canonical
ENSG00000056586	hsa-miR-103a-3p	H4	0.28	transfection	canonical
ENSG00000115355	hsa-miR-103a-3p	H4	-0.78	transfection	canonical
ENSG00000165521	hsa-miR-103a-3p	H4	-0.07	transfection	canonical
ENSG00000110344	hsa-miR-103a-3p	H4	-0.39	transfection	canonical
ENSG00000150394	hsa-miR-103a-3p	H4	-0.52	transfection	canonical
ENSG00000034677	hsa-miR-103a-3p	H4	-0.35	transfection	canonical
ENSG00000178235	hsa-miR-103a-3p	H4	0.27	transfection	canonical
ENSG00000146243	hsa-miR-103a-3p	H4	-0.39	transfection	canonical
ENSG00000137449	hsa-miR-103a-3p	H4	-0.12	transfection	canonical
ENSG00000162599	hsa-miR-103a-3p	H4	-0.68	transfection	canonical
ENSG00000136531	hsa-miR-103a-3p	H4	-0.27	transfection	canonical
ENSG00000078687	hsa-miR-103a-3p	H4	-0.1	transfection	canonical
ENSG00000109586	hsa-miR-103a-3p	H4	-1.44	transfection	canonical
ENSG00000157593	hsa-miR-103a-3p	H4	-0.2	transfection	canonical
ENSG00000099139	hsa-miR-103a-3p	H4	0.47	transfection	canonical
ENSG00000179295	hsa-miR-103a-3p	H4	-0.63	transfection	canonical
ENSG00000025293	hsa-miR-103a-3p	H4	-0.8	transfection	canonical
ENSG00000076108	hsa-miR-103a-3p	H4	-0.63	transfection	canonical
ENSG00000080839	hsa-miR-103a-3p	H4	-1.06	transfection	canonical
ENSG00000090020	hsa-miR-103a-3p	H4	-0.13	transfection	canonical
ENSG00000091831	hsa-miR-103a-3p	H4	0.3	transfection	canonical
ENSG00000100354	hsa-miR-103a-3p	H4	0.14	transfection	canonical
ENSG00000100697	hsa-miR-103a-3p	H4	-1.79	transfection	canonical
ENSG00000107643	hsa-miR-103a-3p	H4	0.24	transfection	canonical
ENSG00000109756	hsa-miR-103a-3p	H4	-0.54	transfection	canonical
ENSG00000130779	hsa-miR-103a-3p	H4	-0.89	transfection	canonical
ENSG00000131242	hsa-miR-103a-3p	H4	0.3	transfection	canonical
ENSG00000133657	hsa-miR-103a-3p	H4	-0.56	transfection	canonical
ENSG00000144357	hsa-miR-103a-3p	H4	-0.43	transfection	canonical
ENSG00000145041	hsa-miR-103a-3p	H4	-0.51	transfection	canonical
ENSG00000148835	hsa-miR-103a-3p	H4	-0.37	transfection	canonical
ENSG00000149187	hsa-miR-103a-3p	H4	-0.35	transfection	canonical
ENSG00000150995	hsa-miR-103a-3p	H4	0.3	transfection	canonical
ENSG00000153253	hsa-miR-103a-3p	H4	-0.9	transfection	canonical
ENSG00000164076	hsa-miR-103a-3p	H4	0.46	transfection	canonical
ENSG00000164164	hsa-miR-103a-3p	H4	-0.84	transfection	canonical
ENSG00000165156	hsa-miR-103a-3p	H4	-0.88	transfection	canonical
ENSG00000166068	hsa-miR-103a-3p	H4	0.2	transfection	canonical
ENSG00000168916	hsa-miR-103a-3p	H4	-0.27	transfection	canonical
ENSG00000171316	hsa-miR-103a-3p	H4	-0.63	transfection	canonical
ENSG00000185697	hsa-miR-103a-3p	H4	-1.4	transfection	canonical
ENSG00000189056	hsa-miR-103a-3p	H4	0.28	transfection	canonical
ENSG00000196943	hsa-miR-103a-3p	H4	-0.03	transfection	canonical
ENSG00000198586	hsa-miR-103a-3p	H4	-0.47	transfection	canonical
ENSG00000049192	hsa-miR-103a-3p	H4	0.35	transfection	canonical
ENSG00000074695	hsa-miR-103a-3p	H4	0.02	transfection	canonical
ENSG00000083067	hsa-miR-103a-3p	H4	0.1	transfection	canonical
ENSG00000105784	hsa-miR-103a-3p	H4	-0.19	transfection	canonical
ENSG00000108256	hsa-miR-103a-3p	H4	-0.19	transfection	canonical
ENSG00000116539	hsa-miR-103a-3p	H4	-0.28	transfection	canonical
ENSG00000118200	hsa-miR-103a-3p	H4	-0.42	transfection	canonical
ENSG00000119927	hsa-miR-103a-3p	H4	-0.57	transfection	canonical
ENSG00000121741	hsa-miR-103a-3p	H4	0	transfection	canonical
ENSG00000123612	hsa-miR-103a-3p	H4	0.26	transfection	canonical
ENSG00000123636	hsa-miR-103a-3p	H4	-0.24	transfection	canonical
ENSG00000125772	hsa-miR-103a-3p	H4	-0.65	transfection	canonical
ENSG00000126016	hsa-miR-103a-3p	H4	-0.59	transfection	canonical
ENSG00000128585	hsa-miR-103a-3p	H4	-0.39	transfection	canonical
ENSG00000134250	hsa-miR-103a-3p	H4	-0.14	transfection	canonical
ENSG00000143153	hsa-miR-103a-3p	H4	-0.68	transfection	canonical
ENSG00000147036	hsa-miR-103a-3p	H4	0.31	transfection	canonical
ENSG00000151612	hsa-miR-103a-3p	H4	-0.45	transfection	canonical
ENSG00000153993	hsa-miR-103a-3p	H4	-2.53	transfection	canonical
ENSG00000157500	hsa-miR-103a-3p	H4	-0.1	transfection	canonical
ENSG00000165194	hsa-miR-103a-3p	H4	0.29	transfection	canonical
ENSG00000166167	hsa-miR-103a-3p	H4	-0.61	transfection	canonical
ENSG00000166340	hsa-miR-103a-3p	H4	0.13	transfection	canonical
ENSG00000171241	hsa-miR-103a-3p	H4	-2.79	transfection	canonical
ENSG00000173064	hsa-miR-103a-3p	H4	-0.39	transfection	canonical
ENSG00000175073	hsa-miR-103a-3p	H4	0.08	transfection	canonical
ENSG00000180336	hsa-miR-103a-3p	H4	-0.42	transfection	canonical
ENSG00000180488	hsa-miR-103a-3p	H4	0.09	transfection	canonical
ENSG00000183098	hsa-miR-103a-3p	H4	-0.18	transfection	canonical
ENSG00000196323	hsa-miR-103a-3p	H4	-0.09	transfection	canonical
ENSG00000197006	hsa-miR-103a-3p	H4	-0.08	transfection	canonical
ENSG00000198739	hsa-miR-103a-3p	H4	-0.77	transfection	canonical
ENSG00000205189	hsa-miR-103a-3p	H4	0.19	transfection	canonical
ENSG00000171862	hsa-miR-103a-3p	H4	0.03	transfection	canonical
ENSG00000109320	hsa-miR-103a-3p	H4	-0.31	transfection	canonical
ENSG00000153956	hsa-miR-103a-3p	H4	-1.95	transfection	canonical
ENSG00000158813	hsa-miR-103a-3p	H4	0.15	transfection	canonical
ENSG00000164056	hsa-miR-103a-3p	H4	0.9	transfection	canonical
ENSG00000052841	hsa-miR-103a-3p	H4	-0.05	transfection	canonical
ENSG00000080298	hsa-miR-103a-3p	H4	-0.18	transfection	canonical
ENSG00000108094	hsa-miR-103a-3p	H4	-0.67	transfection	canonical
ENSG00000152127	hsa-miR-103a-3p	H4	0.81	transfection	canonical
ENSG00000162664	hsa-miR-103a-3p	H4	-0.72	transfection	canonical
ENSG00000170579	hsa-miR-103a-3p	H4	0.14	transfection	canonical
ENSG00000176049	hsa-miR-103a-3p	H4	-1.11	transfection	canonical
ENSG00000005108	hsa-miR-103a-3p	H4	-2.12	transfection	canonical
ENSG00000033122	hsa-miR-103a-3p	H4	0.46	transfection	canonical
ENSG00000047621	hsa-miR-103a-3p	H4	-0.87	transfection	canonical
ENSG00000075539	hsa-miR-103a-3p	H4	-1.29	transfection	canonical
ENSG00000095564	hsa-miR-103a-3p	H4	-0.4	transfection	canonical
ENSG00000116754	hsa-miR-103a-3p	H4	-0.58	transfection	canonical
ENSG00000176407	hsa-miR-103a-3p	H4	-0.07	transfection	non-canonical
ENSG00000166266	hsa-miR-103a-3p	H4	-0.46	transfection	non-canonical
ENSG00000108510	hsa-miR-103a-3p	H4	-0.44	transfection	non-canonical
ENSG00000157625	hsa-miR-103a-3p	H4	-0.3	transfection	non-canonical
ENSG00000275052	hsa-miR-103a-3p	H4	-0.51	transfection	non-canonical
ENSG00000047932	hsa-miR-103a-3p	H4	0.02	transfection	non-canonical
ENSG00000050748	hsa-miR-103a-3p	H4	-0.29	transfection	non-canonical
ENSG00000105173	hsa-miR-103a-3p	H4	-0.23	transfection	non-canonical
ENSG00000113712	hsa-miR-103a-3p	H4	-0.13	transfection	non-canonical
ENSG00000012174	hsa-miR-103a-3p	H4	0.15	transfection	non-canonical
ENSG00000060749	hsa-miR-103a-3p	H4	-0.82	transfection	non-canonical
ENSG00000101266	hsa-miR-103a-3p	H4	-0.04	transfection	non-canonical
ENSG00000105866	hsa-miR-103a-3p	H4	-1.06	transfection	non-canonical
ENSG00000114374	hsa-miR-103a-3p	H4	-0.25	transfection	non-canonical
ENSG00000115421	hsa-miR-103a-3p	H4	-0.03	transfection	non-canonical
ENSG00000118007	hsa-miR-103a-3p	H4	-1.07	transfection	non-canonical
ENSG00000119318	hsa-miR-103a-3p	H4	-0.14	transfection	non-canonical
ENSG00000122966	hsa-miR-103a-3p	H4	-1.65	transfection	non-canonical
ENSG00000139726	hsa-miR-103a-3p	H4	-0.65	transfection	non-canonical
ENSG00000164161	hsa-miR-103a-3p	H4	-0.65	transfection	non-canonical
ENSG00000168214	hsa-miR-103a-3p	H4	-0.27	transfection	non-canonical
ENSG00000204217	hsa-miR-103a-3p	H4	0.14	transfection	non-canonical
ENSG00000105810	hsa-miR-103a-3p	H4	-1.55	transfection	non-canonical
ENSG00000116679	hsa-miR-103a-3p	H4	0.03	transfection	non-canonical
ENSG00000125457	hsa-miR-103a-3p	H4	-0.9	transfection	non-canonical
ENSG00000149308	hsa-miR-103a-3p	H4	-0.23	transfection	non-canonical
ENSG00000198887	hsa-miR-103a-3p	H4	-0.9	transfection	non-canonical
ENSG00000006125	hsa-miR-103a-3p	H4	-0.53	transfection	non-canonical
ENSG00000100644	hsa-miR-103a-3p	H4	0.69	transfection	non-canonical
ENSG00000128918	hsa-miR-103a-3p	H4	0.24	transfection	non-canonical
ENSG00000139697	hsa-miR-103a-3p	H4	-0.47	transfection	non-canonical
ENSG00000158747	hsa-miR-103a-3p	H4	0.22	transfection	non-canonical
ENSG00000055609	hsa-miR-103a-3p	H4	-0.71	transfection	non-canonical
ENSG00000166483	hsa-miR-103a-3p	H4	-1.67	transfection	non-canonical
ENSG00000198108	hsa-miR-103a-3p	H4	0.02	transfection	non-canonical
ENSG00000081026	hsa-miR-103a-3p	H4	-0.4	transfection	non-canonical
ENSG00000082482	hsa-miR-103a-3p	H4	0.09	transfection	non-canonical
ENSG00000102385	hsa-miR-103a-3p	H4	0.32	transfection	non-canonical
ENSG00000117523	hsa-miR-103a-3p	H4	0.19	transfection	non-canonical
ENSG00000139220	hsa-miR-103a-3p	H4	0.2	transfection	non-canonical
ENSG00000168807	hsa-miR-103a-3p	H4	-0.22	transfection	non-canonical
ENSG00000196482	hsa-miR-103a-3p	H4	0.37	transfection	non-canonical
ENSG00000149136	hsa-miR-103a-3p	H4	-0.51	transfection	non-canonical
ENSG00000165417	hsa-miR-103a-3p	H4	-0.41	transfection	non-canonical
ENSG00000119508	hsa-miR-103a-3p	H4	0.45	transfection	non-canonical
ENSG00000198914	hsa-miR-103a-3p	H4	0.28	transfection	non-canonical
ENSG00000080546	hsa-miR-103a-3p	H4	-0.52	transfection	non-canonical
ENSG00000198846	hsa-miR-103a-3p	H4	-1.39	transfection	non-canonical
ENSG00000067064	hsa-miR-103a-3p	H4	0.09	transfection	non-canonical
ENSG00000003989	hsa-miR-103a-3p	H4	0.12	transfection	non-canonical
ENSG00000122025	hsa-miR-103a-3p	H4	0.34	transfection	non-canonical
ENSG00000138439	hsa-miR-103a-3p	H4	-0.48	transfection	non-canonical
ENSG00000155111	hsa-miR-103a-3p	H4	0.27	transfection	non-canonical
ENSG00000166575	hsa-miR-103a-3p	H4	0	transfection	non-canonical
ENSG00000187118	hsa-miR-103a-3p	H4	0.02	transfection	non-canonical
ENSG00000100852	hsa-miR-103a-3p	H4	-0.51	transfection	non-canonical
ENSG00000106536	hsa-miR-103a-3p	H4	-0.17	transfection	non-canonical
ENSG00000107864	hsa-miR-103a-3p	H4	-0.11	transfection	non-canonical
ENSG00000115541	hsa-miR-103a-3p	H4	0.02	transfection	non-canonical
ENSG00000116106	hsa-miR-103a-3p	H4	-2.44	transfection	non-canonical
ENSG00000129636	hsa-miR-103a-3p	H4	-0.08	transfection	non-canonical
ENSG00000182197	hsa-miR-103a-3p	H4	-0.29	transfection	non-canonical
ENSG00000188419	hsa-miR-103a-3p	H4	-0.32	transfection	non-canonical
ENSG00000198087	hsa-miR-103a-3p	H4	-0.66	transfection	non-canonical
ENSG00000206527	hsa-miR-103a-3p	H4	-0.98	transfection	non-canonical
ENSG00000103485	hsa-miR-103a-3p	H4	0.13	transfection	non-canonical
ENSG00000117632	hsa-miR-103a-3p	H4	-1.16	transfection	non-canonical
ENSG00000137727	hsa-miR-103a-3p	H4	0.49	transfection	non-canonical
ENSG00000170759	hsa-miR-103a-3p	H4	-0.64	transfection	non-canonical
ENSG00000196632	hsa-miR-103a-3p	H4	0.02	transfection	non-canonical
ENSG00000060237	hsa-miR-103a-3p	H4	-0.4	transfection	non-canonical
ENSG00000065308	hsa-miR-103a-3p	H4	0.14	transfection	non-canonical
ENSG00000100242	hsa-miR-103a-3p	H4	-1.61	transfection	non-canonical
ENSG00000113716	hsa-miR-103a-3p	H4	0.16	transfection	non-canonical
ENSG00000121892	hsa-miR-103a-3p	H4	-0.34	transfection	non-canonical
ENSG00000139372	hsa-miR-103a-3p	H4	0.25	transfection	non-canonical
ENSG00000173320	hsa-miR-103a-3p	H4	0.18	transfection	non-canonical
ENSG00000091844	hsa-miR-103a-3p	H4	0.49	transfection	non-canonical
ENSG00000143786	hsa-miR-103a-3p	H4	0.75	transfection	non-canonical
ENSG00000121274	hsa-miR-103a-3p	H4	-0.72	transfection	non-canonical
ENSG00000144228	hsa-miR-103a-3p	H4	0.94	transfection	non-canonical
ENSG00000173402	hsa-miR-103a-3p	H4	-0.43	transfection	non-canonical
ENSG00000176087	hsa-miR-103a-3p	H4	-0.57	transfection	non-canonical
ENSG00000270885	hsa-miR-103a-3p	H4	0.14	transfection	non-canonical
ENSG00000109046	hsa-miR-103a-3p	H4	-0.28	transfection	non-canonical
ENSG00000122707	hsa-miR-103a-3p	H4	-0.01	transfection	non-canonical
ENSG00000132953	hsa-miR-103a-3p	H4	-0.3	transfection	non-canonical
ENSG00000134108	hsa-miR-103a-3p	H4	0.4	transfection	non-canonical
ENSG00000136040	hsa-miR-103a-3p	H4	0.32	transfection	non-canonical
ENSG00000147256	hsa-miR-103a-3p	H4	0.12	transfection	non-canonical
ENSG00000164463	hsa-miR-103a-3p	H4	-0.24	transfection	non-canonical
ENSG00000165637	hsa-miR-103a-3p	H4	0.12	transfection	non-canonical
ENSG00000167910	hsa-miR-103a-3p	H4	0.03	transfection	non-canonical
ENSG00000009780	hsa-miR-103a-3p	H4	-0.01	transfection	non-canonical
ENSG00000057935	hsa-miR-103a-3p	H4	-0.27	transfection	non-canonical
ENSG00000083799	hsa-miR-103a-3p	H4	0	transfection	non-canonical
ENSG00000086598	hsa-miR-103a-3p	H4	-0.05	transfection	non-canonical
ENSG00000092020	hsa-miR-103a-3p	H4	-0.94	transfection	non-canonical
ENSG00000103035	hsa-miR-103a-3p	H4	0.01	transfection	non-canonical
ENSG00000106829	hsa-miR-103a-3p	H4	-0.39	transfection	non-canonical
ENSG00000006016	hsa-miR-103a-3p	H4	0.05	transfection	No site
ENSG00000006047	hsa-miR-103a-3p	H4	0.21	transfection	No site
ENSG00000006377	hsa-miR-103a-3p	H4	0.45	transfection	No site
ENSG00000007545	hsa-miR-103a-3p	H4	0.02	transfection	No site
ENSG00000008324	hsa-miR-103a-3p	H4	0.21	transfection	No site
ENSG00000011600	hsa-miR-103a-3p	H4	0.41	transfection	No site
ENSG00000013441	hsa-miR-103a-3p	H4	-0.71	transfection	No site
ENSG00000023572	hsa-miR-103a-3p	H4	0.22	transfection	No site
ENSG00000034510	hsa-miR-103a-3p	H4	-0.06	transfection	No site
ENSG00000037241	hsa-miR-103a-3p	H4	0.13	transfection	No site
ENSG00000044012	hsa-miR-103a-3p	H4	0.27	transfection	No site
ENSG00000052344	hsa-miR-103a-3p	H4	0.32	transfection	No site
ENSG00000068985	hsa-miR-103a-3p	H4	0.08	transfection	No site
ENSG00000069011	hsa-miR-103a-3p	H4	0.06	transfection	No site
ENSG00000070501	hsa-miR-103a-3p	H4	-0.44	transfection	No site
ENSG00000073598	hsa-miR-103a-3p	H4	0.34	transfection	No site
ENSG00000074047	hsa-miR-103a-3p	H4	0.12	transfection	No site
ENSG00000077238	hsa-miR-103a-3p	H4	0.09	transfection	No site
ENSG00000077585	hsa-miR-103a-3p	H4	0.8	transfection	No site
ENSG00000085871	hsa-miR-103a-3p	H4	0.41	transfection	No site
ENSG00000089012	hsa-miR-103a-3p	H4	0.29	transfection	No site
ENSG00000092010	hsa-miR-103a-3p	H4	0.08	transfection	No site
ENSG00000092067	hsa-miR-103a-3p	H4	0.3	transfection	No site
ENSG00000099260	hsa-miR-103a-3p	H4	0.08	transfection	No site
ENSG00000099795	hsa-miR-103a-3p	H4	0.04	transfection	No site
ENSG00000100068	hsa-miR-103a-3p	H4	-0.08	transfection	No site
ENSG00000100079	hsa-miR-103a-3p	H4	0.17	transfection	No site
ENSG00000100373	hsa-miR-103a-3p	H4	0.36	transfection	No site
ENSG00000100490	hsa-miR-103a-3p	H4	-0.37	transfection	No site
ENSG00000102245	hsa-miR-103a-3p	H4	-0.2	transfection	No site
ENSG00000102897	hsa-miR-103a-3p	H4	0.02	transfection	No site
ENSG00000103121	hsa-miR-103a-3p	H4	-0.21	transfection	No site
ENSG00000103152	hsa-miR-103a-3p	H4	0.44	transfection	No site
ENSG00000104901	hsa-miR-103a-3p	H4	-0.04	transfection	No site
ENSG00000104979	hsa-miR-103a-3p	H4	0.01	transfection	No site
ENSG00000105383	hsa-miR-103a-3p	H4	-0.09	transfection	No site
ENSG00000105393	hsa-miR-103a-3p	H4	-0.03	transfection	No site
ENSG00000105398	hsa-miR-103a-3p	H4	0.54	transfection	No site
ENSG00000105640	hsa-miR-103a-3p	H4	-0.24	transfection	No site
ENSG00000105993	hsa-miR-103a-3p	H4	0.45	transfection	No site
ENSG00000106178	hsa-miR-103a-3p	H4	0.52	transfection	No site
ENSG00000106211	hsa-miR-103a-3p	H4	-0.33	transfection	No site
ENSG00000106367	hsa-miR-103a-3p	H4	-0.17	transfection	No site
ENSG00000106436	hsa-miR-103a-3p	H4	0.42	transfection	No site
ENSG00000106538	hsa-miR-103a-3p	H4	0.59	transfection	No site
ENSG00000106591	hsa-miR-103a-3p	H4	0.22	transfection	No site
ENSG00000106686	hsa-miR-103a-3p	H4	0.44	transfection	No site
ENSG00000107859	hsa-miR-103a-3p	H4	0.33	transfection	No site
ENSG00000108255	hsa-miR-103a-3p	H4	0.42	transfection	No site
ENSG00000108298	hsa-miR-103a-3p	H4	0.16	transfection	No site
ENSG00000108511	hsa-miR-103a-3p	H4	0.18	transfection	No site
ENSG00000108813	hsa-miR-103a-3p	H4	0.09	transfection	No site
ENSG00000109208	hsa-miR-103a-3p	H4	0.3	transfection	No site
ENSG00000109471	hsa-miR-103a-3p	H4	0.18	transfection	No site
ENSG00000109846	hsa-miR-103a-3p	H4	0.44	transfection	No site
ENSG00000113520	hsa-miR-103a-3p	H4	-0.02	transfection	No site
ENSG00000115255	hsa-miR-103a-3p	H4	0.6	transfection	No site
ENSG00000115488	hsa-miR-103a-3p	H4	0.06	transfection	No site
ENSG00000115514	hsa-miR-103a-3p	H4	-0.17	transfection	No site
ENSG00000115844	hsa-miR-103a-3p	H4	-1.04	transfection	No site
ENSG00000116157	hsa-miR-103a-3p	H4	0.14	transfection	No site
ENSG00000117450	hsa-miR-103a-3p	H4	0.02	transfection	No site
ENSG00000118181	hsa-miR-103a-3p	H4	-0.26	transfection	No site
ENSG00000118245	hsa-miR-103a-3p	H4	0.33	transfection	No site
ENSG00000118520	hsa-miR-103a-3p	H4	0.14	transfection	No site
ENSG00000119013	hsa-miR-103a-3p	H4	-0.41	transfection	No site
ENSG00000119650	hsa-miR-103a-3p	H4	0.4	transfection	No site
ENSG00000120051	hsa-miR-103a-3p	H4	0.04	transfection	No site
ENSG00000120341	hsa-miR-103a-3p	H4	0.53	transfection	No site
ENSG00000120659	hsa-miR-103a-3p	H4	0.08	transfection	No site
ENSG00000121022	hsa-miR-103a-3p	H4	-0.28	transfection	No site
ENSG00000121446	hsa-miR-103a-3p	H4	0.18	transfection	No site
ENSG00000121552	hsa-miR-103a-3p	H4	-0.71	transfection	No site
ENSG00000122304	hsa-miR-103a-3p	H4	0.18	transfection	No site
ENSG00000122585	hsa-miR-103a-3p	H4	0.17	transfection	No site
ENSG00000122687	hsa-miR-103a-3p	H4	-0.3	transfection	No site
ENSG00000123349	hsa-miR-103a-3p	H4	-0.25	transfection	No site
ENSG00000123689	hsa-miR-103a-3p	H4	0.32	transfection	No site
ENSG00000123843	hsa-miR-103a-3p	H4	0.02	transfection	No site
ENSG00000124126	hsa-miR-103a-3p	H4	0.11	transfection	No site
ENSG00000124196	hsa-miR-103a-3p	H4	0.58	transfection	No site
ENSG00000124380	hsa-miR-103a-3p	H4	-0.2	transfection	No site
ENSG00000124875	hsa-miR-103a-3p	H4	0.23	transfection	No site
ENSG00000125148	hsa-miR-103a-3p	H4	-0.41	transfection	No site
ENSG00000125462	hsa-miR-103a-3p	H4	-0.06	transfection	No site
ENSG00000125534	hsa-miR-103a-3p	H4	-0.3	transfection	No site
ENSG00000126460	hsa-miR-103a-3p	H4	0.17	transfection	No site
ENSG00000126709	hsa-miR-103a-3p	H4	0.06	transfection	No site
ENSG00000126767	hsa-miR-103a-3p	H4	0.03	transfection	No site
ENSG00000126870	hsa-miR-103a-3p	H4	-0.02	transfection	No site
ENSG00000127184	hsa-miR-103a-3p	H4	-0.06	transfection	No site
ENSG00000127377	hsa-miR-103a-3p	H4	0.32	transfection	No site
ENSG00000127774	hsa-miR-103a-3p	H4	0.19	transfection	No site
ENSG00000128563	hsa-miR-103a-3p	H4	0.18	transfection	No site
ENSG00000128652	hsa-miR-103a-3p	H4	-0.16	transfection	No site
ENSG00000129673	hsa-miR-103a-3p	H4	0.28	transfection	No site
ENSG00000130208	hsa-miR-103a-3p	H4	0.25	transfection	No site
ENSG00000130312	hsa-miR-103a-3p	H4	0.36	transfection	No site
ENSG00000130332	hsa-miR-103a-3p	H4	0.25	transfection	No site
ENSG00000130595	hsa-miR-103a-3p	H4	0.23	transfection	No site
ENSG00000130725	hsa-miR-103a-3p	H4	0.14	transfection	No site
ENSG00000130748	hsa-miR-103a-3p	H4	-0.18	transfection	No site
ENSG00000130770	hsa-miR-103a-3p	H4	-0.38	transfection	No site
ENSG00000131055	hsa-miR-103a-3p	H4	0.33	transfection	No site
ENSG00000131477	hsa-miR-103a-3p	H4	0.32	transfection	No site
ENSG00000132386	hsa-miR-103a-3p	H4	0.46	transfection	No site
ENSG00000132432	hsa-miR-103a-3p	H4	-0.01	transfection	No site
ENSG00000132631	hsa-miR-103a-3p	H4	0.04	transfection	No site
ENSG00000132702	hsa-miR-103a-3p	H4	0.03	transfection	No site
ENSG00000133111	hsa-miR-103a-3p	H4	-0.42	transfection	No site
ENSG00000133246	hsa-miR-103a-3p	H4	0.21	transfection	No site
ENSG00000133315	hsa-miR-103a-3p	H4	0	transfection	No site
ENSG00000134809	hsa-miR-103a-3p	H4	-0.24	transfection	No site
ENSG00000135413	hsa-miR-103a-3p	H4	0.23	transfection	No site
ENSG00000136942	hsa-miR-103a-3p	H4	-0.15	transfection	No site
ENSG00000137133	hsa-miR-103a-3p	H4	-0.08	transfection	No site
ENSG00000138433	hsa-miR-103a-3p	H4	-0.09	transfection	No site
ENSG00000138750	hsa-miR-103a-3p	H4	-0.63	transfection	No site
ENSG00000141977	hsa-miR-103a-3p	H4	0.24	transfection	No site
ENSG00000142046	hsa-miR-103a-3p	H4	0.08	transfection	No site
ENSG00000142530	hsa-miR-103a-3p	H4	0.15	transfection	No site
ENSG00000142534	hsa-miR-103a-3p	H4	-0.03	transfection	No site
ENSG00000142684	hsa-miR-103a-3p	H4	0.27	transfection	No site
ENSG00000143185	hsa-miR-103a-3p	H4	-0.26	transfection	No site
ENSG00000143194	hsa-miR-103a-3p	H4	-0.06	transfection	No site
ENSG00000143318	hsa-miR-103a-3p	H4	0.18	transfection	No site
ENSG00000143436	hsa-miR-103a-3p	H4	0.04	transfection	No site
ENSG00000143546	hsa-miR-103a-3p	H4	-0.05	transfection	No site
ENSG00000143556	hsa-miR-103a-3p	H4	0.41	transfection	No site
ENSG00000145088	hsa-miR-103a-3p	H4	-0.17	transfection	No site
ENSG00000145247	hsa-miR-103a-3p	H4	0.53	transfection	No site
ENSG00000146618	hsa-miR-103a-3p	H4	0.35	transfection	No site
ENSG00000147168	hsa-miR-103a-3p	H4	-0.23	transfection	No site
ENSG00000148291	hsa-miR-103a-3p	H4	0.22	transfection	No site
ENSG00000148303	hsa-miR-103a-3p	H4	0.07	transfection	No site
ENSG00000148386	hsa-miR-103a-3p	H4	0.13	transfection	No site
ENSG00000148950	hsa-miR-103a-3p	H4	-0.48	transfection	No site
ENSG00000149507	hsa-miR-103a-3p	H4	0	transfection	No site
ENSG00000150779	hsa-miR-103a-3p	H4	-0.08	transfection	No site
ENSG00000152779	hsa-miR-103a-3p	H4	0.06	transfection	No site
ENSG00000154589	hsa-miR-103a-3p	H4	0.85	transfection	No site
ENSG00000154723	hsa-miR-103a-3p	H4	-0.2	transfection	No site
ENSG00000155366	hsa-miR-103a-3p	H4	-0.03	transfection	No site
ENSG00000156127	hsa-miR-103a-3p	H4	0.35	transfection	No site
ENSG00000156384	hsa-miR-103a-3p	H4	-0.84	transfection	No site
ENSG00000156885	hsa-miR-103a-3p	H4	0.47	transfection	No site
ENSG00000157017	hsa-miR-103a-3p	H4	0.29	transfection	No site
ENSG00000157778	hsa-miR-103a-3p	H4	0.32	transfection	No site
ENSG00000158373	hsa-miR-103a-3p	H4	-0.81	transfection	No site
ENSG00000158406	hsa-miR-103a-3p	H4	-0.89	transfection	No site
ENSG00000158639	hsa-miR-103a-3p	H4	0.33	transfection	No site
ENSG00000159199	hsa-miR-103a-3p	H4	0.11	transfection	No site
ENSG00000160124	hsa-miR-103a-3p	H4	0.03	transfection	No site
ENSG00000160213	hsa-miR-103a-3p	H4	0.18	transfection	No site
ENSG00000160345	hsa-miR-103a-3p	H4	0.28	transfection	No site
ENSG00000161281	hsa-miR-103a-3p	H4	0.24	transfection	No site
ENSG00000161634	hsa-miR-103a-3p	H4	0.31	transfection	No site
ENSG00000161970	hsa-miR-103a-3p	H4	-0.13	transfection	No site
ENSG00000162191	hsa-miR-103a-3p	H4	0.1	transfection	No site
ENSG00000162604	hsa-miR-103a-3p	H4	0.49	transfection	No site
ENSG00000163064	hsa-miR-103a-3p	H4	0.44	transfection	No site
ENSG00000163191	hsa-miR-103a-3p	H4	0.08	transfection	No site
ENSG00000163221	hsa-miR-103a-3p	H4	0.41	transfection	No site
ENSG00000163586	hsa-miR-103a-3p	H4	0.34	transfection	No site
ENSG00000163882	hsa-miR-103a-3p	H4	0.2	transfection	No site
ENSG00000163993	hsa-miR-103a-3p	H4	-0.17	transfection	No site
ENSG00000164816	hsa-miR-103a-3p	H4	0.4	transfection	No site
ENSG00000164900	hsa-miR-103a-3p	H4	0.12	transfection	No site
ENSG00000164920	hsa-miR-103a-3p	H4	-0.67	transfection	No site
ENSG00000164978	hsa-miR-103a-3p	H4	-0.21	transfection	No site
ENSG00000165584	hsa-miR-103a-3p	H4	0.22	transfection	No site
ENSG00000166111	hsa-miR-103a-3p	H4	0.01	transfection	No site
ENSG00000167034	hsa-miR-103a-3p	H4	0.04	transfection	No site
ENSG00000167083	hsa-miR-103a-3p	H4	0.31	transfection	No site
ENSG00000167286	hsa-miR-103a-3p	H4	0.46	transfection	No site
ENSG00000167355	hsa-miR-103a-3p	H4	-0.99	transfection	No site
ENSG00000167380	hsa-miR-103a-3p	H4	0.07	transfection	No site
ENSG00000167468	hsa-miR-103a-3p	H4	0.03	transfection	No site
ENSG00000168517	hsa-miR-103a-3p	H4	0.51	transfection	No site
ENSG00000168701	hsa-miR-103a-3p	H4	0.48	transfection	No site
ENSG00000169020	hsa-miR-103a-3p	H4	0.13	transfection	No site
ENSG00000169154	hsa-miR-103a-3p	H4	0.31	transfection	No site
ENSG00000169223	hsa-miR-103a-3p	H4	0.04	transfection	No site
ENSG00000169248	hsa-miR-103a-3p	H4	0.02	transfection	No site
ENSG00000169429	hsa-miR-103a-3p	H4	1.32	transfection	No site
ENSG00000169442	hsa-miR-103a-3p	H4	-0.16	transfection	No site
ENSG00000169474	hsa-miR-103a-3p	H4	0.69	transfection	No site
ENSG00000169740	hsa-miR-103a-3p	H4	-0.27	transfection	No site
ENSG00000169885	hsa-miR-103a-3p	H4	0.09	transfection	No site
ENSG00000169906	hsa-miR-103a-3p	H4	0.34	transfection	No site
ENSG00000169976	hsa-miR-103a-3p	H4	0.05	transfection	No site
ENSG00000170276	hsa-miR-103a-3p	H4	0.17	transfection	No site
ENSG00000170293	hsa-miR-103a-3p	H4	0.32	transfection	No site
ENSG00000170310	hsa-miR-103a-3p	H4	0.21	transfection	No site
ENSG00000170323	hsa-miR-103a-3p	H4	0.31	transfection	No site
ENSG00000170485	hsa-miR-103a-3p	H4	0.4	transfection	No site
ENSG00000170634	hsa-miR-103a-3p	H4	0.12	transfection	No site
ENSG00000171067	hsa-miR-103a-3p	H4	0.11	transfection	No site
ENSG00000171199	hsa-miR-103a-3p	H4	0.25	transfection	No site
ENSG00000171201	hsa-miR-103a-3p	H4	-0.03	transfection	No site
ENSG00000171209	hsa-miR-103a-3p	H4	-0.13	transfection	No site
ENSG00000171443	hsa-miR-103a-3p	H4	0.16	transfection	No site
ENSG00000171530	hsa-miR-103a-3p	H4	0.56	transfection	No site
ENSG00000171747	hsa-miR-103a-3p	H4	0.23	transfection	No site
ENSG00000171863	hsa-miR-103a-3p	H4	-0.01	transfection	No site
ENSG00000172331	hsa-miR-103a-3p	H4	0.02	transfection	No site
ENSG00000172340	hsa-miR-103a-3p	H4	0	transfection	No site
ENSG00000172687	hsa-miR-103a-3p	H4	-1.89	transfection	No site
ENSG00000172769	hsa-miR-103a-3p	H4	0.33	transfection	No site
ENSG00000173013	hsa-miR-103a-3p	H4	0.12	transfection	No site
ENSG00000173285	hsa-miR-103a-3p	H4	-0.07	transfection	No site
ENSG00000173557	hsa-miR-103a-3p	H4	0	transfection	No site
ENSG00000173660	hsa-miR-103a-3p	H4	-0.26	transfection	No site
ENSG00000173915	hsa-miR-103a-3p	H4	0.24	transfection	No site
ENSG00000173991	hsa-miR-103a-3p	H4	0.2	transfection	No site
ENSG00000174236	hsa-miR-103a-3p	H4	0.03	transfection	No site
ENSG00000174628	hsa-miR-103a-3p	H4	0.18	transfection	No site
ENSG00000174939	hsa-miR-103a-3p	H4	0.8	transfection	No site
ENSG00000175279	hsa-miR-103a-3p	H4	0.03	transfection	No site
ENSG00000175324	hsa-miR-103a-3p	H4	0.07	transfection	No site
ENSG00000175906	hsa-miR-103a-3p	H4	0.47	transfection	No site
ENSG00000176125	hsa-miR-103a-3p	H4	0.49	transfection	No site
ENSG00000176294	hsa-miR-103a-3p	H4	0.53	transfection	No site
ENSG00000176302	hsa-miR-103a-3p	H4	0.32	transfection	No site
ENSG00000176386	hsa-miR-103a-3p	H4	-0.1	transfection	No site
ENSG00000176396	hsa-miR-103a-3p	H4	0.23	transfection	No site
ENSG00000176731	hsa-miR-103a-3p	H4	-0.41	transfection	No site
ENSG00000177627	hsa-miR-103a-3p	H4	-0.06	transfection	No site
ENSG00000177868	hsa-miR-103a-3p	H4	-0.47	transfection	No site
ENSG00000178531	hsa-miR-103a-3p	H4	0.41	transfection	No site
ENSG00000178602	hsa-miR-103a-3p	H4	0.35	transfection	No site
ENSG00000178789	hsa-miR-103a-3p	H4	0.31	transfection	No site
ENSG00000178980	hsa-miR-103a-3p	H4	0.3	transfection	No site
ENSG00000179902	hsa-miR-103a-3p	H4	0.33	transfection	No site
ENSG00000180613	hsa-miR-103a-3p	H4	0.25	transfection	No site
ENSG00000180806	hsa-miR-103a-3p	H4	-0.09	transfection	No site
ENSG00000180964	hsa-miR-103a-3p	H4	0.2	transfection	No site
ENSG00000180992	hsa-miR-103a-3p	H4	0.09	transfection	No site
ENSG00000181074	hsa-miR-103a-3p	H4	0.17	transfection	No site
ENSG00000181449	hsa-miR-103a-3p	H4	0.67	transfection	No site
ENSG00000181752	hsa-miR-103a-3p	H4	-0.09	transfection	No site
ENSG00000182154	hsa-miR-103a-3p	H4	0.22	transfection	No site
ENSG00000182950	hsa-miR-103a-3p	H4	0.34	transfection	No site
ENSG00000183011	hsa-miR-103a-3p	H4	-0.11	transfection	No site
ENSG00000183605	hsa-miR-103a-3p	H4	0.85	transfection	No site
ENSG00000183684	hsa-miR-103a-3p	H4	-0.25	transfection	No site
ENSG00000183733	hsa-miR-103a-3p	H4	0.19	transfection	No site
ENSG00000184281	hsa-miR-103a-3p	H4	0.34	transfection	No site
ENSG00000184502	hsa-miR-103a-3p	H4	0.52	transfection	No site
ENSG00000184515	hsa-miR-103a-3p	H4	0.32	transfection	No site
ENSG00000184650	hsa-miR-103a-3p	H4	0.15	transfection	No site
ENSG00000184897	hsa-miR-103a-3p	H4	-0.12	transfection	No site
ENSG00000185290	hsa-miR-103a-3p	H4	0.23	transfection	No site
ENSG00000185442	hsa-miR-103a-3p	H4	0.19	transfection	No site
ENSG00000185523	hsa-miR-103a-3p	H4	0.08	transfection	No site
ENSG00000185863	hsa-miR-103a-3p	H4	0.23	transfection	No site
ENSG00000186132	hsa-miR-103a-3p	H4	-0.16	transfection	No site
ENSG00000186265	hsa-miR-103a-3p	H4	0.1	transfection	No site
ENSG00000186577	hsa-miR-103a-3p	H4	0.55	transfection	No site
ENSG00000186925	hsa-miR-103a-3p	H4	0.11	transfection	No site
ENSG00000186930	hsa-miR-103a-3p	H4	0.35	transfection	No site
ENSG00000186967	hsa-miR-103a-3p	H4	0.02	transfection	No site
ENSG00000186977	hsa-miR-103a-3p	H4	0.22	transfection	No site
ENSG00000186980	hsa-miR-103a-3p	H4	0.19	transfection	No site
ENSG00000187166	hsa-miR-103a-3p	H4	0.17	transfection	No site
ENSG00000187193	hsa-miR-103a-3p	H4	-0.24	transfection	No site
ENSG00000187514	hsa-miR-103a-3p	H4	0.51	transfection	No site
ENSG00000187516	hsa-miR-103a-3p	H4	0.23	transfection	No site
ENSG00000187608	hsa-miR-103a-3p	H4	0.39	transfection	No site
ENSG00000187658	hsa-miR-103a-3p	H4	0.36	transfection	No site
ENSG00000187980	hsa-miR-103a-3p	H4	0.19	transfection	No site
ENSG00000188112	hsa-miR-103a-3p	H4	0.3	transfection	No site
ENSG00000188508	hsa-miR-103a-3p	H4	0.29	transfection	No site
ENSG00000188573	hsa-miR-103a-3p	H4	0.23	transfection	No site
ENSG00000188691	hsa-miR-103a-3p	H4	0.31	transfection	No site
ENSG00000188716	hsa-miR-103a-3p	H4	0.33	transfection	No site
ENSG00000188909	hsa-miR-103a-3p	H4	0.67	transfection	No site
ENSG00000189233	hsa-miR-103a-3p	H4	0.35	transfection	No site
ENSG00000189252	hsa-miR-103a-3p	H4	0.13	transfection	No site
ENSG00000196228	hsa-miR-103a-3p	H4	0.05	transfection	No site
ENSG00000196468	hsa-miR-103a-3p	H4	0.08	transfection	No site
ENSG00000196507	hsa-miR-103a-3p	H4	0.19	transfection	No site
ENSG00000196531	hsa-miR-103a-3p	H4	-0.05	transfection	No site
ENSG00000196747	hsa-miR-103a-3p	H4	-1.77	transfection	No site
ENSG00000196812	hsa-miR-103a-3p	H4	-0.29	transfection	No site
ENSG00000196976	hsa-miR-103a-3p	H4	0.08	transfection	No site
ENSG00000197238	hsa-miR-103a-3p	H4	-0.22	transfection	No site
ENSG00000197273	hsa-miR-103a-3p	H4	0.48	transfection	No site
ENSG00000197345	hsa-miR-103a-3p	H4	0.33	transfection	No site
ENSG00000197416	hsa-miR-103a-3p	H4	0.03	transfection	No site
ENSG00000197734	hsa-miR-103a-3p	H4	0.2	transfection	No site
ENSG00000197747	hsa-miR-103a-3p	H4	-0.08	transfection	No site
ENSG00000197776	hsa-miR-103a-3p	H4	-0.08	transfection	No site
ENSG00000198692	hsa-miR-103a-3p	H4	-0.66	transfection	No site
ENSG00000198727	hsa-miR-103a-3p	H4	0.03	transfection	No site
ENSG00000198755	hsa-miR-103a-3p	H4	-0.14	transfection	No site
ENSG00000198768	hsa-miR-103a-3p	H4	0.44	transfection	No site
ENSG00000203724	hsa-miR-103a-3p	H4	0.11	transfection	No site
ENSG00000203760	hsa-miR-103a-3p	H4	-1.11	transfection	No site
ENSG00000203908	hsa-miR-103a-3p	H4	0.2	transfection	No site
ENSG00000203910	hsa-miR-103a-3p	H4	0.1	transfection	No site
ENSG00000203923	hsa-miR-103a-3p	H4	-0.13	transfection	No site
ENSG00000204065	hsa-miR-103a-3p	H4	0.2	transfection	No site
ENSG00000204071	hsa-miR-103a-3p	H4	-0.12	transfection	No site
ENSG00000204363	hsa-miR-103a-3p	H4	0.38	transfection	No site
ENSG00000204595	hsa-miR-103a-3p	H4	-0.29	transfection	No site
ENSG00000204671	hsa-miR-103a-3p	H4	0.49	transfection	No site
ENSG00000204683	hsa-miR-103a-3p	H4	0.07	transfection	No site
ENSG00000205057	hsa-miR-103a-3p	H4	0.09	transfection	No site
ENSG00000205669	hsa-miR-103a-3p	H4	0.17	transfection	No site
ENSG00000205884	hsa-miR-103a-3p	H4	0.32	transfection	No site
ENSG00000205923	hsa-miR-103a-3p	H4	0.28	transfection	No site
ENSG00000206102	hsa-miR-103a-3p	H4	0.13	transfection	No site
ENSG00000206105	hsa-miR-103a-3p	H4	-1.4	transfection	No site
ENSG00000213973	hsa-miR-103a-3p	H4	-0.08	transfection	No site
ENSG00000214642	hsa-miR-103a-3p	H4	0.2	transfection	No site
ENSG00000214643	hsa-miR-103a-3p	H4	0.1	transfection	No site
ENSG00000214827	hsa-miR-103a-3p	H4	-0.7	transfection	No site
ENSG00000215845	hsa-miR-103a-3p	H4	0.03	transfection	No site
ENSG00000220205	hsa-miR-103a-3p	H4	-0.28	transfection	No site
ENSG00000221916	hsa-miR-103a-3p	H4	0.17	transfection	No site
ENSG00000227234	hsa-miR-103a-3p	H4	-0.14	transfection	No site
ENSG00000233822	hsa-miR-103a-3p	H4	-1.06	transfection	No site
ENSG00000234906	hsa-miR-103a-3p	H4	0.28	transfection	No site
ENSG00000237190	hsa-miR-103a-3p	H4	-0.53	transfection	No site
ENSG00000238269	hsa-miR-103a-3p	H4	-0.13	transfection	No site
ENSG00000239605	hsa-miR-103a-3p	H4	0.31	transfection	No site
ENSG00000243147	hsa-miR-103a-3p	H4	0.17	transfection	No site
ENSG00000244020	hsa-miR-103a-3p	H4	-0.09	transfection	No site
ENSG00000244067	hsa-miR-103a-3p	H4	0	transfection	No site
ENSG00000244414	hsa-miR-103a-3p	H4	0.14	transfection	No site
ENSG00000249861	hsa-miR-103a-3p	H4	0.27	transfection	No site
ENSG00000253506	hsa-miR-103a-3p	H4	-0.19	transfection	No site
ENSG00000255501	hsa-miR-103a-3p	H4	-0.19	transfection	No site
ENSG00000256713	hsa-miR-103a-3p	H4	0.41	transfection	No site
ENSG00000258102	hsa-miR-103a-3p	H4	0.36	transfection	No site
ENSG00000258873	hsa-miR-103a-3p	H4	0.43	transfection	No site
ENSG00000261210	hsa-miR-103a-3p	H4	0.3	transfection	No site
ENSG00000267673	hsa-miR-103a-3p	H4	-0.25	transfection	No site
ENSG00000267855	hsa-miR-103a-3p	H4	0.08	transfection	No site
ENSG00000268988	hsa-miR-103a-3p	H4	-0.1	transfection	No site
ENSG00000273111	hsa-miR-103a-3p	H4	0.22	transfection	No site
ENSG00000273703	hsa-miR-103a-3p	H4	-0.65	transfection	No site
ENSG00000274529	hsa-miR-103a-3p	H4	0.37	transfection	No site
ENSG00000275663	hsa-miR-103a-3p	H4	0.08	transfection	No site
ENSG00000275674	hsa-miR-103a-3p	H4	0.05	transfection	No site
ENSG00000278588	hsa-miR-103a-3p	H4	-1.62	transfection	No site
ENSG00000279514	hsa-miR-103a-3p	H4	0.58	transfection	No site
ENSG00000279961	hsa-miR-103a-3p	H4	0.09	transfection	No site
ENSG00000283740	hsa-miR-103a-3p	H4	0.51	transfection	No site
ENSG00000284638	hsa-miR-103a-3p	H4	0.47	transfection	No site
ENSG00000047188	hsa-miR-146a-5p	Jurkat	-0.46	transfection	canonical
ENSG00000102221	hsa-miR-146a-5p	Jurkat	-0.09	transfection	canonical
ENSG00000146463	hsa-miR-146a-5p	Jurkat	-0.27	transfection	canonical
ENSG00000150347	hsa-miR-146a-5p	Jurkat	0.1	transfection	canonical
ENSG00000151292	hsa-miR-146a-5p	Jurkat	-0.21	transfection	canonical
ENSG00000170921	hsa-miR-146a-5p	Jurkat	-0.1	transfection	canonical
ENSG00000122741	hsa-miR-146a-5p	Jurkat	-0.24	transfection	canonical
ENSG00000123066	hsa-miR-146a-5p	Jurkat	-0.05	transfection	canonical
ENSG00000172845	hsa-miR-146a-5p	Jurkat	-0.23	transfection	canonical
ENSG00000257923	hsa-miR-146a-5p	Jurkat	-0.23	transfection	canonical
ENSG00000140396	hsa-miR-146a-5p	Jurkat	-0.05	transfection	canonical
ENSG00000186472	hsa-miR-146a-5p	Jurkat	-0.14	transfection	canonical
ENSG00000198492	hsa-miR-146a-5p	Jurkat	-0.04	transfection	canonical
ENSG00000171681	hsa-miR-146a-5p	Jurkat	-0.13	transfection	canonical
ENSG00000173208	hsa-miR-146a-5p	Jurkat	-0.07	transfection	canonical
ENSG00000056586	hsa-miR-146a-5p	Jurkat	-0.14	transfection	canonical
ENSG00000102908	hsa-miR-146a-5p	Jurkat	-0.16	transfection	canonical
ENSG00000114742	hsa-miR-146a-5p	Jurkat	-0.18	transfection	canonical
ENSG00000082898	hsa-miR-146a-5p	Jurkat	-0.16	transfection	canonical
ENSG00000129292	hsa-miR-146a-5p	Jurkat	-0.08	transfection	canonical
ENSG00000138688	hsa-miR-146a-5p	Jurkat	-0.18	transfection	canonical
ENSG00000197779	hsa-miR-146a-5p	Jurkat	0.14	transfection	canonical
ENSG00000075391	hsa-miR-146a-5p	Jurkat	-0.08	transfection	canonical
ENSG00000102786	hsa-miR-146a-5p	Jurkat	-0.05	transfection	canonical
ENSG00000049192	hsa-miR-146a-5p	Jurkat	-0.58	transfection	canonical
ENSG00000066777	hsa-miR-146a-5p	Jurkat	-0.22	transfection	canonical
ENSG00000103494	hsa-miR-146a-5p	Jurkat	-0.14	transfection	canonical
ENSG00000124486	hsa-miR-146a-5p	Jurkat	-0.13	transfection	canonical
ENSG00000129204	hsa-miR-146a-5p	Jurkat	0.02	transfection	canonical
ENSG00000131711	hsa-miR-146a-5p	Jurkat	-0.28	transfection	canonical
ENSG00000177200	hsa-miR-146a-5p	Jurkat	-0.16	transfection	canonical
ENSG00000107651	hsa-miR-146a-5p	Jurkat	-0.29	transfection	canonical
ENSG00000116539	hsa-miR-146a-5p	Jurkat	0.07	transfection	canonical
ENSG00000135837	hsa-miR-146a-5p	Jurkat	0.04	transfection	canonical
ENSG00000151883	hsa-miR-146a-5p	Jurkat	-0.17	transfection	canonical
ENSG00000157450	hsa-miR-146a-5p	Jurkat	-0.11	transfection	canonical
ENSG00000104517	hsa-miR-146a-5p	Jurkat	-0.18	transfection	canonical
ENSG00000118200	hsa-miR-146a-5p	Jurkat	-0.36	transfection	canonical
ENSG00000125686	hsa-miR-146a-5p	Jurkat	0.06	transfection	canonical
ENSG00000134909	hsa-miR-146a-5p	Jurkat	-0.02	transfection	canonical
ENSG00000185728	hsa-miR-146a-5p	Jurkat	-0.27	transfection	canonical
ENSG00000156650	hsa-miR-146a-5p	Jurkat	-0.4	transfection	canonical
ENSG00000109339	hsa-miR-146a-5p	Jurkat	-0.08	transfection	canonical
ENSG00000108091	hsa-miR-146a-5p	Jurkat	-0.28	transfection	canonical
ENSG00000067900	hsa-miR-146a-5p	Jurkat	-0.11	transfection	canonical
ENSG00000110422	hsa-miR-146a-5p	Jurkat	-0.15	transfection	canonical
ENSG00000137992	hsa-miR-146a-5p	Jurkat	-0.17	transfection	canonical
ENSG00000165671	hsa-miR-146a-5p	Jurkat	-0.06	transfection	canonical
ENSG00000166135	hsa-miR-146a-5p	Jurkat	0	transfection	canonical
ENSG00000197892	hsa-miR-146a-5p	Jurkat	-0.48	transfection	canonical
ENSG00000104290	hsa-miR-146a-5p	Jurkat	-0.04	transfection	canonical
ENSG00000107854	hsa-miR-146a-5p	Jurkat	-0.2	transfection	canonical
ENSG00000111785	hsa-miR-146a-5p	Jurkat	0.05	transfection	canonical
ENSG00000114933	hsa-miR-146a-5p	Jurkat	0.05	transfection	canonical
ENSG00000155592	hsa-miR-146a-5p	Jurkat	-0.02	transfection	canonical
ENSG00000158321	hsa-miR-146a-5p	Jurkat	-0.03	transfection	canonical
ENSG00000182389	hsa-miR-146a-5p	Jurkat	0.08	transfection	canonical
ENSG00000112759	hsa-miR-146a-5p	Jurkat	-0.5	transfection	canonical
ENSG00000126070	hsa-miR-146a-5p	Jurkat	-0.16	transfection	canonical
ENSG00000133401	hsa-miR-146a-5p	Jurkat	0.03	transfection	canonical
ENSG00000134852	hsa-miR-146a-5p	Jurkat	-0.39	transfection	canonical
ENSG00000033178	hsa-miR-146a-5p	Jurkat	-0.2	transfection	canonical
ENSG00000114062	hsa-miR-146a-5p	Jurkat	-0.13	transfection	canonical
ENSG00000007001	hsa-miR-146a-5p	Jurkat	0.03	transfection	canonical
ENSG00000118492	hsa-miR-146a-5p	Jurkat	0.05	transfection	canonical
ENSG00000159459	hsa-miR-146a-5p	Jurkat	-0.24	transfection	canonical
ENSG00000006283	hsa-miR-146a-5p	Jurkat	0.26	transfection	canonical
ENSG00000048740	hsa-miR-146a-5p	Jurkat	-0.11	transfection	canonical
ENSG00000073910	hsa-miR-146a-5p	Jurkat	0.32	transfection	canonical
ENSG00000080839	hsa-miR-146a-5p	Jurkat	-0.07	transfection	canonical
ENSG00000081019	hsa-miR-146a-5p	Jurkat	-0.23	transfection	canonical
ENSG00000085831	hsa-miR-146a-5p	Jurkat	0.08	transfection	canonical
ENSG00000101972	hsa-miR-146a-5p	Jurkat	-0.35	transfection	canonical
ENSG00000109381	hsa-miR-146a-5p	Jurkat	-0.14	transfection	canonical
ENSG00000118058	hsa-miR-146a-5p	Jurkat	-0.01	transfection	canonical
ENSG00000122068	hsa-miR-146a-5p	Jurkat	-0.58	transfection	canonical
ENSG00000134061	hsa-miR-146a-5p	Jurkat	0.35	transfection	canonical
ENSG00000135655	hsa-miR-146a-5p	Jurkat	-0.34	transfection	canonical
ENSG00000139990	hsa-miR-146a-5p	Jurkat	0.05	transfection	canonical
ENSG00000141449	hsa-miR-146a-5p	Jurkat	-0.24	transfection	canonical
ENSG00000143756	hsa-miR-146a-5p	Jurkat	-0.22	transfection	canonical
ENSG00000145012	hsa-miR-146a-5p	Jurkat	-0.05	transfection	canonical
ENSG00000153707	hsa-miR-146a-5p	Jurkat	-0.07	transfection	canonical
ENSG00000154548	hsa-miR-146a-5p	Jurkat	0.32	transfection	canonical
ENSG00000154845	hsa-miR-146a-5p	Jurkat	0.04	transfection	canonical
ENSG00000156687	hsa-miR-146a-5p	Jurkat	-0.05	transfection	canonical
ENSG00000163625	hsa-miR-146a-5p	Jurkat	-0.17	transfection	canonical
ENSG00000163848	hsa-miR-146a-5p	Jurkat	-0.23	transfection	canonical
ENSG00000167258	hsa-miR-146a-5p	Jurkat	-0.3	transfection	canonical
ENSG00000168564	hsa-miR-146a-5p	Jurkat	-0.17	transfection	canonical
ENSG00000182670	hsa-miR-146a-5p	Jurkat	-0.11	transfection	canonical
ENSG00000185697	hsa-miR-146a-5p	Jurkat	-0.43	transfection	canonical
ENSG00000198799	hsa-miR-146a-5p	Jurkat	0.04	transfection	canonical
ENSG00000198947	hsa-miR-146a-5p	Jurkat	-0.18	transfection	canonical
ENSG00000226479	hsa-miR-146a-5p	Jurkat	-0.05	transfection	canonical
ENSG00000011454	hsa-miR-146a-5p	Jurkat	-0.26	transfection	canonical
ENSG00000048405	hsa-miR-146a-5p	Jurkat	0.08	transfection	canonical
ENSG00000068024	hsa-miR-146a-5p	Jurkat	-0.08	transfection	canonical
ENSG00000068305	hsa-miR-146a-5p	Jurkat	-0.36	transfection	canonical
ENSG00000077157	hsa-miR-146a-5p	Jurkat	-0.11	transfection	canonical
ENSG00000048649	hsa-miR-146a-5p	Jurkat	0.16	transfection	non-canonical
ENSG00000077254	hsa-miR-146a-5p	Jurkat	-0.1	transfection	non-canonical
ENSG00000085276	hsa-miR-146a-5p	Jurkat	-0.18	transfection	non-canonical
ENSG00000121879	hsa-miR-146a-5p	Jurkat	0.15	transfection	non-canonical
ENSG00000124198	hsa-miR-146a-5p	Jurkat	-0.34	transfection	non-canonical
ENSG00000165288	hsa-miR-146a-5p	Jurkat	-0.16	transfection	non-canonical
ENSG00000175105	hsa-miR-146a-5p	Jurkat	-0.19	transfection	non-canonical
ENSG00000178235	hsa-miR-146a-5p	Jurkat	0.12	transfection	non-canonical
ENSG00000115091	hsa-miR-146a-5p	Jurkat	-0.19	transfection	non-canonical
ENSG00000142875	hsa-miR-146a-5p	Jurkat	-0.27	transfection	non-canonical
ENSG00000152484	hsa-miR-146a-5p	Jurkat	-0.02	transfection	non-canonical
ENSG00000157741	hsa-miR-146a-5p	Jurkat	-0.21	transfection	non-canonical
ENSG00000078403	hsa-miR-146a-5p	Jurkat	-0.01	transfection	non-canonical
ENSG00000099715	hsa-miR-146a-5p	Jurkat	0.07	transfection	non-canonical
ENSG00000137941	hsa-miR-146a-5p	Jurkat	0.04	transfection	non-canonical
ENSG00000033122	hsa-miR-146a-5p	Jurkat	0.35	transfection	non-canonical
ENSG00000103479	hsa-miR-146a-5p	Jurkat	-0.31	transfection	non-canonical
ENSG00000160271	hsa-miR-146a-5p	Jurkat	0.53	transfection	non-canonical
ENSG00000164190	hsa-miR-146a-5p	Jurkat	-0.12	transfection	non-canonical
ENSG00000102174	hsa-miR-146a-5p	Jurkat	-0.3	transfection	non-canonical
ENSG00000139436	hsa-miR-146a-5p	Jurkat	-0.16	transfection	non-canonical
ENSG00000089289	hsa-miR-146a-5p	Jurkat	0.21	transfection	non-canonical
ENSG00000072736	hsa-miR-146a-5p	Jurkat	-0.22	transfection	non-canonical
ENSG00000100354	hsa-miR-146a-5p	Jurkat	0.14	transfection	non-canonical
ENSG00000112701	hsa-miR-146a-5p	Jurkat	-0.61	transfection	non-canonical
ENSG00000153339	hsa-miR-146a-5p	Jurkat	-0.14	transfection	non-canonical
ENSG00000156011	hsa-miR-146a-5p	Jurkat	0.12	transfection	non-canonical
ENSG00000198815	hsa-miR-146a-5p	Jurkat	-0.17	transfection	non-canonical
ENSG00000046889	hsa-miR-146a-5p	Jurkat	0.18	transfection	non-canonical
ENSG00000047346	hsa-miR-146a-5p	Jurkat	-0.43	transfection	non-canonical
ENSG00000100519	hsa-miR-146a-5p	Jurkat	-0.1	transfection	non-canonical
ENSG00000143013	hsa-miR-146a-5p	Jurkat	0.03	transfection	non-canonical
ENSG00000163602	hsa-miR-146a-5p	Jurkat	0.05	transfection	non-canonical
ENSG00000165246	hsa-miR-146a-5p	Jurkat	0.07	transfection	non-canonical
ENSG00000165650	hsa-miR-146a-5p	Jurkat	-0.09	transfection	non-canonical
ENSG00000139624	hsa-miR-146a-5p	Jurkat	-0.03	transfection	non-canonical
ENSG00000083097	hsa-miR-146a-5p	Jurkat	-0.16	transfection	non-canonical
ENSG00000091656	hsa-miR-146a-5p	Jurkat	0.12	transfection	non-canonical
ENSG00000119878	hsa-miR-146a-5p	Jurkat	-0.01	transfection	non-canonical
ENSG00000136754	hsa-miR-146a-5p	Jurkat	-0.36	transfection	non-canonical
ENSG00000137177	hsa-miR-146a-5p	Jurkat	-0.07	transfection	non-canonical
ENSG00000137812	hsa-miR-146a-5p	Jurkat	-0.39	transfection	non-canonical
ENSG00000158352	hsa-miR-146a-5p	Jurkat	0.08	transfection	non-canonical
ENSG00000184226	hsa-miR-146a-5p	Jurkat	-0.23	transfection	non-canonical
ENSG00000204406	hsa-miR-146a-5p	Jurkat	-0.07	transfection	non-canonical
ENSG00000129159	hsa-miR-146a-5p	Jurkat	-0.05	transfection	non-canonical
ENSG00000156113	hsa-miR-146a-5p	Jurkat	-0.03	transfection	non-canonical
ENSG00000205659	hsa-miR-146a-5p	Jurkat	-0.19	transfection	non-canonical
ENSG00000115421	hsa-miR-146a-5p	Jurkat	-0.05	transfection	non-canonical
ENSG00000008294	hsa-miR-146a-5p	Jurkat	-0.12	transfection	non-canonical
ENSG00000135775	hsa-miR-146a-5p	Jurkat	-0.2	transfection	non-canonical
ENSG00000137770	hsa-miR-146a-5p	Jurkat	-0.19	transfection	non-canonical
ENSG00000137871	hsa-miR-146a-5p	Jurkat	-0.71	transfection	non-canonical
ENSG00000001631	hsa-miR-146a-5p	Jurkat	-0.45	transfection	non-canonical
ENSG00000104064	hsa-miR-146a-5p	Jurkat	-0.11	transfection	non-canonical
ENSG00000148700	hsa-miR-146a-5p	Jurkat	-0.06	transfection	non-canonical
ENSG00000186432	hsa-miR-146a-5p	Jurkat	-0.24	transfection	non-canonical
ENSG00000088387	hsa-miR-146a-5p	Jurkat	-0.14	transfection	non-canonical
ENSG00000100796	hsa-miR-146a-5p	Jurkat	-0.34	transfection	non-canonical
ENSG00000112851	hsa-miR-146a-5p	Jurkat	-0.19	transfection	non-canonical
ENSG00000119778	hsa-miR-146a-5p	Jurkat	-0.01	transfection	non-canonical
ENSG00000120685	hsa-miR-146a-5p	Jurkat	-0.22	transfection	non-canonical
ENSG00000130723	hsa-miR-146a-5p	Jurkat	0.11	transfection	non-canonical
ENSG00000136636	hsa-miR-146a-5p	Jurkat	-0.5	transfection	non-canonical
ENSG00000155561	hsa-miR-146a-5p	Jurkat	-0.13	transfection	non-canonical
ENSG00000155975	hsa-miR-146a-5p	Jurkat	0.03	transfection	non-canonical
ENSG00000157625	hsa-miR-146a-5p	Jurkat	-0.17	transfection	non-canonical
ENSG00000107862	hsa-miR-146a-5p	Jurkat	-0.14	transfection	non-canonical
ENSG00000114098	hsa-miR-146a-5p	Jurkat	-0.17	transfection	non-canonical
ENSG00000120733	hsa-miR-146a-5p	Jurkat	-0.1	transfection	non-canonical
ENSG00000138669	hsa-miR-146a-5p	Jurkat	-0.08	transfection	non-canonical
ENSG00000145703	hsa-miR-146a-5p	Jurkat	0.06	transfection	non-canonical
ENSG00000145725	hsa-miR-146a-5p	Jurkat	-0.67	transfection	non-canonical
ENSG00000147548	hsa-miR-146a-5p	Jurkat	-0.12	transfection	non-canonical
ENSG00000154654	hsa-miR-146a-5p	Jurkat	0.07	transfection	non-canonical
ENSG00000168959	hsa-miR-146a-5p	Jurkat	0.14	transfection	non-canonical
ENSG00000173064	hsa-miR-146a-5p	Jurkat	0.08	transfection	non-canonical
ENSG00000196850	hsa-miR-146a-5p	Jurkat	-0.32	transfection	non-canonical
ENSG00000137203	hsa-miR-146a-5p	Jurkat	0.17	transfection	non-canonical
ENSG00000165209	hsa-miR-146a-5p	Jurkat	-0.12	transfection	non-canonical
ENSG00000197971	hsa-miR-146a-5p	Jurkat	0.08	transfection	non-canonical
ENSG00000083067	hsa-miR-146a-5p	Jurkat	0.07	transfection	non-canonical
ENSG00000165113	hsa-miR-146a-5p	Jurkat	-0.17	transfection	non-canonical
ENSG00000168710	hsa-miR-146a-5p	Jurkat	-0.14	transfection	non-canonical
ENSG00000090905	hsa-miR-146a-5p	Jurkat	-0.2	transfection	non-canonical
ENSG00000151458	hsa-miR-146a-5p	Jurkat	-0.12	transfection	non-canonical
ENSG00000198554	hsa-miR-146a-5p	Jurkat	-0.3	transfection	non-canonical
ENSG00000104154	hsa-miR-146a-5p	Jurkat	-0.18	transfection	non-canonical
ENSG00000169744	hsa-miR-146a-5p	Jurkat	-0.12	transfection	non-canonical
ENSG00000005022	hsa-miR-146a-5p	Jurkat	0.09	transfection	non-canonical
ENSG00000005889	hsa-miR-146a-5p	Jurkat	-0.26	transfection	non-canonical
ENSG00000010244	hsa-miR-146a-5p	Jurkat	-0.25	transfection	non-canonical
ENSG00000012660	hsa-miR-146a-5p	Jurkat	0.05	transfection	non-canonical
ENSG00000034677	hsa-miR-146a-5p	Jurkat	-0.37	transfection	non-canonical
ENSG00000065243	hsa-miR-146a-5p	Jurkat	-0.35	transfection	non-canonical
ENSG00000074657	hsa-miR-146a-5p	Jurkat	0.16	transfection	non-canonical
ENSG00000076716	hsa-miR-146a-5p	Jurkat	0.15	transfection	non-canonical
ENSG00000077279	hsa-miR-146a-5p	Jurkat	0.31	transfection	non-canonical
ENSG00000092201	hsa-miR-146a-5p	Jurkat	-0.16	transfection	non-canonical
ENSG00000095564	hsa-miR-146a-5p	Jurkat	-0.09	transfection	non-canonical
ENSG00000006327	hsa-miR-146a-5p	Jurkat	0.55	transfection	No site
ENSG00000006377	hsa-miR-146a-5p	Jurkat	-0.16	transfection	No site
ENSG00000006606	hsa-miR-146a-5p	Jurkat	0.21	transfection	No site
ENSG00000006659	hsa-miR-146a-5p	Jurkat	-0.3	transfection	No site
ENSG00000008438	hsa-miR-146a-5p	Jurkat	0.3	transfection	No site
ENSG00000011009	hsa-miR-146a-5p	Jurkat	0.17	transfection	No site
ENSG00000019169	hsa-miR-146a-5p	Jurkat	0.29	transfection	No site
ENSG00000025708	hsa-miR-146a-5p	Jurkat	-0.22	transfection	No site
ENSG00000040608	hsa-miR-146a-5p	Jurkat	0.46	transfection	No site
ENSG00000042753	hsa-miR-146a-5p	Jurkat	0.07	transfection	No site
ENSG00000044012	hsa-miR-146a-5p	Jurkat	0.09	transfection	No site
ENSG00000048462	hsa-miR-146a-5p	Jurkat	-0.23	transfection	No site
ENSG00000049449	hsa-miR-146a-5p	Jurkat	-0.03	transfection	No site
ENSG00000051523	hsa-miR-146a-5p	Jurkat	0.33	transfection	No site
ENSG00000053438	hsa-miR-146a-5p	Jurkat	-0.51	transfection	No site
ENSG00000054148	hsa-miR-146a-5p	Jurkat	0.24	transfection	No site
ENSG00000060688	hsa-miR-146a-5p	Jurkat	0.1	transfection	No site
ENSG00000064835	hsa-miR-146a-5p	Jurkat	0.58	transfection	No site
ENSG00000065029	hsa-miR-146a-5p	Jurkat	0.31	transfection	No site
ENSG00000065057	hsa-miR-146a-5p	Jurkat	0.21	transfection	No site
ENSG00000068137	hsa-miR-146a-5p	Jurkat	0.38	transfection	No site
ENSG00000071677	hsa-miR-146a-5p	Jurkat	0.7	transfection	No site
ENSG00000071889	hsa-miR-146a-5p	Jurkat	0.29	transfection	No site
ENSG00000075624	hsa-miR-146a-5p	Jurkat	-0.21	transfection	No site
ENSG00000077009	hsa-miR-146a-5p	Jurkat	0.32	transfection	No site
ENSG00000077348	hsa-miR-146a-5p	Jurkat	0.38	transfection	No site
ENSG00000079462	hsa-miR-146a-5p	Jurkat	0.18	transfection	No site
ENSG00000085662	hsa-miR-146a-5p	Jurkat	0.23	transfection	No site
ENSG00000087076	hsa-miR-146a-5p	Jurkat	0.56	transfection	No site
ENSG00000087250	hsa-miR-146a-5p	Jurkat	-0.91	transfection	No site
ENSG00000088002	hsa-miR-146a-5p	Jurkat	0.09	transfection	No site
ENSG00000089505	hsa-miR-146a-5p	Jurkat	0.5	transfection	No site
ENSG00000090013	hsa-miR-146a-5p	Jurkat	0.6	transfection	No site
ENSG00000090554	hsa-miR-146a-5p	Jurkat	0.39	transfection	No site
ENSG00000092758	hsa-miR-146a-5p	Jurkat	0.47	transfection	No site
ENSG00000096395	hsa-miR-146a-5p	Jurkat	-0.05	transfection	No site
ENSG00000099385	hsa-miR-146a-5p	Jurkat	0.24	transfection	No site
ENSG00000099624	hsa-miR-146a-5p	Jurkat	0.37	transfection	No site
ENSG00000099795	hsa-miR-146a-5p	Jurkat	0.22	transfection	No site
ENSG00000100068	hsa-miR-146a-5p	Jurkat	-0.1	transfection	No site
ENSG00000100276	hsa-miR-146a-5p	Jurkat	0.21	transfection	No site
ENSG00000100285	hsa-miR-146a-5p	Jurkat	0.2	transfection	No site
ENSG00000100300	hsa-miR-146a-5p	Jurkat	-0.21	transfection	No site
ENSG00000100558	hsa-miR-146a-5p	Jurkat	-0.13	transfection	No site
ENSG00000101098	hsa-miR-146a-5p	Jurkat	0.37	transfection	No site
ENSG00000101182	hsa-miR-146a-5p	Jurkat	-0.11	transfection	No site
ENSG00000101197	hsa-miR-146a-5p	Jurkat	0.06	transfection	No site
ENSG00000101363	hsa-miR-146a-5p	Jurkat	0.23	transfection	No site
ENSG00000101435	hsa-miR-146a-5p	Jurkat	0.3	transfection	No site
ENSG00000101446	hsa-miR-146a-5p	Jurkat	0.11	transfection	No site
ENSG00000102103	hsa-miR-146a-5p	Jurkat	0.2	transfection	No site
ENSG00000102393	hsa-miR-146a-5p	Jurkat	-0.05	transfection	No site
ENSG00000102871	hsa-miR-146a-5p	Jurkat	0.1	transfection	No site
ENSG00000102886	hsa-miR-146a-5p	Jurkat	0.14	transfection	No site
ENSG00000102891	hsa-miR-146a-5p	Jurkat	-0.15	transfection	No site
ENSG00000102970	hsa-miR-146a-5p	Jurkat	-0.29	transfection	No site
ENSG00000103121	hsa-miR-146a-5p	Jurkat	0.24	transfection	No site
ENSG00000103202	hsa-miR-146a-5p	Jurkat	0.3	transfection	No site
ENSG00000103260	hsa-miR-146a-5p	Jurkat	0.09	transfection	No site
ENSG00000104866	hsa-miR-146a-5p	Jurkat	0.02	transfection	No site
ENSG00000104872	hsa-miR-146a-5p	Jurkat	0.37	transfection	No site
ENSG00000104976	hsa-miR-146a-5p	Jurkat	0.19	transfection	No site
ENSG00000105048	hsa-miR-146a-5p	Jurkat	2024-04-01	transfection	No site
ENSG00000105058	hsa-miR-146a-5p	Jurkat	0.29	transfection	No site
ENSG00000105198	hsa-miR-146a-5p	Jurkat	-0.41	transfection	No site
ENSG00000105205	hsa-miR-146a-5p	Jurkat	-0.35	transfection	No site
ENSG00000105321	hsa-miR-146a-5p	Jurkat	0.18	transfection	No site
ENSG00000105374	hsa-miR-146a-5p	Jurkat	-0.01	transfection	No site
ENSG00000105379	hsa-miR-146a-5p	Jurkat	0.34	transfection	No site
ENSG00000105472	hsa-miR-146a-5p	Jurkat	0.27	transfection	No site
ENSG00000105518	hsa-miR-146a-5p	Jurkat	0.35	transfection	No site
ENSG00000105519	hsa-miR-146a-5p	Jurkat	-0.04	transfection	No site
ENSG00000105717	hsa-miR-146a-5p	Jurkat	0.09	transfection	No site
ENSG00000106400	hsa-miR-146a-5p	Jurkat	0.08	transfection	No site
ENSG00000106588	hsa-miR-146a-5p	Jurkat	-0.15	transfection	No site
ENSG00000106591	hsa-miR-146a-5p	Jurkat	-0.13	transfection	No site
ENSG00000106992	hsa-miR-146a-5p	Jurkat	0.18	transfection	No site
ENSG00000107223	hsa-miR-146a-5p	Jurkat	0.4	transfection	No site
ENSG00000107317	hsa-miR-146a-5p	Jurkat	0.23	transfection	No site
ENSG00000107672	hsa-miR-146a-5p	Jurkat	0	transfection	No site
ENSG00000108342	hsa-miR-146a-5p	Jurkat	0.61	transfection	No site
ENSG00000108384	hsa-miR-146a-5p	Jurkat	0.06	transfection	No site
ENSG00000108622	hsa-miR-146a-5p	Jurkat	0.56	transfection	No site
ENSG00000108826	hsa-miR-146a-5p	Jurkat	0.24	transfection	No site
ENSG00000109390	hsa-miR-146a-5p	Jurkat	0.18	transfection	No site
ENSG00000109881	hsa-miR-146a-5p	Jurkat	-0.02	transfection	No site
ENSG00000110700	hsa-miR-146a-5p	Jurkat	-0.1	transfection	No site
ENSG00000111046	hsa-miR-146a-5p	Jurkat	0.22	transfection	No site
ENSG00000111665	hsa-miR-146a-5p	Jurkat	-0.02	transfection	No site
ENSG00000112116	hsa-miR-146a-5p	Jurkat	0.14	transfection	No site
ENSG00000112212	hsa-miR-146a-5p	Jurkat	-0.4	transfection	No site
ENSG00000112561	hsa-miR-146a-5p	Jurkat	0.12	transfection	No site
ENSG00000112695	hsa-miR-146a-5p	Jurkat	0.11	transfection	No site
ENSG00000112799	hsa-miR-146a-5p	Jurkat	-0.12	transfection	No site
ENSG00000112996	hsa-miR-146a-5p	Jurkat	0.12	transfection	No site
ENSG00000113552	hsa-miR-146a-5p	Jurkat	0	transfection	No site
ENSG00000114270	hsa-miR-146a-5p	Jurkat	0.22	transfection	No site
ENSG00000114315	hsa-miR-146a-5p	Jurkat	-0.06	transfection	No site
ENSG00000115128	hsa-miR-146a-5p	Jurkat	0.16	transfection	No site
ENSG00000115286	hsa-miR-146a-5p	Jurkat	0.16	transfection	No site
ENSG00000115523	hsa-miR-146a-5p	Jurkat	0.48	transfection	No site
ENSG00000115596	hsa-miR-146a-5p	Jurkat	0.42	transfection	No site
ENSG00000116039	hsa-miR-146a-5p	Jurkat	0.15	transfection	No site
ENSG00000116586	hsa-miR-146a-5p	Jurkat	0.54	transfection	No site
ENSG00000116663	hsa-miR-146a-5p	Jurkat	0.37	transfection	No site
ENSG00000117318	hsa-miR-146a-5p	Jurkat	0.79	transfection	No site
ENSG00000117395	hsa-miR-146a-5p	Jurkat	0.01	transfection	No site
ENSG00000117983	hsa-miR-146a-5p	Jurkat	-0.14	transfection	No site
ENSG00000118231	hsa-miR-146a-5p	Jurkat	0.06	transfection	No site
ENSG00000118245	hsa-miR-146a-5p	Jurkat	0.55	transfection	No site
ENSG00000118520	hsa-miR-146a-5p	Jurkat	-0.24	transfection	No site
ENSG00000118640	hsa-miR-146a-5p	Jurkat	0.14	transfection	No site
ENSG00000119013	hsa-miR-146a-5p	Jurkat	0.02	transfection	No site
ENSG00000119986	hsa-miR-146a-5p	Jurkat	0.48	transfection	No site
ENSG00000120051	hsa-miR-146a-5p	Jurkat	-0.25	transfection	No site
ENSG00000120699	hsa-miR-146a-5p	Jurkat	-0.01	transfection	No site
ENSG00000121211	hsa-miR-146a-5p	Jurkat	0.18	transfection	No site
ENSG00000121446	hsa-miR-146a-5p	Jurkat	-0.39	transfection	No site
ENSG00000121634	hsa-miR-146a-5p	Jurkat	0.18	transfection	No site
ENSG00000121900	hsa-miR-146a-5p	Jurkat	0.09	transfection	No site
ENSG00000122585	hsa-miR-146a-5p	Jurkat	0.49	transfection	No site
ENSG00000122691	hsa-miR-146a-5p	Jurkat	-0.15	transfection	No site
ENSG00000123080	hsa-miR-146a-5p	Jurkat	-0.08	transfection	No site
ENSG00000123159	hsa-miR-146a-5p	Jurkat	0.24	transfection	No site
ENSG00000124089	hsa-miR-146a-5p	Jurkat	0.11	transfection	No site
ENSG00000124126	hsa-miR-146a-5p	Jurkat	0.23	transfection	No site
ENSG00000124196	hsa-miR-146a-5p	Jurkat	0.18	transfection	No site
ENSG00000124227	hsa-miR-146a-5p	Jurkat	0.14	transfection	No site
ENSG00000124713	hsa-miR-146a-5p	Jurkat	-0.22	transfection	No site
ENSG00000124875	hsa-miR-146a-5p	Jurkat	0.19	transfection	No site
ENSG00000125363	hsa-miR-146a-5p	Jurkat	0.26	transfection	No site
ENSG00000125534	hsa-miR-146a-5p	Jurkat	0.2	transfection	No site
ENSG00000125611	hsa-miR-146a-5p	Jurkat	-0.06	transfection	No site
ENSG00000125652	hsa-miR-146a-5p	Jurkat	0.54	transfection	No site
ENSG00000125744	hsa-miR-146a-5p	Jurkat	0.07	transfection	No site
ENSG00000125831	hsa-miR-146a-5p	Jurkat	-0.25	transfection	No site
ENSG00000125900	hsa-miR-146a-5p	Jurkat	-0.39	transfection	No site
ENSG00000125995	hsa-miR-146a-5p	Jurkat	0.38	transfection	No site
ENSG00000126233	hsa-miR-146a-5p	Jurkat	0.23	transfection	No site
ENSG00000126246	hsa-miR-146a-5p	Jurkat	0.19	transfection	No site
ENSG00000126267	hsa-miR-146a-5p	Jurkat	0.35	transfection	No site
ENSG00000126756	hsa-miR-146a-5p	Jurkat	0.01	transfection	No site
ENSG00000127129	hsa-miR-146a-5p	Jurkat	0.21	transfection	No site
ENSG00000127184	hsa-miR-146a-5p	Jurkat	0.26	transfection	No site
ENSG00000127588	hsa-miR-146a-5p	Jurkat	-0.06	transfection	No site
ENSG00000128228	hsa-miR-146a-5p	Jurkat	0.39	transfection	No site
ENSG00000128310	hsa-miR-146a-5p	Jurkat	0.09	transfection	No site
ENSG00000128322	hsa-miR-146a-5p	Jurkat	0.68	transfection	No site
ENSG00000128408	hsa-miR-146a-5p	Jurkat	0.6	transfection	No site
ENSG00000128524	hsa-miR-146a-5p	Jurkat	0.44	transfection	No site
ENSG00000129194	hsa-miR-146a-5p	Jurkat	0.35	transfection	No site
ENSG00000129933	hsa-miR-146a-5p	Jurkat	-0.08	transfection	No site
ENSG00000130005	hsa-miR-146a-5p	Jurkat	0.22	transfection	No site
ENSG00000130045	hsa-miR-146a-5p	Jurkat	-0.04	transfection	No site
ENSG00000130255	hsa-miR-146a-5p	Jurkat	0.62	transfection	No site
ENSG00000130383	hsa-miR-146a-5p	Jurkat	0.35	transfection	No site
ENSG00000130592	hsa-miR-146a-5p	Jurkat	0.17	transfection	No site
ENSG00000130598	hsa-miR-146a-5p	Jurkat	0.82	transfection	No site
ENSG00000130656	hsa-miR-146a-5p	Jurkat	0.2	transfection	No site
ENSG00000130724	hsa-miR-146a-5p	Jurkat	0.17	transfection	No site
ENSG00000130748	hsa-miR-146a-5p	Jurkat	0.36	transfection	No site
ENSG00000130770	hsa-miR-146a-5p	Jurkat	0.04	transfection	No site
ENSG00000130957	hsa-miR-146a-5p	Jurkat	0.28	transfection	No site
ENSG00000131055	hsa-miR-146a-5p	Jurkat	0.09	transfection	No site
ENSG00000131096	hsa-miR-146a-5p	Jurkat	-0.63	transfection	No site
ENSG00000131469	hsa-miR-146a-5p	Jurkat	0.12	transfection	No site
ENSG00000131591	hsa-miR-146a-5p	Jurkat	0.21	transfection	No site
ENSG00000131871	hsa-miR-146a-5p	Jurkat	0.1	transfection	No site
ENSG00000131910	hsa-miR-146a-5p	Jurkat	-0.15	transfection	No site
ENSG00000131981	hsa-miR-146a-5p	Jurkat	0	transfection	No site
ENSG00000132313	hsa-miR-146a-5p	Jurkat	-0.11	transfection	No site
ENSG00000132478	hsa-miR-146a-5p	Jurkat	0.19	transfection	No site
ENSG00000132522	hsa-miR-146a-5p	Jurkat	-0.7	transfection	No site
ENSG00000133027	hsa-miR-146a-5p	Jurkat	0.33	transfection	No site
ENSG00000133328	hsa-miR-146a-5p	Jurkat	0.29	transfection	No site
ENSG00000133636	hsa-miR-146a-5p	Jurkat	-0.07	transfection	No site
ENSG00000134216	hsa-miR-146a-5p	Jurkat	0.46	transfection	No site
ENSG00000134259	hsa-miR-146a-5p	Jurkat	0.52	transfection	No site
ENSG00000134809	hsa-miR-146a-5p	Jurkat	0.29	transfection	No site
ENSG00000134996	hsa-miR-146a-5p	Jurkat	0.09	transfection	No site
ENSG00000135185	hsa-miR-146a-5p	Jurkat	0.12	transfection	No site
ENSG00000135506	hsa-miR-146a-5p	Jurkat	-0.35	transfection	No site
ENSG00000135521	hsa-miR-146a-5p	Jurkat	0.22	transfection	No site
ENSG00000136694	hsa-miR-146a-5p	Jurkat	0.31	transfection	No site
ENSG00000136732	hsa-miR-146a-5p	Jurkat	2024-06-01	transfection	No site
ENSG00000136908	hsa-miR-146a-5p	Jurkat	0.06	transfection	No site
ENSG00000136933	hsa-miR-146a-5p	Jurkat	0.12	transfection	No site
ENSG00000137077	hsa-miR-146a-5p	Jurkat	0.11	transfection	No site
ENSG00000137207	hsa-miR-146a-5p	Jurkat	-0.44	transfection	No site
ENSG00000137225	hsa-miR-146a-5p	Jurkat	0.24	transfection	No site
ENSG00000137288	hsa-miR-146a-5p	Jurkat	0.27	transfection	No site
ENSG00000137463	hsa-miR-146a-5p	Jurkat	-0.25	transfection	No site
ENSG00000137726	hsa-miR-146a-5p	Jurkat	0.01	transfection	No site
ENSG00000137875	hsa-miR-146a-5p	Jurkat	-0.22	transfection	No site
ENSG00000138385	hsa-miR-146a-5p	Jurkat	0.16	transfection	No site
ENSG00000138483	hsa-miR-146a-5p	Jurkat	-0.32	transfection	No site
ENSG00000139053	hsa-miR-146a-5p	Jurkat	0.22	transfection	No site
ENSG00000139168	hsa-miR-146a-5p	Jurkat	0.21	transfection	No site
ENSG00000139194	hsa-miR-146a-5p	Jurkat	0.51	transfection	No site
ENSG00000139574	hsa-miR-146a-5p	Jurkat	0.28	transfection	No site
ENSG00000140519	hsa-miR-146a-5p	Jurkat	0.85	transfection	No site
ENSG00000140859	hsa-miR-146a-5p	Jurkat	0.01	transfection	No site
ENSG00000140876	hsa-miR-146a-5p	Jurkat	-0.06	transfection	No site
ENSG00000140988	hsa-miR-146a-5p	Jurkat	0.07	transfection	No site
ENSG00000141873	hsa-miR-146a-5p	Jurkat	0.12	transfection	No site
ENSG00000142089	hsa-miR-146a-5p	Jurkat	2024-11-01	transfection	No site
ENSG00000142168	hsa-miR-146a-5p	Jurkat	0.12	transfection	No site
ENSG00000142546	hsa-miR-146a-5p	Jurkat	0.38	transfection	No site
ENSG00000142684	hsa-miR-146a-5p	Jurkat	0.27	transfection	No site
ENSG00000142694	hsa-miR-146a-5p	Jurkat	0.21	transfection	No site
ENSG00000142856	hsa-miR-146a-5p	Jurkat	0.22	transfection	No site
ENSG00000143156	hsa-miR-146a-5p	Jurkat	0.21	transfection	No site
ENSG00000143320	hsa-miR-146a-5p	Jurkat	-0.05	transfection	No site
ENSG00000143436	hsa-miR-146a-5p	Jurkat	-0.07	transfection	No site
ENSG00000143450	hsa-miR-146a-5p	Jurkat	0.19	transfection	No site
ENSG00000143546	hsa-miR-146a-5p	Jurkat	-0.19	transfection	No site
ENSG00000144035	hsa-miR-146a-5p	Jurkat	0.27	transfection	No site
ENSG00000145491	hsa-miR-146a-5p	Jurkat	-0.06	transfection	No site
ENSG00000145850	hsa-miR-146a-5p	Jurkat	-0.31	transfection	No site
ENSG00000145912	hsa-miR-146a-5p	Jurkat	0.09	transfection	No site
ENSG00000146047	hsa-miR-146a-5p	Jurkat	0.05	transfection	No site
ENSG00000146215	hsa-miR-146a-5p	Jurkat	0.37	transfection	No site
ENSG00000146618	hsa-miR-146a-5p	Jurkat	0.29	transfection	No site
ENSG00000147124	hsa-miR-146a-5p	Jurkat	-0.65	transfection	No site
ENSG00000147684	hsa-miR-146a-5p	Jurkat	0.4	transfection	No site
ENSG00000147804	hsa-miR-146a-5p	Jurkat	0.36	transfection	No site
ENSG00000148057	hsa-miR-146a-5p	Jurkat	0.23	transfection	No site
ENSG00000148362	hsa-miR-146a-5p	Jurkat	0.51	transfection	No site
ENSG00000148655	hsa-miR-146a-5p	Jurkat	0.35	transfection	No site
ENSG00000149021	hsa-miR-146a-5p	Jurkat	0.23	transfection	No site
ENSG00000149489	hsa-miR-146a-5p	Jurkat	-0.18	transfection	No site
ENSG00000149743	hsa-miR-146a-5p	Jurkat	0.36	transfection	No site
ENSG00000150773	hsa-miR-146a-5p	Jurkat	0.25	transfection	No site
ENSG00000150991	hsa-miR-146a-5p	Jurkat	0.09	transfection	No site
ENSG00000151577	hsa-miR-146a-5p	Jurkat	0.2	transfection	No site
ENSG00000151725	hsa-miR-146a-5p	Jurkat	-0.07	transfection	No site
ENSG00000151773	hsa-miR-146a-5p	Jurkat	0.05	transfection	No site
ENSG00000152475	hsa-miR-146a-5p	Jurkat	0.43	transfection	No site
ENSG00000153443	hsa-miR-146a-5p	Jurkat	0.06	transfection	No site
ENSG00000154007	hsa-miR-146a-5p	Jurkat	0.12	transfection	No site
ENSG00000155622	hsa-miR-146a-5p	Jurkat	0.18	transfection	No site
ENSG00000156482	hsa-miR-146a-5p	Jurkat	0.06	transfection	No site
ENSG00000156885	hsa-miR-146a-5p	Jurkat	-0.65	transfection	No site
ENSG00000157017	hsa-miR-146a-5p	Jurkat	-0.04	transfection	No site
ENSG00000157020	hsa-miR-146a-5p	Jurkat	0.49	transfection	No site
ENSG00000157992	hsa-miR-146a-5p	Jurkat	-0.07	transfection	No site
ENSG00000158406	hsa-miR-146a-5p	Jurkat	0.04	transfection	No site
ENSG00000158815	hsa-miR-146a-5p	Jurkat	-0.17	transfection	No site
ENSG00000158874	hsa-miR-146a-5p	Jurkat	0.21	transfection	No site
ENSG00000158887	hsa-miR-146a-5p	Jurkat	0.16	transfection	No site
ENSG00000158901	hsa-miR-146a-5p	Jurkat	-0.13	transfection	No site
ENSG00000159055	hsa-miR-146a-5p	Jurkat	-0.04	transfection	No site
ENSG00000159182	hsa-miR-146a-5p	Jurkat	-0.23	transfection	No site
ENSG00000159197	hsa-miR-146a-5p	Jurkat	0.39	transfection	No site
ENSG00000159251	hsa-miR-146a-5p	Jurkat	-0.13	transfection	No site
ENSG00000159261	hsa-miR-146a-5p	Jurkat	0.51	transfection	No site
ENSG00000159263	hsa-miR-146a-5p	Jurkat	0.04	transfection	No site
ENSG00000159455	hsa-miR-146a-5p	Jurkat	-0.57	transfection	No site
ENSG00000159723	hsa-miR-146a-5p	Jurkat	0.13	transfection	No site
ENSG00000159961	hsa-miR-146a-5p	Jurkat	0.19	transfection	No site
ENSG00000160050	hsa-miR-146a-5p	Jurkat	0.5	transfection	No site
ENSG00000160345	hsa-miR-146a-5p	Jurkat	-0.11	transfection	No site
ENSG00000160472	hsa-miR-146a-5p	Jurkat	0.12	transfection	No site
ENSG00000160606	hsa-miR-146a-5p	Jurkat	0.21	transfection	No site
ENSG00000160678	hsa-miR-146a-5p	Jurkat	-0.2	transfection	No site
ENSG00000160948	hsa-miR-146a-5p	Jurkat	0.57	transfection	No site
ENSG00000160994	hsa-miR-146a-5p	Jurkat	0.04	transfection	No site
ENSG00000161016	hsa-miR-146a-5p	Jurkat	0.27	transfection	No site
ENSG00000161281	hsa-miR-146a-5p	Jurkat	0.64	transfection	No site
ENSG00000161610	hsa-miR-146a-5p	Jurkat	0.19	transfection	No site
ENSG00000161634	hsa-miR-146a-5p	Jurkat	-0.44	transfection	No site
ENSG00000161652	hsa-miR-146a-5p	Jurkat	0.11	transfection	No site
ENSG00000161664	hsa-miR-146a-5p	Jurkat	0.33	transfection	No site
ENSG00000161981	hsa-miR-146a-5p	Jurkat	0.04	transfection	No site
ENSG00000162078	hsa-miR-146a-5p	Jurkat	-0.55	transfection	No site
ENSG00000162300	hsa-miR-146a-5p	Jurkat	0.23	transfection	No site
ENSG00000162366	hsa-miR-146a-5p	Jurkat	0.64	transfection	No site
ENSG00000162385	hsa-miR-146a-5p	Jurkat	0.09	transfection	No site
ENSG00000162444	hsa-miR-146a-5p	Jurkat	-0.27	transfection	No site
ENSG00000162526	hsa-miR-146a-5p	Jurkat	0.13	transfection	No site
ENSG00000162723	hsa-miR-146a-5p	Jurkat	0.05	transfection	No site
ENSG00000162851	hsa-miR-146a-5p	Jurkat	-0.04	transfection	No site
ENSG00000162961	hsa-miR-146a-5p	Jurkat	0.05	transfection	No site
ENSG00000163157	hsa-miR-146a-5p	Jurkat	0.46	transfection	No site
ENSG00000163170	hsa-miR-146a-5p	Jurkat	0.21	transfection	No site
ENSG00000163191	hsa-miR-146a-5p	Jurkat	0.11	transfection	No site
ENSG00000163207	hsa-miR-146a-5p	Jurkat	0.03	transfection	No site
ENSG00000163221	hsa-miR-146a-5p	Jurkat	0.08	transfection	No site
ENSG00000163239	hsa-miR-146a-5p	Jurkat	-0.1	transfection	No site
ENSG00000163286	hsa-miR-146a-5p	Jurkat	-0.21	transfection	No site
ENSG00000163331	hsa-miR-146a-5p	Jurkat	0.3	transfection	No site
ENSG00000163352	hsa-miR-146a-5p	Jurkat	0.21	transfection	No site
ENSG00000163382	hsa-miR-146a-5p	Jurkat	0.47	transfection	No site
ENSG00000163440	hsa-miR-146a-5p	Jurkat	0.12	transfection	No site
ENSG00000163479	hsa-miR-146a-5p	Jurkat	0.2	transfection	No site
ENSG00000163499	hsa-miR-146a-5p	Jurkat	0.31	transfection	No site
ENSG00000163586	hsa-miR-146a-5p	Jurkat	2024-09-01	transfection	No site
ENSG00000163666	hsa-miR-146a-5p	Jurkat	-0.11	transfection	No site
ENSG00000163737	hsa-miR-146a-5p	Jurkat	0.28	transfection	No site
ENSG00000163794	hsa-miR-146a-5p	Jurkat	0.35	transfection	No site
ENSG00000163993	hsa-miR-146a-5p	Jurkat	0.34	transfection	No site
ENSG00000164182	hsa-miR-146a-5p	Jurkat	0.05	transfection	No site
ENSG00000164258	hsa-miR-146a-5p	Jurkat	0.3	transfection	No site
ENSG00000164326	hsa-miR-146a-5p	Jurkat	0.14	transfection	No site
ENSG00000164334	hsa-miR-146a-5p	Jurkat	0.12	transfection	No site
ENSG00000164451	hsa-miR-146a-5p	Jurkat	0.43	transfection	No site
ENSG00000164611	hsa-miR-146a-5p	Jurkat	0.17	transfection	No site
ENSG00000164825	hsa-miR-146a-5p	Jurkat	0.34	transfection	No site
ENSG00000164885	hsa-miR-146a-5p	Jurkat	0.25	transfection	No site
ENSG00000164978	hsa-miR-146a-5p	Jurkat	0.39	transfection	No site
ENSG00000165076	hsa-miR-146a-5p	Jurkat	-0.23	transfection	No site
ENSG00000165171	hsa-miR-146a-5p	Jurkat	0.13	transfection	No site
ENSG00000165215	hsa-miR-146a-5p	Jurkat	0.19	transfection	No site
ENSG00000166090	hsa-miR-146a-5p	Jurkat	-0.02	transfection	No site
ENSG00000166136	hsa-miR-146a-5p	Jurkat	0.16	transfection	No site
ENSG00000166183	hsa-miR-146a-5p	Jurkat	0.12	transfection	No site
ENSG00000166863	hsa-miR-146a-5p	Jurkat	-0.33	transfection	No site
ENSG00000167034	hsa-miR-146a-5p	Jurkat	-0.15	transfection	No site
ENSG00000167414	hsa-miR-146a-5p	Jurkat	0.18	transfection	No site
ENSG00000167476	hsa-miR-146a-5p	Jurkat	0.39	transfection	No site
ENSG00000167525	hsa-miR-146a-5p	Jurkat	0.12	transfection	No site
ENSG00000167641	hsa-miR-146a-5p	Jurkat	0.32	transfection	No site
ENSG00000167779	hsa-miR-146a-5p	Jurkat	0.12	transfection	No site
ENSG00000167797	hsa-miR-146a-5p	Jurkat	0.1	transfection	No site
ENSG00000167863	hsa-miR-146a-5p	Jurkat	0.23	transfection	No site
ENSG00000168061	hsa-miR-146a-5p	Jurkat	0.19	transfection	No site
ENSG00000168148	hsa-miR-146a-5p	Jurkat	0.11	transfection	No site
ENSG00000168275	hsa-miR-146a-5p	Jurkat	0.17	transfection	No site
ENSG00000168298	hsa-miR-146a-5p	Jurkat	0.4	transfection	No site
ENSG00000168476	hsa-miR-146a-5p	Jurkat	0.03	transfection	No site
ENSG00000168528	hsa-miR-146a-5p	Jurkat	0.05	transfection	No site
ENSG00000168582	hsa-miR-146a-5p	Jurkat	-0.02	transfection	No site
ENSG00000168589	hsa-miR-146a-5p	Jurkat	0.05	transfection	No site
ENSG00000168734	hsa-miR-146a-5p	Jurkat	-0.16	transfection	No site
ENSG00000168899	hsa-miR-146a-5p	Jurkat	0.72	transfection	No site
ENSG00000168913	hsa-miR-146a-5p	Jurkat	0.68	transfection	No site
[truncated: 7,247 more rows]

## Sheet: Figure3B
Gene ID	miRNA name	logFC	condition	Binding Type
ENSG00000009335	hsa-miR-7-5p	-0.33	transfection	canonical
ENSG00000020633	hsa-miR-7-5p	-0.14	transfection	non-canonical
ENSG00000026652	hsa-miR-7-5p	0.05	transfection	canonical
ENSG00000029534	hsa-miR-7-5p	-0.04	transfection	non-canonical
ENSG00000033170	hsa-miR-7-5p	-0.02	transfection	non-canonical
ENSG00000033867	hsa-miR-7-5p	-0.31	transfection	canonical
ENSG00000041353	hsa-miR-7-5p	0.07	transfection	non-canonical
ENSG00000044524	hsa-miR-7-5p	-0.26	transfection	canonical
ENSG00000047648	hsa-miR-7-5p	-0.05	transfection	non-canonical
ENSG00000048052	hsa-miR-7-5p	0.00	transfection	canonical
ENSG00000059588	hsa-miR-7-5p	-0.04	transfection	canonical
ENSG00000060709	hsa-miR-7-5p	-0.08	transfection	non-canonical
ENSG00000069020	hsa-miR-7-5p	-0.02	transfection	non-canonical
ENSG00000069424	hsa-miR-7-5p	0.07	transfection	non-canonical
ENSG00000070214	hsa-miR-7-5p	-0.27	transfection	canonical
ENSG00000076641	hsa-miR-7-5p	-0.13	transfection	canonical
ENSG00000100023	hsa-miR-7-5p	0.03	transfection	non-canonical
ENSG00000100335	hsa-miR-7-5p	-0.03	transfection	canonical
ENSG00000101493	hsa-miR-7-5p	-0.27	transfection	canonical
ENSG00000101605	hsa-miR-7-5p	0.17	transfection	non-canonical
ENSG00000102287	hsa-miR-7-5p	-0.06	transfection	non-canonical
ENSG00000102349	hsa-miR-7-5p	0.05	transfection	canonical
ENSG00000104853	hsa-miR-7-5p	0.12	transfection	canonical
ENSG00000105323	hsa-miR-7-5p	-0.03	transfection	non-canonical
ENSG00000106976	hsa-miR-7-5p	0.10	transfection	canonical
ENSG00000107643	hsa-miR-7-5p	-0.07	transfection	canonical
ENSG00000109906	hsa-miR-7-5p	0.25	transfection	canonical
ENSG00000110693	hsa-miR-7-5p	-0.15	transfection	canonical
ENSG00000111052	hsa-miR-7-5p	-0.03	transfection	non-canonical
ENSG00000111452	hsa-miR-7-5p	0.12	transfection	canonical
ENSG00000111961	hsa-miR-7-5p	0.00	transfection	non-canonical
ENSG00000112182	hsa-miR-7-5p	-0.23	transfection	canonical
ENSG00000113319	hsa-miR-7-5p	0.13	transfection	canonical
ENSG00000113448	hsa-miR-7-5p	-0.01	transfection	non-canonical
ENSG00000114374	hsa-miR-7-5p	-0.06	transfection	non-canonical
ENSG00000115112	hsa-miR-7-5p	-0.04	transfection	canonical
ENSG00000115760	hsa-miR-7-5p	-0.15	transfection	canonical
ENSG00000116117	hsa-miR-7-5p	-0.06	transfection	canonical
ENSG00000116183	hsa-miR-7-5p	0.11	transfection	non-canonical
ENSG00000116473	hsa-miR-7-5p	-0.33	transfection	canonical
ENSG00000119772	hsa-miR-7-5p	0.05	transfection	non-canonical
ENSG00000120063	hsa-miR-7-5p	-0.01	transfection	non-canonical
ENSG00000120549	hsa-miR-7-5p	0.06	transfection	non-canonical
ENSG00000123200	hsa-miR-7-5p	-0.19	transfection	canonical
ENSG00000123338	hsa-miR-7-5p	0.13	transfection	canonical
ENSG00000123908	hsa-miR-7-5p	-0.09	transfection	canonical
ENSG00000124788	hsa-miR-7-5p	-0.31	transfection	canonical
ENSG00000125166	hsa-miR-7-5p	-0.04	transfection	non-canonical
ENSG00000125676	hsa-miR-7-5p	-0.02	transfection	non-canonical
ENSG00000127663	hsa-miR-7-5p	0.03	transfection	non-canonical
ENSG00000128573	hsa-miR-7-5p	0.07	transfection	canonical
ENSG00000128585	hsa-miR-7-5p	-0.12	transfection	canonical
ENSG00000130340	hsa-miR-7-5p	-0.24	transfection	non-canonical
ENSG00000130723	hsa-miR-7-5p	-0.13	transfection	canonical
ENSG00000132670	hsa-miR-7-5p	-0.18	transfection	canonical
ENSG00000132912	hsa-miR-7-5p	-0.07	transfection	non-canonical
ENSG00000133110	hsa-miR-7-5p	0.19	transfection	non-canonical
ENSG00000134954	hsa-miR-7-5p	0.14	transfection	non-canonical
ENSG00000135426	hsa-miR-7-5p	-0.03	transfection	canonical
ENSG00000135541	hsa-miR-7-5p	0.02	transfection	canonical
ENSG00000135801	hsa-miR-7-5p	-0.15	transfection	non-canonical
ENSG00000136026	hsa-miR-7-5p	-0.61	transfection	canonical
ENSG00000137486	hsa-miR-7-5p	-0.01	transfection	canonical
ENSG00000137509	hsa-miR-7-5p	0.02	transfection	canonical
ENSG00000138395	hsa-miR-7-5p	0.07	transfection	non-canonical
ENSG00000138759	hsa-miR-7-5p	0.05	transfection	non-canonical
ENSG00000138829	hsa-miR-7-5p	-0.21	transfection	non-canonical
ENSG00000139865	hsa-miR-7-5p	-0.12	transfection	canonical
ENSG00000139915	hsa-miR-7-5p	0.12	transfection	non-canonical
ENSG00000140015	hsa-miR-7-5p	-0.07	transfection	non-canonical
ENSG00000140463	hsa-miR-7-5p	0.04	transfection	canonical
ENSG00000140718	hsa-miR-7-5p	-0.19	transfection	non-canonical
ENSG00000141441	hsa-miR-7-5p	-0.08	transfection	canonical
ENSG00000142611	hsa-miR-7-5p	0.00	transfection	canonical
ENSG00000144218	hsa-miR-7-5p	0.10	transfection	canonical
ENSG00000145819	hsa-miR-7-5p	-0.11	transfection	canonical
ENSG00000146247	hsa-miR-7-5p	-0.01	transfection	canonical
ENSG00000146433	hsa-miR-7-5p	-0.41	transfection	non-canonical
ENSG00000147488	hsa-miR-7-5p	0.03	transfection	canonical
ENSG00000148219	hsa-miR-7-5p	0.00	transfection	canonical
ENSG00000148408	hsa-miR-7-5p	0.01	transfection	canonical
ENSG00000149930	hsa-miR-7-5p	0.18	transfection	non-canonical
ENSG00000151090	hsa-miR-7-5p	-0.15	transfection	canonical
ENSG00000152402	hsa-miR-7-5p	-0.01	transfection	non-canonical
ENSG00000152495	hsa-miR-7-5p	0.02	transfection	non-canonical
ENSG00000153246	hsa-miR-7-5p	-0.03	transfection	non-canonical
ENSG00000154678	hsa-miR-7-5p	0.08	transfection	canonical
ENSG00000156113	hsa-miR-7-5p	0.05	transfection	canonical
ENSG00000157168	hsa-miR-7-5p	0.14	transfection	non-canonical
ENSG00000158158	hsa-miR-7-5p	-0.14	transfection	canonical
ENSG00000158321	hsa-miR-7-5p	-0.03	transfection	non-canonical
ENSG00000162374	hsa-miR-7-5p	0.12	transfection	canonical
ENSG00000162618	hsa-miR-7-5p	0.07	transfection	non-canonical
ENSG00000162946	hsa-miR-7-5p	-0.01	transfection	canonical
ENSG00000163468	hsa-miR-7-5p	-0.10	transfection	non-canonical
ENSG00000163743	hsa-miR-7-5p	0.03	transfection	non-canonical
ENSG00000164197	hsa-miR-7-5p	0.02	transfection	non-canonical
ENSG00000164300	hsa-miR-7-5p	-0.15	transfection	non-canonical
ENSG00000164830	hsa-miR-7-5p	-0.06	transfection	canonical
ENSG00000165209	hsa-miR-7-5p	-0.14	transfection	canonical
ENSG00000165633	hsa-miR-7-5p	-0.05	transfection	non-canonical
ENSG00000165983	hsa-miR-7-5p	-0.07	transfection	non-canonical
ENSG00000167202	hsa-miR-7-5p	-0.27	transfection	canonical
ENSG00000169122	hsa-miR-7-5p	-0.05	transfection	canonical
ENSG00000169855	hsa-miR-7-5p	-0.17	transfection	canonical
ENSG00000170417	hsa-miR-7-5p	-0.07	transfection	non-canonical
ENSG00000170776	hsa-miR-7-5p	-0.24	transfection	canonical
ENSG00000171365	hsa-miR-7-5p	0.05	transfection	non-canonical
ENSG00000171492	hsa-miR-7-5p	0.01	transfection	non-canonical
ENSG00000172264	hsa-miR-7-5p	0.07	transfection	non-canonical
ENSG00000172987	hsa-miR-7-5p	0.20	transfection	non-canonical
ENSG00000174197	hsa-miR-7-5p	-0.34	transfection	non-canonical
ENSG00000174373	hsa-miR-7-5p	-0.17	transfection	canonical
ENSG00000176769	hsa-miR-7-5p	0.16	transfection	non-canonical
ENSG00000177694	hsa-miR-7-5p	0.15	transfection	non-canonical
ENSG00000178385	hsa-miR-7-5p	-0.19	transfection	canonical
ENSG00000178568	hsa-miR-7-5p	0.11	transfection	canonical
ENSG00000179241	hsa-miR-7-5p	-0.03	transfection	non-canonical
ENSG00000179314	hsa-miR-7-5p	0.07	transfection	non-canonical
ENSG00000179603	hsa-miR-7-5p	-0.07	transfection	non-canonical
ENSG00000179915	hsa-miR-7-5p	0.11	transfection	canonical
ENSG00000182132	hsa-miR-7-5p	-0.34	transfection	canonical
ENSG00000182771	hsa-miR-7-5p	-0.08	transfection	non-canonical
ENSG00000182923	hsa-miR-7-5p	0.02	transfection	non-canonical
ENSG00000183715	hsa-miR-7-5p	0.21	transfection	canonical
ENSG00000183779	hsa-miR-7-5p	0.01	transfection	canonical
ENSG00000183780	hsa-miR-7-5p	0.07	transfection	non-canonical
ENSG00000184178	hsa-miR-7-5p	0.01	transfection	non-canonical
ENSG00000184867	hsa-miR-7-5p	0.04	transfection	non-canonical
ENSG00000185274	hsa-miR-7-5p	0.03	transfection	canonical
ENSG00000185345	hsa-miR-7-5p	-0.09	transfection	non-canonical
ENSG00000185737	hsa-miR-7-5p	0.05	transfection	non-canonical
ENSG00000196159	hsa-miR-7-5p	-0.20	transfection	canonical
ENSG00000196220	hsa-miR-7-5p	-0.06	transfection	canonical
ENSG00000196482	hsa-miR-7-5p	0.16	transfection	canonical
ENSG00000196792	hsa-miR-7-5p	-0.47	transfection	non-canonical
ENSG00000198160	hsa-miR-7-5p	-0.08	transfection	canonical
ENSG00000198478	hsa-miR-7-5p	0.05	transfection	canonical
ENSG00000198626	hsa-miR-7-5p	0.17	transfection	canonical
ENSG00000198673	hsa-miR-7-5p	0.08	transfection	canonical
ENSG00000204120	hsa-miR-7-5p	-0.10	transfection	canonical
ENSG00000204442	hsa-miR-7-5p	0.05	transfection	non-canonical
ENSG00000213585	hsa-miR-7-5p	-0.33	transfection	canonical
ENSG00000259207	hsa-miR-7-5p	0.07	transfection	canonical
ENSG00000264522	hsa-miR-7-5p	-0.03	transfection	non-canonical
ENSG00000002822	hsa-miR-92a-3p	0.04	knockdown	non-canonical
ENSG00000008405	hsa-miR-92a-3p	0.12	knockdown	non-canonical
ENSG00000009335	hsa-miR-92a-3p	-0.05	knockdown	non-canonical
ENSG00000010310	hsa-miR-92a-3p	0.08	knockdown	non-canonical
ENSG00000011426	hsa-miR-92a-3p	-0.01	knockdown	canonical
ENSG00000020633	hsa-miR-92a-3p	-0.03	knockdown	non-canonical
ENSG00000026652	hsa-miR-92a-3p	-0.03	knockdown	non-canonical
ENSG00000029534	hsa-miR-92a-3p	0.04	knockdown	non-canonical
ENSG00000033170	hsa-miR-92a-3p	-0.01	knockdown	non-canonical
ENSG00000033867	hsa-miR-92a-3p	0.01	knockdown	canonical
ENSG00000038945	hsa-miR-92a-3p	0.09	knockdown	canonical
ENSG00000039600	hsa-miR-92a-3p	0.04	knockdown	canonical
ENSG00000041353	hsa-miR-92a-3p	-0.22	knockdown	non-canonical
ENSG00000044524	hsa-miR-92a-3p	0.07	knockdown	non-canonical
ENSG00000047648	hsa-miR-92a-3p	0.11	knockdown	canonical
ENSG00000048052	hsa-miR-92a-3p	-0.01	knockdown	canonical
ENSG00000060709	hsa-miR-92a-3p	0.08	knockdown	non-canonical
ENSG00000066827	hsa-miR-92a-3p	0.10	knockdown	non-canonical
ENSG00000069020	hsa-miR-92a-3p	-0.10	knockdown	canonical
ENSG00000069424	hsa-miR-92a-3p	-0.02	knockdown	non-canonical
ENSG00000070214	hsa-miR-92a-3p	0.06	knockdown	non-canonical
ENSG00000072310	hsa-miR-92a-3p	0.07	knockdown	non-canonical
ENSG00000073712	hsa-miR-92a-3p	-0.03	knockdown	canonical
ENSG00000076641	hsa-miR-92a-3p	0.04	knockdown	canonical
ENSG00000081803	hsa-miR-92a-3p	0.13	knockdown	canonical
ENSG00000085563	hsa-miR-92a-3p	-0.20	knockdown	non-canonical
ENSG00000096433	hsa-miR-92a-3p	-0.08	knockdown	non-canonical
ENSG00000100023	hsa-miR-92a-3p	-0.05	knockdown	non-canonical
ENSG00000100335	hsa-miR-92a-3p	-0.04	knockdown	non-canonical
ENSG00000101220	hsa-miR-92a-3p	0.02	knockdown	non-canonical
ENSG00000101493	hsa-miR-92a-3p	0.04	knockdown	non-canonical
ENSG00000102287	hsa-miR-92a-3p	0.04	knockdown	non-canonical
ENSG00000102349	hsa-miR-92a-3p	0.00	knockdown	canonical
ENSG00000103257	hsa-miR-92a-3p	-0.04	knockdown	non-canonical
ENSG00000103319	hsa-miR-92a-3p	-0.03	knockdown	non-canonical
ENSG00000104904	hsa-miR-92a-3p	-0.06	knockdown	non-canonical
ENSG00000105011	hsa-miR-92a-3p	0.09	knockdown	canonical
ENSG00000106484	hsa-miR-92a-3p	0.06	knockdown	non-canonical
ENSG00000106682	hsa-miR-92a-3p	-0.08	knockdown	non-canonical
ENSG00000106771	hsa-miR-92a-3p	-0.15	knockdown	canonical
ENSG00000106976	hsa-miR-92a-3p	-0.01	knockdown	non-canonical
ENSG00000107643	hsa-miR-92a-3p	-0.07	knockdown	canonical
ENSG00000109906	hsa-miR-92a-3p	0.06	knockdown	canonical
ENSG00000110693	hsa-miR-92a-3p	-0.02	knockdown	non-canonical
ENSG00000111052	hsa-miR-92a-3p	0.03	knockdown	canonical
ENSG00000111452	hsa-miR-92a-3p	0.08	knockdown	non-canonical
ENSG00000111961	hsa-miR-92a-3p	-0.07	knockdown	canonical
ENSG00000112146	hsa-miR-92a-3p	-0.12	knockdown	canonical
ENSG00000112159	hsa-miR-92a-3p	0.01	knockdown	canonical
ENSG00000112182	hsa-miR-92a-3p	0.01	knockdown	non-canonical
ENSG00000113269	hsa-miR-92a-3p	0.07	knockdown	non-canonical
ENSG00000113319	hsa-miR-92a-3p	-0.05	knockdown	non-canonical
ENSG00000113448	hsa-miR-92a-3p	0.06	knockdown	canonical
ENSG00000114374	hsa-miR-92a-3p	0.05	knockdown	canonical
ENSG00000115112	hsa-miR-92a-3p	-0.10	knockdown	non-canonical
ENSG00000115295	hsa-miR-92a-3p	-0.06	knockdown	non-canonical
ENSG00000115760	hsa-miR-92a-3p	0.07	knockdown	canonical
ENSG00000116117	hsa-miR-92a-3p	0.03	knockdown	canonical
ENSG00000116183	hsa-miR-92a-3p	0.08	knockdown	canonical
ENSG00000116473	hsa-miR-92a-3p	-0.10	knockdown	non-canonical
ENSG00000116984	hsa-miR-92a-3p	-0.08	knockdown	non-canonical
ENSG00000116991	hsa-miR-92a-3p	-0.05	knockdown	canonical
ENSG00000117215	hsa-miR-92a-3p	0.03	knockdown	non-canonical
ENSG00000119772	hsa-miR-92a-3p	-0.01	knockdown	non-canonical
ENSG00000120063	hsa-miR-92a-3p	-0.03	knockdown	non-canonical
ENSG00000120549	hsa-miR-92a-3p	-0.02	knockdown	non-canonical
ENSG00000123200	hsa-miR-92a-3p	0.00	knockdown	canonical
ENSG00000123338	hsa-miR-92a-3p	-0.26	knockdown	canonical
ENSG00000123908	hsa-miR-92a-3p	-0.09	knockdown	canonical
ENSG00000124788	hsa-miR-92a-3p	0.00	knockdown	canonical
ENSG00000125166	hsa-miR-92a-3p	0.04	knockdown	non-canonical
ENSG00000125676	hsa-miR-92a-3p	0.07	knockdown	non-canonical
ENSG00000127663	hsa-miR-92a-3p	0.02	knockdown	non-canonical
ENSG00000128573	hsa-miR-92a-3p	0.03	knockdown	canonical
ENSG00000128585	hsa-miR-92a-3p	0.06	knockdown	canonical
ENSG00000128739	hsa-miR-92a-3p	0.02	knockdown	non-canonical
ENSG00000129514	hsa-miR-92a-3p	0.03	knockdown	canonical
ENSG00000130340	hsa-miR-92a-3p	-0.05	knockdown	canonical
ENSG00000130723	hsa-miR-92a-3p	-0.06	knockdown	canonical
ENSG00000132670	hsa-miR-92a-3p	-0.03	knockdown	non-canonical
ENSG00000132912	hsa-miR-92a-3p	-0.01	knockdown	non-canonical
ENSG00000133110	hsa-miR-92a-3p	-0.02	knockdown	non-canonical
ENSG00000134077	hsa-miR-92a-3p	-0.02	knockdown	canonical
ENSG00000135426	hsa-miR-92a-3p	0.02	knockdown	non-canonical
ENSG00000135541	hsa-miR-92a-3p	0.05	knockdown	non-canonical
ENSG00000135801	hsa-miR-92a-3p	0.04	knockdown	non-canonical
ENSG00000135953	hsa-miR-92a-3p	-0.07	knockdown	non-canonical
ENSG00000136026	hsa-miR-92a-3p	-0.01	knockdown	non-canonical
ENSG00000136068	hsa-miR-92a-3p	-0.03	knockdown	canonical
ENSG00000136542	hsa-miR-92a-3p	-0.04	knockdown	non-canonical
ENSG00000137486	hsa-miR-92a-3p	-0.08	knockdown	non-canonical
ENSG00000137509	hsa-miR-92a-3p	0.00	knockdown	non-canonical
ENSG00000138395	hsa-miR-92a-3p	-0.07	knockdown	non-canonical
ENSG00000138759	hsa-miR-92a-3p	0.03	knockdown	canonical
ENSG00000138829	hsa-miR-92a-3p	-0.01	knockdown	canonical
ENSG00000139218	hsa-miR-92a-3p	-0.03	knockdown	non-canonical
ENSG00000139437	hsa-miR-92a-3p	-0.04	knockdown	non-canonical
ENSG00000139915	hsa-miR-92a-3p	0.10	knockdown	non-canonical
ENSG00000140015	hsa-miR-92a-3p	0.13	knockdown	non-canonical
ENSG00000140025	hsa-miR-92a-3p	0.04	knockdown	non-canonical
ENSG00000140575	hsa-miR-92a-3p	-0.06	knockdown	non-canonical
ENSG00000140718	hsa-miR-92a-3p	0.05	knockdown	canonical
ENSG00000141441	hsa-miR-92a-3p	-0.01	knockdown	canonical
ENSG00000142408	hsa-miR-92a-3p	0.09	knockdown	canonical
ENSG00000142494	hsa-miR-92a-3p	-0.07	knockdown	canonical
ENSG00000142611	hsa-miR-92a-3p	0.05	knockdown	non-canonical
ENSG00000143772	hsa-miR-92a-3p	-0.05	knockdown	non-canonical
ENSG00000144218	hsa-miR-92a-3p	-0.01	knockdown	canonical
ENSG00000144821	hsa-miR-92a-3p	0.00	knockdown	non-canonical
ENSG00000144843	hsa-miR-92a-3p	0.06	knockdown	canonical
ENSG00000145191	hsa-miR-92a-3p	-0.03	knockdown	non-canonical
ENSG00000145819	hsa-miR-92a-3p	0.05	knockdown	non-canonical
ENSG00000145949	hsa-miR-92a-3p	0.00	knockdown	canonical
ENSG00000146247	hsa-miR-92a-3p	0.06	knockdown	canonical
ENSG00000146433	hsa-miR-92a-3p	0.02	knockdown	canonical
ENSG00000147488	hsa-miR-92a-3p	0.00	knockdown	non-canonical
ENSG00000148120	hsa-miR-92a-3p	0.03	knockdown	non-canonical
ENSG00000148219	hsa-miR-92a-3p	0.06	knockdown	non-canonical
ENSG00000148408	hsa-miR-92a-3p	0.01	knockdown	non-canonical
ENSG00000151090	hsa-miR-92a-3p	0.01	knockdown	canonical
ENSG00000151715	hsa-miR-92a-3p	0.00	knockdown	non-canonical
ENSG00000152402	hsa-miR-92a-3p	0.02	knockdown	non-canonical
ENSG00000152495	hsa-miR-92a-3p	-0.01	knockdown	canonical
ENSG00000153246	hsa-miR-92a-3p	0.01	knockdown	non-canonical
ENSG00000153933	hsa-miR-92a-3p	-0.07	knockdown	non-canonical
ENSG00000154162	hsa-miR-92a-3p	-0.07	knockdown	canonical
ENSG00000154678	hsa-miR-92a-3p	-0.01	knockdown	canonical
ENSG00000156113	hsa-miR-92a-3p	0.03	knockdown	canonical
ENSG00000156802	hsa-miR-92a-3p	-0.04	knockdown	canonical
ENSG00000157168	hsa-miR-92a-3p	0.01	knockdown	canonical
ENSG00000158125	hsa-miR-92a-3p	0.00	knockdown	canonical
ENSG00000158158	hsa-miR-92a-3p	-0.15	knockdown	non-canonical
ENSG00000158321	hsa-miR-92a-3p	0.07	knockdown	non-canonical
ENSG00000162374	hsa-miR-92a-3p	-0.03	knockdown	non-canonical
ENSG00000162618	hsa-miR-92a-3p	-0.03	knockdown	canonical
ENSG00000162946	hsa-miR-92a-3p	0.05	knockdown	canonical
ENSG00000162959	hsa-miR-92a-3p	0.11	knockdown	canonical
ENSG00000162961	hsa-miR-92a-3p	-0.03	knockdown	canonical
ENSG00000163166	hsa-miR-92a-3p	0.01	knockdown	non-canonical
ENSG00000163743	hsa-miR-92a-3p	-0.04	knockdown	canonical
ENSG00000164197	hsa-miR-92a-3p	-0.02	knockdown	canonical
ENSG00000164300	hsa-miR-92a-3p	-0.23	knockdown	canonical
ENSG00000164830	hsa-miR-92a-3p	-0.06	knockdown	non-canonical
ENSG00000165209	hsa-miR-92a-3p	-0.05	knockdown	non-canonical
ENSG00000165633	hsa-miR-92a-3p	-0.14	knockdown	non-canonical
ENSG00000165983	hsa-miR-92a-3p	-0.03	knockdown	canonical
ENSG00000167202	hsa-miR-92a-3p	-0.03	knockdown	non-canonical
ENSG00000167562	hsa-miR-92a-3p	-0.06	knockdown	non-canonical
ENSG00000168386	hsa-miR-92a-3p	-0.07	knockdown	canonical
ENSG00000169122	hsa-miR-92a-3p	0.05	knockdown	non-canonical
ENSG00000169282	hsa-miR-92a-3p	-0.01	knockdown	non-canonical
ENSG00000169855	hsa-miR-92a-3p	-0.02	knockdown	canonical
ENSG00000170417	hsa-miR-92a-3p	-0.08	knockdown	non-canonical
ENSG00000170776	hsa-miR-92a-3p	-0.03	knockdown	canonical
ENSG00000171365	hsa-miR-92a-3p	-0.18	knockdown	canonical
ENSG00000171492	hsa-miR-92a-3p	-0.07	knockdown	canonical
ENSG00000172264	hsa-miR-92a-3p	0.08	knockdown	non-canonical
ENSG00000172379	hsa-miR-92a-3p	0.09	knockdown	canonical
ENSG00000172987	hsa-miR-92a-3p	0.09	knockdown	non-canonical
ENSG00000173578	hsa-miR-92a-3p	0.00	knockdown	non-canonical
ENSG00000174197	hsa-miR-92a-3p	0.03	knockdown	non-canonical
ENSG00000174373	hsa-miR-92a-3p	-0.03	knockdown	non-canonical
ENSG00000175193	hsa-miR-92a-3p	0.02	knockdown	non-canonical
ENSG00000177225	hsa-miR-92a-3p	0.03	knockdown	non-canonical
ENSG00000177694	hsa-miR-92a-3p	-0.07	knockdown	non-canonical
ENSG00000178385	hsa-miR-92a-3p	0.00	knockdown	canonical
ENSG00000178568	hsa-miR-92a-3p	0.11	knockdown	canonical
ENSG00000179241	hsa-miR-92a-3p	0.10	knockdown	non-canonical
ENSG00000179314	hsa-miR-92a-3p	0.02	knockdown	non-canonical
ENSG00000179603	hsa-miR-92a-3p	0.02	knockdown	non-canonical
ENSG00000179915	hsa-miR-92a-3p	0.04	knockdown	canonical
ENSG00000181192	hsa-miR-92a-3p	0.03	knockdown	canonical
ENSG00000182628	hsa-miR-92a-3p	-0.04	knockdown	non-canonical
ENSG00000182771	hsa-miR-92a-3p	0.03	knockdown	non-canonical
ENSG00000183715	hsa-miR-92a-3p	0.11	knockdown	non-canonical
ENSG00000183779	hsa-miR-92a-3p	-0.05	knockdown	non-canonical
ENSG00000184178	hsa-miR-92a-3p	0.11	knockdown	canonical
ENSG00000184867	hsa-miR-92a-3p	0.02	knockdown	canonical
ENSG00000185274	hsa-miR-92a-3p	0.06	knockdown	non-canonical
ENSG00000185345	hsa-miR-92a-3p	-0.02	knockdown	non-canonical
ENSG00000185737	hsa-miR-92a-3p	0.07	knockdown	non-canonical
ENSG00000187720	hsa-miR-92a-3p	0.07	knockdown	non-canonical
ENSG00000188171	hsa-miR-92a-3p	-0.02	knockdown	canonical
ENSG00000188352	hsa-miR-92a-3p	0.00	knockdown	canonical
ENSG00000189337	hsa-miR-92a-3p	0.00	knockdown	non-canonical
ENSG00000196159	hsa-miR-92a-3p	-0.04	knockdown	canonical
ENSG00000196220	hsa-miR-92a-3p	-0.03	knockdown	canonical
ENSG00000196482	hsa-miR-92a-3p	-0.03	knockdown	canonical
ENSG00000196792	hsa-miR-92a-3p	-0.05	knockdown	canonical
ENSG00000198160	hsa-miR-92a-3p	0.12	knockdown	canonical
ENSG00000198363	hsa-miR-92a-3p	-0.14	knockdown	canonical
ENSG00000198478	hsa-miR-92a-3p	0.03	knockdown	non-canonical
ENSG00000198482	hsa-miR-92a-3p	-0.11	knockdown	non-canonical
ENSG00000198626	hsa-miR-92a-3p	-0.06	knockdown	non-canonical
ENSG00000198673	hsa-miR-92a-3p	0.11	knockdown	non-canonical
ENSG00000198739	hsa-miR-92a-3p	0.03	knockdown	non-canonical
ENSG00000204120	hsa-miR-92a-3p	0.00	knockdown	non-canonical
ENSG00000204442	hsa-miR-92a-3p	0.03	knockdown	non-canonical
ENSG00000213585	hsa-miR-92a-3p	0.01	knockdown	non-canonical
ENSG00000224051	hsa-miR-92a-3p	-0.05	knockdown	non-canonical
ENSG00000227124	hsa-miR-92a-3p	0.05	knockdown	non-canonical
ENSG00000259207	hsa-miR-92a-3p	-0.04	knockdown	canonical
ENSG00000264522	hsa-miR-92a-3p	0.02	knockdown	non-canonical
ENSG00000275591	hsa-miR-92a-3p	0.03	knockdown	canonical
ENSG00000033867	hsa-miR-124-3p	-0.02	transfection	canonical
ENSG00000044524	hsa-miR-124-3p	-0.11	transfection	non-canonical
ENSG00000053108	hsa-miR-124-3p	0.18	transfection	non-canonical
ENSG00000059588	hsa-miR-124-3p	-0.73	transfection	canonical
ENSG00000060709	hsa-miR-124-3p	0.13	transfection	canonical
ENSG00000070214	hsa-miR-124-3p	-0.02	transfection	non-canonical
ENSG00000101493	hsa-miR-124-3p	0.03	transfection	non-canonical
ENSG00000106976	hsa-miR-124-3p	0.29	transfection	non-canonical
ENSG00000110693	hsa-miR-124-3p	0.00	transfection	non-canonical
ENSG00000111961	hsa-miR-124-3p	-0.02	transfection	canonical
ENSG00000112182	hsa-miR-124-3p	-0.17	transfection	canonical
ENSG00000116473	hsa-miR-124-3p	-0.14	transfection	canonical
ENSG00000119772	hsa-miR-124-3p	0.13	transfection	non-canonical
ENSG00000120063	hsa-miR-124-3p	-0.25	transfection	non-canonical
ENSG00000123908	hsa-miR-124-3p	0.03	transfection	canonical
ENSG00000124788	hsa-miR-124-3p	0.10	transfection	non-canonical
ENSG00000128585	hsa-miR-124-3p	-0.11	transfection	non-canonical
ENSG00000132670	hsa-miR-124-3p	0.05	transfection	canonical
ENSG00000134077	hsa-miR-124-3p	-0.23	transfection	non-canonical
ENSG00000137509	hsa-miR-124-3p	0.04	transfection	non-canonical
ENSG00000138759	hsa-miR-124-3p	0.05	transfection	non-canonical
ENSG00000140575	hsa-miR-124-3p	-0.57	transfection	canonical
ENSG00000146247	hsa-miR-124-3p	-0.34	transfection	non-canonical
ENSG00000152495	hsa-miR-124-3p	0.00	transfection	non-canonical
ENSG00000154162	hsa-miR-124-3p	0.20	transfection	non-canonical
ENSG00000154678	hsa-miR-124-3p	-0.02	transfection	canonical
ENSG00000162374	hsa-miR-124-3p	-0.05	transfection	non-canonical
ENSG00000164830	hsa-miR-124-3p	-0.12	transfection	canonical
ENSG00000174197	hsa-miR-124-3p	-0.19	transfection	non-canonical
ENSG00000176102	hsa-miR-124-3p	-0.02	transfection	canonical
ENSG00000177694	hsa-miR-124-3p	0.10	transfection	canonical
ENSG00000178385	hsa-miR-124-3p	-0.28	transfection	canonical
ENSG00000179915	hsa-miR-124-3p	0.09	transfection	non-canonical
ENSG00000182771	hsa-miR-124-3p	-0.04	transfection	canonical
ENSG00000187720	hsa-miR-124-3p	-0.07	transfection	non-canonical
ENSG00000196792	hsa-miR-124-3p	-0.45	transfection	non-canonical
ENSG00000198626	hsa-miR-124-3p	-0.26	transfection	canonical
ENSG00000009335	hsa-miR-20a-5p	-0.26	knockdown	canonical
ENSG00000011426	hsa-miR-20a-5p	-0.38	knockdown	canonical
ENSG00000020633	hsa-miR-20a-5p	-0.12	knockdown	canonical
ENSG00000033170	hsa-miR-20a-5p	0.00	knockdown	non-canonical
ENSG00000033867	hsa-miR-20a-5p	-0.19	knockdown	canonical
ENSG00000041353	hsa-miR-20a-5p	0.04	knockdown	non-canonical
ENSG00000048052	hsa-miR-20a-5p	-0.03	knockdown	canonical
ENSG00000053108	hsa-miR-20a-5p	0.00	knockdown	non-canonical
ENSG00000059588	hsa-miR-20a-5p	0.01	knockdown	canonical
ENSG00000060709	hsa-miR-20a-5p	0.00	knockdown	canonical
ENSG00000069020	hsa-miR-20a-5p	-0.23	knockdown	canonical
ENSG00000070214	hsa-miR-20a-5p	-0.02	knockdown	non-canonical
ENSG00000072310	hsa-miR-20a-5p	0.01	knockdown	canonical
ENSG00000073712	hsa-miR-20a-5p	0.11	knockdown	canonical
ENSG00000100023	hsa-miR-20a-5p	0.06	knockdown	canonical
ENSG00000101493	hsa-miR-20a-5p	0.02	knockdown	canonical
ENSG00000102287	hsa-miR-20a-5p	-0.01	knockdown	non-canonical
ENSG00000102349	hsa-miR-20a-5p	-0.05	knockdown	canonical
ENSG00000106771	hsa-miR-20a-5p	-0.60	knockdown	canonical
ENSG00000107643	hsa-miR-20a-5p	-0.25	knockdown	canonical
ENSG00000110693	hsa-miR-20a-5p	-0.03	knockdown	non-canonical
ENSG00000111452	hsa-miR-20a-5p	-0.13	knockdown	canonical
ENSG00000111961	hsa-miR-20a-5p	-0.05	knockdown	canonical
ENSG00000112182	hsa-miR-20a-5p	0.05	knockdown	canonical
ENSG00000113269	hsa-miR-20a-5p	0.10	knockdown	non-canonical
ENSG00000113319	hsa-miR-20a-5p	0.23	knockdown	canonical
ENSG00000113448	hsa-miR-20a-5p	-0.06	knockdown	non-canonical
ENSG00000115295	hsa-miR-20a-5p	-0.47	knockdown	non-canonical
ENSG00000115760	hsa-miR-20a-5p	-0.07	knockdown	canonical
ENSG00000116117	hsa-miR-20a-5p	0.02	knockdown	canonical
ENSG00000116473	hsa-miR-20a-5p	0.04	knockdown	canonical
ENSG00000116991	hsa-miR-20a-5p	-0.11	knockdown	canonical
ENSG00000119772	hsa-miR-20a-5p	0.09	knockdown	non-canonical
ENSG00000120063	hsa-miR-20a-5p	0.01	knockdown	non-canonical
ENSG00000120549	hsa-miR-20a-5p	0.07	knockdown	non-canonical
ENSG00000121749	hsa-miR-20a-5p	-0.02	knockdown	canonical
ENSG00000122584	hsa-miR-20a-5p	0.01	knockdown	non-canonical
ENSG00000123908	hsa-miR-20a-5p	-0.28	knockdown	canonical
ENSG00000124788	hsa-miR-20a-5p	-0.63	knockdown	canonical
ENSG00000125676	hsa-miR-20a-5p	0.03	knockdown	canonical
ENSG00000128573	hsa-miR-20a-5p	-0.13	knockdown	non-canonical
ENSG00000128585	hsa-miR-20a-5p	-0.02	knockdown	canonical
ENSG00000129514	hsa-miR-20a-5p	-0.14	knockdown	canonical
ENSG00000130340	hsa-miR-20a-5p	-0.02	knockdown	canonical
ENSG00000136542	hsa-miR-20a-5p	0.08	knockdown	canonical
ENSG00000137509	hsa-miR-20a-5p	0.03	knockdown	canonical
ENSG00000139915	hsa-miR-20a-5p	0.14	knockdown	canonical
ENSG00000140015	hsa-miR-20a-5p	-0.03	knockdown	canonical
ENSG00000140575	hsa-miR-20a-5p	-0.03	knockdown	non-canonical
ENSG00000141441	hsa-miR-20a-5p	-0.08	knockdown	canonical
ENSG00000143772	hsa-miR-20a-5p	-0.18	knockdown	canonical
ENSG00000144218	hsa-miR-20a-5p	-0.02	knockdown	canonical
ENSG00000144843	hsa-miR-20a-5p	0.01	knockdown	non-canonical
ENSG00000145819	hsa-miR-20a-5p	-0.02	knockdown	canonical
ENSG00000145934	hsa-miR-20a-5p	-0.11	knockdown	non-canonical
ENSG00000146247	hsa-miR-20a-5p	-0.04	knockdown	canonical
ENSG00000146433	hsa-miR-20a-5p	0.00	knockdown	non-canonical
ENSG00000147488	hsa-miR-20a-5p	-0.15	knockdown	non-canonical
ENSG00000149930	hsa-miR-20a-5p	-0.18	knockdown	canonical
ENSG00000151090	hsa-miR-20a-5p	0.15	knockdown	canonical
ENSG00000152402	hsa-miR-20a-5p	0.07	knockdown	canonical
ENSG00000152495	hsa-miR-20a-5p	-0.14	knockdown	non-canonical
ENSG00000155897	hsa-miR-20a-5p	-0.09	knockdown	non-canonical
ENSG00000156113	hsa-miR-20a-5p	0.07	knockdown	non-canonical
ENSG00000156802	hsa-miR-20a-5p	-0.16	knockdown	non-canonical
ENSG00000157168	hsa-miR-20a-5p	-0.06	knockdown	canonical
ENSG00000158158	hsa-miR-20a-5p	0.02	knockdown	canonical
ENSG00000162374	hsa-miR-20a-5p	0.03	knockdown	non-canonical
ENSG00000164197	hsa-miR-20a-5p	0.01	knockdown	non-canonical
ENSG00000164300	hsa-miR-20a-5p	-0.08	knockdown	non-canonical
ENSG00000164830	hsa-miR-20a-5p	-0.19	knockdown	canonical
ENSG00000165209	hsa-miR-20a-5p	0.00	knockdown	canonical
ENSG00000167562	hsa-miR-20a-5p	-0.01	knockdown	canonical
ENSG00000168386	hsa-miR-20a-5p	0.00	knockdown	non-canonical
ENSG00000169855	hsa-miR-20a-5p	0.06	knockdown	non-canonical
ENSG00000170776	hsa-miR-20a-5p	-0.04	knockdown	canonical
ENSG00000172264	hsa-miR-20a-5p	-0.20	knockdown	canonical
ENSG00000174197	hsa-miR-20a-5p	-0.07	knockdown	canonical
ENSG00000174373	hsa-miR-20a-5p	-0.01	knockdown	canonical
ENSG00000176102	hsa-miR-20a-5p	0.09	knockdown	canonical
ENSG00000177694	hsa-miR-20a-5p	-0.05	knockdown	non-canonical
ENSG00000178385	hsa-miR-20a-5p	-0.08	knockdown	canonical
ENSG00000178568	hsa-miR-20a-5p	-0.05	knockdown	non-canonical
ENSG00000179241	hsa-miR-20a-5p	0.03	knockdown	non-canonical
ENSG00000179915	hsa-miR-20a-5p	0.06	knockdown	non-canonical
ENSG00000182132	hsa-miR-20a-5p	0.00	knockdown	non-canonical
ENSG00000183780	hsa-miR-20a-5p	-0.02	knockdown	canonical
ENSG00000184867	hsa-miR-20a-5p	0.03	knockdown	non-canonical
ENSG00000185737	hsa-miR-20a-5p	-0.06	knockdown	canonical
ENSG00000196792	hsa-miR-20a-5p	0.04	knockdown	canonical
ENSG00000198160	hsa-miR-20a-5p	-0.02	knockdown	non-canonical
ENSG00000198478	hsa-miR-20a-5p	-0.11	knockdown	non-canonical
ENSG00000198626	hsa-miR-20a-5p	-0.03	knockdown	canonical
ENSG00000198673	hsa-miR-20a-5p	0.15	knockdown	non-canonical
ENSG00000204442	hsa-miR-20a-5p	0.01	knockdown	non-canonical
ENSG00000264522	hsa-miR-20a-5p	-0.04	knockdown	non-canonical
ENSG00000034510	hsa-miR-20a-5p	0.05	knockdown	No site
ENSG00000034510	hsa-miR-92a-3p	0.13	knockdown	No site
ENSG00000096395	hsa-miR-20a-5p	0.14	knockdown	No site
ENSG00000096395	hsa-miR-92a-3p	0.04	knockdown	No site
ENSG00000102891	hsa-miR-20a-5p	-0.01	knockdown	No site
ENSG00000102891	hsa-miR-92a-3p	-0.02	knockdown	No site
ENSG00000108849	hsa-miR-20a-5p	-0.01	knockdown	No site
ENSG00000108849	hsa-miR-92a-3p	0.02	knockdown	No site
ENSG00000121446	hsa-miR-20a-5p	0.02	knockdown	No site
ENSG00000121446	hsa-miR-92a-3p	0.03	knockdown	No site
ENSG00000126870	hsa-miR-20a-5p	0.02	knockdown	No site
ENSG00000126870	hsa-miR-92a-3p	0.00	knockdown	No site
ENSG00000135413	hsa-miR-20a-5p	0.11	knockdown	No site
ENSG00000135413	hsa-miR-92a-3p	0.11	knockdown	No site
ENSG00000136630	hsa-miR-20a-5p	0.00	knockdown	No site
ENSG00000136630	hsa-miR-92a-3p	0.03	knockdown	No site
ENSG00000143793	hsa-miR-20a-5p	-0.03	knockdown	No site
ENSG00000143793	hsa-miR-92a-3p	0.04	knockdown	No site
ENSG00000156885	hsa-miR-20a-5p	0.23	knockdown	No site
ENSG00000156885	hsa-miR-92a-3p	0.20	knockdown	No site
ENSG00000161055	hsa-miR-20a-5p	0.15	knockdown	No site
ENSG00000161055	hsa-miR-92a-3p	0.09	knockdown	No site
ENSG00000163220	hsa-miR-20a-5p	0.02	knockdown	No site
ENSG00000163220	hsa-miR-92a-3p	0.02	knockdown	No site
ENSG00000163584	hsa-miR-20a-5p	0.18	knockdown	No site
ENSG00000163584	hsa-miR-92a-3p	0.24	knockdown	No site
ENSG00000163794	hsa-miR-20a-5p	0.11	knockdown	No site
ENSG00000163794	hsa-miR-92a-3p	0.00	knockdown	No site
ENSG00000164508	hsa-miR-92a-3p	0.11	knockdown	No site
ENSG00000166926	hsa-miR-20a-5p	0.09	knockdown	No site
ENSG00000166926	hsa-miR-92a-3p	0.03	knockdown	No site
ENSG00000168298	hsa-miR-20a-5p	0.22	knockdown	No site
ENSG00000168298	hsa-miR-92a-3p	0.02	knockdown	No site
ENSG00000174917	hsa-miR-20a-5p	0.07	knockdown	No site
ENSG00000174917	hsa-miR-92a-3p	0.02	knockdown	No site
ENSG00000177627	hsa-miR-20a-5p	0.08	knockdown	No site
ENSG00000177627	hsa-miR-92a-3p	0.06	knockdown	No site
ENSG00000180205	hsa-miR-20a-5p	0.13	knockdown	No site
ENSG00000180205	hsa-miR-92a-3p	0.00	knockdown	No site
ENSG00000184502	hsa-miR-20a-5p	0.01	knockdown	No site
ENSG00000184502	hsa-miR-92a-3p	0.12	knockdown	No site
ENSG00000185290	hsa-miR-92a-3p	0.08	knockdown	No site
ENSG00000185681	hsa-miR-20a-5p	0.04	knockdown	No site
ENSG00000185681	hsa-miR-92a-3p	0.05	knockdown	No site
ENSG00000185962	hsa-miR-92a-3p	-0.03	knockdown	No site
ENSG00000186967	hsa-miR-92a-3p	0.12	knockdown	No site
ENSG00000186980	hsa-miR-92a-3p	0.07	knockdown	No site
ENSG00000198840	hsa-miR-20a-5p	0.02	knockdown	No site
ENSG00000198840	hsa-miR-92a-3p	0.11	knockdown	No site
ENSG00000204363	hsa-miR-92a-3p	0.04	knockdown	No site
ENSG00000205923	hsa-miR-20a-5p	0.39	knockdown	No site
ENSG00000205923	hsa-miR-92a-3p	0.25	knockdown	No site
ENSG00000206105	hsa-miR-92a-3p	0.10	knockdown	No site
ENSG00000215547	hsa-miR-92a-3p	0.06	knockdown	No site
ENSG00000217442	hsa-miR-20a-5p	0.04	knockdown	No site
ENSG00000217442	hsa-miR-92a-3p	0.17	knockdown	No site
ENSG00000227234	hsa-miR-20a-5p	-0.03	knockdown	No site
ENSG00000227234	hsa-miR-92a-3p	0.11	knockdown	No site
ENSG00000240386	hsa-miR-92a-3p	0.05	knockdown	No site
ENSG00000242173	hsa-miR-20a-5p	0.04	knockdown	No site
ENSG00000242173	hsa-miR-92a-3p	-0.01	knockdown	No site
ENSG00000254647	hsa-miR-20a-5p	0.02	knockdown	No site
ENSG00000254647	hsa-miR-92a-3p	0.02	knockdown	No site
ENSG00000262874	hsa-miR-20a-5p	0.05	knockdown	No site
ENSG00000262874	hsa-miR-92a-3p	-0.01	knockdown	No site
ENSG00000274641	hsa-miR-20a-5p	-0.10	knockdown	No site
ENSG00000274641	hsa-miR-92a-3p	0.23	knockdown	No site
ENSG00000283361	hsa-miR-92a-3p	0.17	knockdown	No site
ENSG00000034510	hsa-miR-7-5p	0.13	transfection	No site
ENSG00000034510	hsa-miR-124-3p	0.03	transfection	No site
ENSG00000096395	hsa-miR-7-5p	0.11	transfection	No site
ENSG00000096395	hsa-miR-124-3p	0.05	transfection	No site
ENSG00000102891	hsa-miR-7-5p	0.07	transfection	No site
ENSG00000102891	hsa-miR-124-3p	0.03	transfection	No site
ENSG00000108849	hsa-miR-7-5p	0.09	transfection	No site
ENSG00000108849	hsa-miR-124-3p	-0.26	transfection	No site
ENSG00000121446	hsa-miR-7-5p	-0.09	transfection	No site
ENSG00000121446	hsa-miR-124-3p	-0.02	transfection	No site
ENSG00000126870	hsa-miR-7-5p	0.03	transfection	No site
ENSG00000126870	hsa-miR-124-3p	-0.09	transfection	No site
ENSG00000135413	hsa-miR-7-5p	0.12	transfection	No site
ENSG00000135413	hsa-miR-124-3p	0.06	transfection	No site
ENSG00000136630	hsa-miR-7-5p	0.15	transfection	No site
ENSG00000136630	hsa-miR-124-3p	0.22	transfection	No site
ENSG00000143793	hsa-miR-7-5p	0.12	transfection	No site
ENSG00000143793	hsa-miR-124-3p	0.12	transfection	No site
ENSG00000156885	hsa-miR-7-5p	0.08	transfection	No site
ENSG00000156885	hsa-miR-124-3p	-0.41	transfection	No site
ENSG00000161055	hsa-miR-7-5p	0.05	transfection	No site
ENSG00000161055	hsa-miR-124-3p	0.09	transfection	No site
ENSG00000163220	hsa-miR-7-5p	-0.05	transfection	No site
ENSG00000163220	hsa-miR-124-3p	0.27	transfection	No site
ENSG00000163584	hsa-miR-7-5p	0.15	transfection	No site
ENSG00000163584	hsa-miR-124-3p	0.02	transfection	No site
ENSG00000163794	hsa-miR-7-5p	0.01	transfection	No site
ENSG00000163794	hsa-miR-124-3p	0.06	transfection	No site
ENSG00000166926	hsa-miR-7-5p	0.00	transfection	No site
ENSG00000166926	hsa-miR-124-3p	0.24	transfection	No site
ENSG00000168298	hsa-miR-7-5p	-0.03	transfection	No site
ENSG00000168298	hsa-miR-124-3p	-0.19	transfection	No site
ENSG00000174917	hsa-miR-7-5p	0.38	transfection	No site
ENSG00000174917	hsa-miR-124-3p	0.22	transfection	No site
ENSG00000177627	hsa-miR-7-5p	0.05	transfection	No site
ENSG00000177627	hsa-miR-124-3p	0.08	transfection	No site
ENSG00000180205	hsa-miR-7-5p	0.12	transfection	No site
ENSG00000180205	hsa-miR-124-3p	-0.01	transfection	No site
ENSG00000184502	hsa-miR-7-5p	0.25	transfection	No site
ENSG00000184502	hsa-miR-124-3p	0.03	transfection	No site
ENSG00000185681	hsa-miR-7-5p	-0.02	transfection	No site
ENSG00000185681	hsa-miR-124-3p	-0.34	transfection	No site
ENSG00000198840	hsa-miR-7-5p	-0.02	transfection	No site
ENSG00000198840	hsa-miR-124-3p	0.08	transfection	No site
ENSG00000205923	hsa-miR-7-5p	-0.01	transfection	No site
ENSG00000205923	hsa-miR-124-3p	0.06	transfection	No site
ENSG00000217442	hsa-miR-7-5p	0.05	transfection	No site
ENSG00000217442	hsa-miR-124-3p	-0.05	transfection	No site
ENSG00000227234	hsa-miR-7-5p	0.12	transfection	No site
ENSG00000227234	hsa-miR-124-3p	0.18	transfection	No site
ENSG00000242173	hsa-miR-7-5p	0.24	transfection	No site
ENSG00000242173	hsa-miR-124-3p	0.12	transfection	No site
ENSG00000254647	hsa-miR-7-5p	-0.28	transfection	No site
ENSG00000254647	hsa-miR-124-3p	-0.02	transfection	No site
ENSG00000262874	hsa-miR-7-5p	0.08	transfection	No site
ENSG00000262874	hsa-miR-124-3p	-0.10	transfection	No site
ENSG00000274641	hsa-miR-7-5p	0.07	transfection	No site
ENSG00000274641	hsa-miR-124-3p	0.01	transfection	No site

## Sheet: Figure4
Chromosome	Start	End	Virus	Strand	MIMAT	miRNA name	Gene ID	Gene Name	Transcript ID	CDS_UTR
chr17	28642882	28642903	KSHV	-	MIMAT0002182	kshv-miR-K12-1-5p	ENSG00000007202	BLTP2	ENST00000544884	CDS
chr7	151223957	151223981	KSHV	-	MIMAT0002182	kshv-miR-K12-1-5p	ENSG00000033050	ABCF2	ENST00000287844	CDS
chr2	101002772	101002809	KSHV	+	MIMAT0002182	kshv-miR-K12-1-5p	ENSG00000071082	RPL31	ENST00000409711	CDS
chr14	68979024	68979042	KSHV	-	MIMAT0002182	kshv-miR-K12-1-5p	ENSG00000072110	ACTN1	ENST00000394419	CDS
chr11	101127987	101128041	KSHV	-	MIMAT0002182	kshv-miR-K12-1-5p	ENSG00000082175	PGR	ENST00000325455	CDS
chr17	75843032	75843076	KSHV	-	MIMAT0002182	kshv-miR-K12-1-5p	ENSG00000092929	UNC13D	ENST00000207549	CDS
chr9	128949205	128949247	KSHV	+	MIMAT0002182	kshv-miR-K12-1-5p	ENSG00000095319	NUP188	ENST00000372577	CDS
chr6	36200595	36200625	KSHV	+	MIMAT0002182	kshv-miR-K12-1-5p	ENSG00000096070	BRPF3	ENST00000357641	CDS
chr10	100348067	100348105	KSHV	+	MIMAT0002182	kshv-miR-K12-1-5p	ENSG00000099194	SCD	ENST00000370355	CDS
chr16	48244403	48244433	KSHV	+	MIMAT0002182	kshv-miR-K12-1-5p	ENSG00000102910	LONP2	ENST00000285737	CDS
chr7	27093861	27093889	KSHV	-	MIMAT0002182	kshv-miR-K12-1-5p	ENSG00000105991	HOXA1	ENST00000643460	UTR3
chr7	27093861	27093887	KSHV	-	MIMAT0002182	kshv-miR-K12-1-5p	ENSG00000105991	HOXA1	ENST00000643460	UTR3
chr11	123061212	123061230	KSHV	-	MIMAT0002182	kshv-miR-K12-1-5p	ENSG00000109971	HSPA8	ENST00000532636	CDS
chr11	123061211	123061228	KSHV	-	MIMAT0002182	kshv-miR-K12-1-5p	ENSG00000109971	HSPA8	ENST00000532636	CDS
chr6	109481131	109481201	KSHV	-	MIMAT0002182	kshv-miR-K12-1-5p	ENSG00000112365	ZBTB24	ENST00000230122	CDS
chr5	138466776	138466813	KSHV	+	MIMAT0002182	kshv-miR-K12-1-5p	ENSG00000120738	EGR1	ENST00000239938	CDS
chr2	219570756	219570800	KSHV	-	MIMAT0002182	kshv-miR-K12-1-5p	ENSG00000124006	OBSL1	ENST00000404537	CDS
chr9	132678060	132678085	KSHV	+	MIMAT0002182	kshv-miR-K12-1-5p	ENSG00000125484	GTF3C4	ENST00000372146	CDS
chr9	132678060	132678086	KSHV	+	MIMAT0002182	kshv-miR-K12-1-5p	ENSG00000125484	GTF3C4	ENST00000372146	CDS
chr20	3786345	3786389	KSHV	-	MIMAT0002182	kshv-miR-K12-1-5p	ENSG00000125817	CENPB	ENST00000379751	CDS
chr11	64318318	64318339	KSHV	+	MIMAT0002182	kshv-miR-K12-1-5p	ENSG00000126432	PRDX5	ENST00000265462	CDS
chr17	40413546	40413582	KSHV	-	MIMAT0002182	kshv-miR-K12-1-5p	ENSG00000131747	TOP2A	ENST00000423485	CDS
chr3	5188266	5188293	KSHV	+	MIMAT0002182	kshv-miR-K12-1-5p	ENSG00000134109	EDEM1	ENST00000256497	CDS
chr9	107487656	107487687	KSHV	-	MIMAT0002182	kshv-miR-K12-1-5p	ENSG00000136826	KLF4	ENST00000374672	CDS
chr1	154273502	154273531	KSHV	+	MIMAT0002182	kshv-miR-K12-1-5p	ENSG00000143575	HAX1	ENST00000328703	CDS
chr4	102869124	102869141	KSHV	+	MIMAT0002182	kshv-miR-K12-1-5p	ENSG00000145354	CISD2	ENST00000273986	CDS
chr4	121823383	121823419	KSHV	-	MIMAT0002182	kshv-miR-K12-1-5p	ENSG00000145386	CCNA2	ENST00000274026	CDS
chr3	9734701	9734728	KSHV	+	MIMAT0002182	kshv-miR-K12-1-5p	ENSG00000156983	BRPF1	ENST00000383829	CDS
chr1	204410093	204410119	KSHV	-	MIMAT0002182	kshv-miR-K12-1-5p	ENSG00000158615	PPP1R15B	ENST00000367188	CDS
chr3	156678205	156678229	KSHV	+	MIMAT0002182	kshv-miR-K12-1-5p	ENSG00000163659	TIPARP	ENST00000461166	CDS
chr17	76070369	76070393	KSHV	-	MIMAT0002182	kshv-miR-K12-1-5p	ENSG00000167881	SRP68	ENST00000307877	CDS
chr17	82091039	82091083	KSHV	-	MIMAT0002182	kshv-miR-K12-1-5p	ENSG00000169710	FASN	ENST00000306749	CDS
chr7	101096228	101096257	KSHV	+	MIMAT0002182	kshv-miR-K12-1-5p	ENSG00000169871	TRIM56	ENST00000306085	UTR3
chr8	66664345	66664373	KSHV	-	MIMAT0002182	kshv-miR-K12-1-5p	ENSG00000175073	VCPIP1	ENST00000310421	CDS
chr1	32334908	32334946	KSHV	-	MIMAT0002182	kshv-miR-K12-1-5p	ENSG00000175130	MARCKSL1	ENST00000329421	CDS
chr1	58782838	58782861	KSHV	-	MIMAT0002182	kshv-miR-K12-1-5p	ENSG00000177606	JUN	ENST00000371222	CDS
chr19	34960955	34960988	KSHV	-	MIMAT0002182	kshv-miR-K12-1-5p	ENSG00000180884	ZNF792	ENST00000404801	CDS
chr13	39601100	39601124	KSHV	-	MIMAT0002182	kshv-miR-K12-1-5p	ENSG00000183722	LHFPL6	ENST00000379589	CDS
chr13	109783265	109783301	KSHV	-	MIMAT0002182	kshv-miR-K12-1-5p	ENSG00000185950	IRS2	ENST00000375856	CDS
chrX	93671689	93671713	KSHV	-	MIMAT0002182	kshv-miR-K12-1-5p	ENSG00000186310	NAP1L3	ENST00000475430	UTR3
chr17	45149270	45149293	KSHV	+	MIMAT0002182	kshv-miR-K12-1-5p	ENSG00000186834	HEXIM1	ENST00000332499	CDS
chr1	26473496	26473522	KSHV	+	MIMAT0002182	kshv-miR-K12-1-5p	ENSG00000198830	HMGN2	ENST00000361427	CDS
chr16	19115918	19115944	KSHV	+	MIMAT0002182	kshv-miR-K12-1-5p	ENSG00000205730	ITPRIPL2	ENST00000381440	CDS
chr9	134027208	134027247	KSHV	+	MIMAT0002182	kshv-miR-K12-1-5p	ENSG00000235106	BRD3OS	ENST00000603928	UTR3
chr5	141404620	141404648	KSHV	+	MIMAT0002182	kshv-miR-K12-1-5p	ENSG00000261934	PCDHGA9	ENST00000573521	CDS
chr1	145994080	145994112	KSHV	-	MIMAT0002182	kshv-miR-K12-1-5p	ENSG00000265972	TXNIP	ENST00000582401	CDS
chr19	35720027	35720095	KSHV	+	MIMAT0002182	kshv-miR-K12-1-5p	ENSG00000272333	KMT2B	ENST00000420124	CDS
chr16	30054916	30054939	KSHV	+	MIMAT0002182	kshv-miR-K12-1-5p	ENSG00000285043		ENST00000395248	CDS
chr3	101676817	101676848	KSHV	-	MIMAT0002181	kshv-miR-K12-11-3p	ENSG00000066422	ZBTB11	ENST00000312938	CDS
chr17	2300316	2300339	KSHV	-	MIMAT0002181	kshv-miR-K12-11-3p	ENSG00000070366	SMG6	ENST00000263073	CDS
chr8	100721554	100721576	KSHV	-	MIMAT0002181	kshv-miR-K12-11-3p	ENSG00000070756	PABPC1	ENST00000318607	CDS
chr1	63593508	63593531	KSHV	+	MIMAT0002181	kshv-miR-K12-11-3p	ENSG00000079739	PGM1	ENST00000371084	CDS
chr3	112638164	112638184	KSHV	-	MIMAT0002181	kshv-miR-K12-11-3p	ENSG00000091986	CCDC80	ENST00000206423	CDS
chrX	108091370	108091411	KSHV	-	MIMAT0002181	kshv-miR-K12-11-3p	ENSG00000101843	PSMD10	ENST00000217958	CDS
chr16	30766400	30766424	KSHV	+	MIMAT0002181	kshv-miR-K12-11-3p	ENSG00000103549	RNF40	ENST00000324685	CDS
chr8	60517231	60517276	KSHV	+	MIMAT0002181	kshv-miR-K12-11-3p	ENSG00000104388	RAB2A	ENST00000262646	CDS
chr19	16185724	16185778	KSHV	+	MIMAT0002181	kshv-miR-K12-11-3p	ENSG00000105058	FAM32A	ENST00000263384	CDS
chr19	16185723	16185768	KSHV	+	MIMAT0002181	kshv-miR-K12-11-3p	ENSG00000105058	FAM32A	ENST00000263384	CDS
chr19	16185714	16185771	KSHV	+	MIMAT0002181	kshv-miR-K12-11-3p	ENSG00000105058	FAM32A	ENST00000263384	CDS
chr19	48446182	48446202	KSHV	+	MIMAT0002181	kshv-miR-K12-11-3p	ENSG00000105447	GRWD1	ENST00000253237	CDS
chr4	41935508	41935538	KSHV	+	MIMAT0002181	kshv-miR-K12-11-3p	ENSG00000109133	TMEM33	ENST00000504986	CDS
chr12	56645333	56645364	KSHV	-	MIMAT0002181	kshv-miR-K12-11-3p	ENSG00000110955	ATP5F1B	ENST00000262030	CDS
chr6	75284521	75284557	KSHV	-	MIMAT0002181	kshv-miR-K12-11-3p	ENSG00000112697	TMEM30A	ENST00000230461	CDS
chr3	160401919	160401948	KSHV	+	MIMAT0002181	kshv-miR-K12-11-3p	ENSG00000113810	SMC4	ENST00000344722	CDS
chr2	207165485	207165523	KSHV	-	MIMAT0002181	kshv-miR-K12-11-3p	ENSG00000118263	KLF7	ENST00000309446	CDS
chr5	172770162	172770179	KSHV	-	MIMAT0002181	kshv-miR-K12-11-3p	ENSG00000120129	DUSP1	ENST00000239223	CDS
chr6	149749769	149749796	KSHV	+	MIMAT0002181	kshv-miR-K12-11-3p	ENSG00000120265	PCMT1	ENST00000367380	CDS
chr9	130693888	130693921	KSHV	+	MIMAT0002181	kshv-miR-K12-11-3p	ENSG00000130713	EXOSC2	ENST00000372358	CDS
chr9	130693883	130693932	KSHV	+	MIMAT0002181	kshv-miR-K12-11-3p	ENSG00000130713	EXOSC2	ENST00000372358	CDS
chr13	45340701	45340738	KSHV	-	MIMAT0002181	kshv-miR-K12-11-3p	ENSG00000133112	TPT1	ENST00000530705	CDS
chr5	69168341	69168369	KSHV	+	MIMAT0002181	kshv-miR-K12-11-3p	ENSG00000134057	CCNB1	ENST00000256442	CDS
chr16	66751540	66751567	KSHV	-	MIMAT0002181	kshv-miR-K12-11-3p	ENSG00000135720	DYNC1LI2	ENST00000258198	CDS
chr7	47978754	47978783	KSHV	-	MIMAT0002181	kshv-miR-K12-11-3p	ENSG00000136273	HUS1	ENST00000258774	CDS
chr17	58006485	58006502	KSHV	-	MIMAT0002181	kshv-miR-K12-11-3p	ENSG00000136450	SRSF1	ENST00000258962	CDS
chr8	8891220	8891255	KSHV	-	MIMAT0002181	kshv-miR-K12-11-3p	ENSG00000147324	MFHAS1	ENST00000276282	CDS
chr4	44680454	44680480	KSHV	+	MIMAT0002181	kshv-miR-K12-11-3p	ENSG00000151806	GUF1	ENST00000281543	CDS
chr17	76735469	76735489	KSHV	-	MIMAT0002181	kshv-miR-K12-11-3p	ENSG00000161547	SRSF2	ENST00000392485	UTR3
chr1	200406876	200406904	KSHV	-	MIMAT0002181	kshv-miR-K12-11-3p	ENSG00000162702	ZNF281	ENST00000367352	UTR3
chr12	49051550	49051588	KSHV	-	MIMAT0002181	kshv-miR-K12-11-3p	ENSG00000167548	KMT2D	ENST00000301067	CDS
chr19	3984221	3984255	KSHV	-	MIMAT0002181	kshv-miR-K12-11-3p	ENSG00000167658	EEF2	ENST00000309311	CDS
chr14	35535402	35535422	KSHV	+	MIMAT0002181	kshv-miR-K12-11-3p	ENSG00000168348	INSM2	ENST00000307169	CDS
chr2	96816524	96816547	KSHV	+	MIMAT0002181	kshv-miR-K12-11-3p	ENSG00000168763	CNNM3	ENST00000305510	CDS
chr17	82092858	82092914	KSHV	-	MIMAT0002181	kshv-miR-K12-11-3p	ENSG00000169710	FASN	ENST00000306749	CDS
chr12	56104738	56104761	KSHV	+	MIMAT0002181	kshv-miR-K12-11-3p	ENSG00000170515	PA2G4	ENST00000303305	CDS
chr17	60600732	60600754	KSHV	+	MIMAT0002181	kshv-miR-K12-11-3p	ENSG00000170836	PPM1D	ENST00000305921	CDS
chr10	97426417	97426436	KSHV	+	MIMAT0002181	kshv-miR-K12-11-3p	ENSG00000171314	PGAM1	ENST00000334828	CDS
chr2	3575840	3575857	KSHV	+	MIMAT0002181	kshv-miR-K12-11-3p	ENSG00000171863	RPS7	ENST00000403564	CDS
chr3	49723690	49723707	KSHV	-	MIMAT0002181	kshv-miR-K12-11-3p	ENSG00000173540	GMPPB	ENST00000480687	CDS
chr12	56472656	56472677	KSHV	+	MIMAT0002181	kshv-miR-K12-11-3p	ENSG00000176422	SPRYD4	ENST00000338146	UTR3
chr17	2057459	2057480	KSHV	+	MIMAT0002181	kshv-miR-K12-11-3p	ENSG00000177374	HIC1	ENST00000322941	CDS
chr17	42422939	42422968	KSHV	-	MIMAT0002181	kshv-miR-K12-11-3p	ENSG00000177469	CAVIN1	ENST00000357037	CDS
chr17	42422924	42422967	KSHV	-	MIMAT0002181	kshv-miR-K12-11-3p	ENSG00000177469	CAVIN1	ENST00000357037	CDS
chr1	58782141	58782170	KSHV	-	MIMAT0002181	kshv-miR-K12-11-3p	ENSG00000177606	JUN	ENST00000371222	CDS
chr11	209824	209859	KSHV	+	MIMAT0002181	kshv-miR-K12-11-3p	ENSG00000177963	RIC8A	ENST00000526104	CDS
chr16	30444747	30444781	KSHV	-	MIMAT0002181	kshv-miR-K12-11-3p	ENSG00000179918	SEPHS2	ENST00000478753	CDS
chr16	30444747	30444779	KSHV	-	MIMAT0002181	kshv-miR-K12-11-3p	ENSG00000179918	SEPHS2	ENST00000478753	CDS
chr5	177594246	177594268	KSHV	+	MIMAT0002181	kshv-miR-K12-11-3p	ENSG00000184840	TMED9	ENST00000332598	CDS
chr12	53382741	53382758	KSHV	+	MIMAT0002181	kshv-miR-K12-11-3p	ENSG00000185591	SP1	ENST00000327443	CDS
chr12	110742657	110742694	KSHV	-	MIMAT0002181	kshv-miR-K12-11-3p	ENSG00000186298	PPP1CC	ENST00000335007	CDS
chr15	40335817	40335838	KSHV	-	MIMAT0002181	kshv-miR-K12-11-3p	ENSG00000188549	CCDC9B	ENST00000397536	CDS
chr3	130744669	130744701	KSHV	-	MIMAT0002181	kshv-miR-K12-11-3p	ENSG00000196455	PIK3R4	ENST00000356763	CDS
chr6	63211632	63211650	KSHV	+	MIMAT0002181	kshv-miR-K12-11-3p	ENSG00000198225	FKBP1C	ENST00000370659	CDS
chr7	73521856	73521885	KSHV	-	MIMAT0003712	kshv-miR-K12-12-5p	ENSG00000009954	BAZ1B	ENST00000339594	CDS
chr17	44323306	44323333	KSHV	-	MIMAT0003712	kshv-miR-K12-12-5p	ENSG00000013306	SLC25A39	ENST00000377095	CDS
chr16	67876046	67876072	KSHV	+	MIMAT0003712	kshv-miR-K12-12-5p	ENSG00000038358	EDC4	ENST00000358933	CDS
chr4	25377538	25377572	KSHV	+	MIMAT0003712	kshv-miR-K12-12-5p	ENSG00000053900	ANAPC4	ENST00000510092	CDS
chr17	42564119	42564144	KSHV	+	MIMAT0003712	kshv-miR-K12-12-5p	ENSG00000068120	COASY	ENST00000393818	CDS
chrX	53434295	53434323	KSHV	-	MIMAT0003712	kshv-miR-K12-12-5p	ENSG00000072506	HSD17B10	ENST00000168216	CDS
chr12	98594063	98594094	KSHV	+	MIMAT0003712	kshv-miR-K12-12-5p	ENSG00000075415	SLC25A3	ENST00000228318	CDS
chr12	98594063	98594109	KSHV	+	MIMAT0003712	kshv-miR-K12-12-5p	ENSG00000075415	SLC25A3	ENST00000228318	CDS
chr16	370171	370217	KSHV	-	MIMAT0003712	kshv-miR-K12-12-5p	ENSG00000086504	MRPL28	ENST00000199706	CDS
chr12	123584658	123584687	KSHV	+	MIMAT0003712	kshv-miR-K12-12-5p	ENSG00000086598	TMED2	ENST00000262225	CDS
chr19	48873329	48873367	KSHV	+	MIMAT0003712	kshv-miR-K12-12-5p	ENSG00000087074	PPP1R15A	ENST00000200453	CDS
chr17	44197227	44197258	KSHV	-	MIMAT0003712	kshv-miR-K12-12-5p	ENSG00000087152	ATXN7L3	ENST00000454077	CDS
chr17	44196056	44196095	KSHV	-	MIMAT0003712	kshv-miR-K12-12-5p	ENSG00000087152	ATXN7L3	ENST00000454077	CDS
chr17	44197014	44197055	KSHV	-	MIMAT0003712	kshv-miR-K12-12-5p	ENSG00000087152	ATXN7L3	ENST00000454077	CDS
chr17	62424283	62424322	KSHV	+	MIMAT0003712	kshv-miR-K12-12-5p	ENSG00000087995	METTL2A	ENST00000311506	CDS
chr17	62423994	62424013	KSHV	+	MIMAT0003712	kshv-miR-K12-12-5p	ENSG00000087995	METTL2A	ENST00000311506	CDS
chr20	1392846	1392870	KSHV	-	MIMAT0003712	kshv-miR-K12-12-5p	ENSG00000088832	FKBP1A	ENST00000400137	CDS
chr14	94079694	94079721	KSHV	-	MIMAT0003712	kshv-miR-K12-12-5p	ENSG00000089737	DDX24	ENST00000330836	CDS
chr3	133756327	133756357	KSHV	+	MIMAT0003712	kshv-miR-K12-12-5p	ENSG00000091513	TF	ENST00000402696	CDS
chr3	133574054	133574084	KSHV	+	MIMAT0003712	kshv-miR-K12-12-5p	ENSG00000091527	CDV3	ENST00000264993	CDS
chr14	24431779	24431807	KSHV	+	MIMAT0003712	kshv-miR-K12-12-5p	ENSG00000100441	KHNYN	ENST00000553935	CDS
chr14	100239356	100239389	KSHV	+	MIMAT0003712	kshv-miR-K12-12-5p	ENSG00000100811	YY1	ENST00000262238	CDS
chr14	23324110	23324143	KSHV	+	MIMAT0003712	kshv-miR-K12-12-5p	ENSG00000100836	PABPN1	ENST00000397276	CDS
chr20	45911374	45911407	KSHV	-	MIMAT0003712	kshv-miR-K12-12-5p	ENSG00000100979	PLTP	ENST00000354050	CDS
chr20	35092668	35092685	KSHV	-	MIMAT0003712	kshv-miR-K12-12-5p	ENSG00000100991	TRPC4AP	ENST00000451813	CDS
chr20	35092668	35092712	KSHV	-	MIMAT0003712	kshv-miR-K12-12-5p	ENSG00000100991	TRPC4AP	ENST00000451813	CDS
chr20	35092699	35092744	KSHV	-	MIMAT0003712	kshv-miR-K12-12-5p	ENSG00000100991	TRPC4AP	ENST00000451813	CDS
chrX	153725610	153725628	KSHV	+	MIMAT0003712	kshv-miR-K12-12-5p	ENSG00000101986	ABCD1	ENST00000218104	CDS
chrX	54809333	54809358	KSHV	+	MIMAT0003712	kshv-miR-K12-12-5p	ENSG00000102316	MAGED2	ENST00000347546	CDS
chr16	4624988	4625007	KSHV	+	MIMAT0003712	kshv-miR-K12-12-5p	ENSG00000102858	MGRN1	ENST00000399577	CDS
chr19	35269676	35269698	KSHV	+	MIMAT0003712	kshv-miR-K12-12-5p	ENSG00000105698	USF2	ENST00000222305	CDS
chr7	139134641	139134660	KSHV	+	MIMAT0003712	kshv-miR-K12-12-5p	ENSG00000105948	TTC26	ENST00000464848	CDS
chr10	118045845	118045872	KSHV	-	MIMAT0003712	kshv-miR-K12-12-5p	ENSG00000107560	RAB11FIP2	ENST00000355624	CDS
chr11	59615604	59615646	KSHV	-	MIMAT0003712	kshv-miR-K12-12-5p	ENSG00000110048	OSBP	ENST00000263847	CDS
chr12	56645324	56645354	KSHV	-	MIMAT0003712	kshv-miR-K12-12-5p	ENSG00000110955	ATP5F1B	ENST00000262030	CDS
chr12	56645186	56645209	KSHV	-	MIMAT0003712	kshv-miR-K12-12-5p	ENSG00000110955	ATP5F1B	ENST00000262030	CDS
chr12	56645328	56645354	KSHV	-	MIMAT0003712	kshv-miR-K12-12-5p	ENSG00000110955	ATP5F1B	ENST00000262030	CDS
chr12	56645325	56645354	KSHV	-	MIMAT0003712	kshv-miR-K12-12-5p	ENSG00000110955	ATP5F1B	ENST00000262030	CDS
chr12	95474222	95474279	KSHV	+	MIMAT0003712	kshv-miR-K12-12-5p	ENSG00000111142	METAP2	ENST00000551840	CDS
chr12	7018368	7018402	KSHV	-	MIMAT0003712	kshv-miR-K12-12-5p	ENSG00000111684	LPCAT3	ENST00000261407	CDS
chr6	43171735	43171761	KSHV	+	MIMAT0003712	kshv-miR-K12-12-5p	ENSG00000112658	SRF	ENST00000265354	CDS
chr5	91383058	91383081	KSHV	-	MIMAT0003712	kshv-miR-K12-12-5p	ENSG00000113369	ARRDC3	ENST00000265138	CDS
chr5	149550889	149550927	KSHV	-	MIMAT0003712	kshv-miR-K12-12-5p	ENSG00000113712	CSNK1A1	ENST00000261798	CDS
chr3	184316108	184316152	KSHV	+	MIMAT0003712	kshv-miR-K12-12-5p	ENSG00000114867	EIF4G1	ENST00000342981	CDS
chr2	113755462	113755500	KSHV	-	MIMAT0003712	kshv-miR-K12-12-5p	ENSG00000115084	SLC35F5	ENST00000245680	CDS
chr2	113755462	113755489	KSHV	-	MIMAT0003712	kshv-miR-K12-12-5p	ENSG00000115084	SLC35F5	ENST00000245680	CDS
chr2	215431845	215431887	KSHV	-	MIMAT0003712	kshv-miR-K12-12-5p	ENSG00000115414	FN1	ENST00000354785	CDS
chr2	215431806	215431844	KSHV	-	MIMAT0003712	kshv-miR-K12-12-5p	ENSG00000115414	FN1	ENST00000354785	CDS
chr2	190881451	190881483	KSHV	+	MIMAT0003712	kshv-miR-K12-12-5p	ENSG00000115419	GLS	ENST00000338435	CDS
chr1	52927432	52927465	KSHV	+	MIMAT0003712	kshv-miR-K12-12-5p	ENSG00000116171	SCP2	ENST00000371514	CDS
chr1	111449059	111449079	KSHV	-	MIMAT0003712	kshv-miR-K12-12-5p	ENSG00000116455	WDR77	ENST00000235090	CDS
chr1	231337169	231337193	KSHV	-	MIMAT0003712	kshv-miR-K12-12-5p	ENSG00000116903	EXOC8	ENST00000366645	CDS
chr1	43981269	43981291	KSHV	+	MIMAT0003712	kshv-miR-K12-12-5p	ENSG00000117411	B4GALT2	ENST00000356836	CDS
chr1	25232438	25232467	KSHV	-	MIMAT0003712	kshv-miR-K12-12-5p	ENSG00000117614	SYF2	ENST00000236273	CDS
chr5	140664941	140664970	KSHV	+	MIMAT0003712	kshv-miR-K12-12-5p	ENSG00000120314	WDR55	ENST00000358337	CDS
chr8	73295476	73295499	KSHV	+	MIMAT0003712	kshv-miR-K12-12-5p	ENSG00000121039	RDH10	ENST00000240285	CDS
chr8	73295505	73295526	KSHV	+	MIMAT0003712	kshv-miR-K12-12-5p	ENSG00000121039	RDH10	ENST00000240285	CDS
chr19	32969490	32969522	KSHV	-	MIMAT0003712	kshv-miR-K12-12-5p	ENSG00000121289	CEP89	ENST00000591863	UTR3
chr1	160340185	160340216	KSHV	-	MIMAT0003712	kshv-miR-K12-12-5p	ENSG00000122218	COPA	ENST00000241704	CDS
chr10	73913042	73913064	KSHV	+	MIMAT0003712	kshv-miR-K12-12-5p	ENSG00000122861	PLAU	ENST00000446342	CDS
chrX	119851860	119851883	KSHV	-	MIMAT0003712	kshv-miR-K12-12-5p	ENSG00000125351	UPF3B	ENST00000345865	CDS
chr17	75261933	75261984	KSHV	+	MIMAT0003712	kshv-miR-K12-12-5p	ENSG00000125445	MRPS7	ENST00000245539	CDS
chr20	31606380	31606405	KSHV	+	MIMAT0003712	kshv-miR-K12-12-5p	ENSG00000125968	ID1	ENST00000376112	UTR3
chr19	34404931	34404976	KSHV	+	MIMAT0003712	kshv-miR-K12-12-5p	ENSG00000126249	PDCD2L	ENST00000246535	CDS
chr19	49596872	49596900	KSHV	+	MIMAT0003712	kshv-miR-K12-12-5p	ENSG00000126464	PRR12	ENST00000418929	CDS
chr1	19210050	19210095	KSHV	-	MIMAT0003712	kshv-miR-K12-12-5p	ENSG00000127481	UBR4	ENST00000375254	CDS
chr15	40953812	40953832	KSHV	+	MIMAT0003712	kshv-miR-K12-12-5p	ENSG00000128965	CHAC1	ENST00000617768	CDS
chr9	131530511	131530550	KSHV	-	MIMAT0003712	kshv-miR-K12-12-5p	ENSG00000130717	UCK1	ENST00000372215	CDS
chr3	15096073	15096113	KSHV	-	MIMAT0003712	kshv-miR-K12-12-5p	ENSG00000131381	RBSN	ENST00000253699	CDS
chr4	73258271	73258298	KSHV	-	MIMAT0003712	kshv-miR-K12-12-5p	ENSG00000132466	ANKRD17	ENST00000558247	CDS
chr3	4981488	4981526	KSHV	+	MIMAT0003712	kshv-miR-K12-12-5p	ENSG00000134107	BHLHE40	ENST00000256495	CDS
chr12	54281479	54281549	KSHV	+	MIMAT0003712	kshv-miR-K12-12-5p	ENSG00000135486	HNRNPA1	ENST00000546500	CDS
chr12	54281482	54281543	KSHV	+	MIMAT0003712	kshv-miR-K12-12-5p	ENSG00000135486	HNRNPA1	ENST00000546500	CDS
chr12	54281479	54281544	KSHV	+	MIMAT0003712	kshv-miR-K12-12-5p	ENSG00000135486	HNRNPA1	ENST00000546500	CDS
chr12	54281416	54281442	KSHV	+	MIMAT0003712	kshv-miR-K12-12-5p	ENSG00000135486	HNRNPA1	ENST00000546500	CDS
chr17	63699008	63699036	KSHV	-	MIMAT0003712	kshv-miR-K12-12-5p	ENSG00000136490	LIMD2	ENST00000259006	CDS
chr6	30743260	30743289	KSHV	-	MIMAT0003712	kshv-miR-K12-12-5p	ENSG00000137331	IER3	ENST00000259874	UTR3
chr6	30743263	30743291	KSHV	-	MIMAT0003712	kshv-miR-K12-12-5p	ENSG00000137331	IER3	ENST00000259874	UTR3
chr6	30743271	30743292	KSHV	-	MIMAT0003712	kshv-miR-K12-12-5p	ENSG00000137331	IER3	ENST00000259874	UTR3
chr4	15003661	15003683	KSHV	+	MIMAT0003712	kshv-miR-K12-12-5p	ENSG00000137449	CPEB2	ENST00000442003	CDS
chr15	43376102	43376125	KSHV	+	MIMAT0003712	kshv-miR-K12-12-5p	ENSG00000137822	TUBGCP4	ENST00000260383	CDS
chr2	27132715	27132745	KSHV	-	MIMAT0003712	kshv-miR-K12-12-5p	ENSG00000138073	PREB	ENST00000260643	CDS
chr2	27132715	27132741	KSHV	-	MIMAT0003712	kshv-miR-K12-12-5p	ENSG00000138073	PREB	ENST00000260643	CDS
chr12	47078168	47078185	KSHV	-	MIMAT0003712	kshv-miR-K12-12-5p	ENSG00000139211	AMIGO2	ENST00000266581	CDS
chr12	56187223	56187259	KSHV	-	MIMAT0003712	kshv-miR-K12-12-5p	ENSG00000139613	SMARCC2	ENST00000550164	CDS
chr17	73235507	73235532	KSHV	+	MIMAT0003712	kshv-miR-K12-12-5p	ENSG00000141219	C17orf80	ENST00000268942	CDS
chr17	81869564	81869603	KSHV	-	MIMAT0003712	kshv-miR-K12-12-5p	ENSG00000141522	ARHGDIA	ENST00000269321	CDS
chr17	82237854	82237878	KSHV	+	MIMAT0003712	kshv-miR-K12-12-5p	ENSG00000141526	SLC16A3	ENST00000581287	CDS
chr17	39730398	39730419	KSHV	-	MIMAT0003712	kshv-miR-K12-12-5p	ENSG00000141741	MIEN1	ENST00000394231	CDS
chr19	4791929	4791947	KSHV	+	MIMAT0003712	kshv-miR-K12-12-5p	ENSG00000141965	FEM1A	ENST00000269856	CDS
chr19	49487630	49487665	KSHV	+	MIMAT0003712	kshv-miR-K12-12-5p	ENSG00000142541	RPL13A	ENST00000391857	CDS
chr19	49487630	49487677	KSHV	+	MIMAT0003712	kshv-miR-K12-12-5p	ENSG00000142541	RPL13A	ENST00000391857	CDS
chr1	67430145	67430164	KSHV	-	MIMAT0003712	kshv-miR-K12-12-5p	ENSG00000142864	SERBP1	ENST00000370995	CDS
chr1	67430028	67430070	KSHV	-	MIMAT0003712	kshv-miR-K12-12-5p	ENSG00000142864	SERBP1	ENST00000370995	CDS
chr1	109251022	109251076	KSHV	+	MIMAT0003712	kshv-miR-K12-12-5p	ENSG00000143126	CELSR2	ENST00000271332	CDS
chr1	169106907	169106931	KSHV	+	MIMAT0003712	kshv-miR-K12-12-5p	ENSG00000143153	ATP1B1	ENST00000367816	CDS
chr2	96267324	96267342	KSHV	+	MIMAT0003712	kshv-miR-K12-12-5p	ENSG00000144021	CIAO1	ENST00000488633	CDS
chr2	219178561	219178592	KSHV	+	MIMAT0003712	kshv-miR-K12-12-5p	ENSG00000144567	RETREG2	ENST00000430297	CDS
chr5	58458397	58458422	KSHV	-	MIMAT0003712	kshv-miR-K12-12-5p	ENSG00000145632	PLK2	ENST00000274289	CDS
chr6	30685495	30685516	KSHV	-	MIMAT0003712	kshv-miR-K12-12-5p	ENSG00000146112	PPP1R18	ENST00000274853	CDS
chr8	8890092	8890156	KSHV	-	MIMAT0003712	kshv-miR-K12-12-5p	ENSG00000147324	MFHAS1	ENST00000276282	CDS
chr8	8892433	8892455	KSHV	-	MIMAT0003712	kshv-miR-K12-12-5p	ENSG00000147324	MFHAS1	ENST00000276282	CDS
chr8	66128272	66128310	KSHV	+	MIMAT0003712	kshv-miR-K12-12-5p	ENSG00000147573	TRIM55	ENST00000315962	CDS
chr10	103400419	103400455	KSHV	+	MIMAT0003712	kshv-miR-K12-12-5p	ENSG00000148843	PDCD11	ENST00000369797	CDS
chr2	43223417	43223456	KSHV	-	MIMAT0003712	kshv-miR-K12-12-5p	ENSG00000152518	ZFP36L2	ENST00000282388	UTR3
chr4	169269091	169269137	KSHV	-	MIMAT0003712	kshv-miR-K12-12-5p	ENSG00000154447	SH3RF1	ENST00000284637	CDS
chr3	186784568	186784608	KSHV	+	MIMAT0003712	kshv-miR-K12-12-5p	ENSG00000156976	EIF4A2	ENST00000440191	CDS
chr6	44256412	44256477	KSHV	-	MIMAT0003712	kshv-miR-K12-12-5p	ENSG00000157593	SLC35B2	ENST00000393812	CDS
chr1	161227331	161227348	KSHV	+	MIMAT0003712	kshv-miR-K12-12-5p	ENSG00000158882	TOMM40L	ENST00000367988	CDS
chr8	144791804	144791861	KSHV	-	MIMAT0003712	kshv-miR-K12-12-5p	ENSG00000161016	RPL8	ENST00000262584	CDS
chr8	144791804	144791858	KSHV	-	MIMAT0003712	kshv-miR-K12-12-5p	ENSG00000161016	RPL8	ENST00000262584	CDS
chr8	144791815	144791846	KSHV	-	MIMAT0003712	kshv-miR-K12-12-5p	ENSG00000161016	RPL8	ENST00000262584	CDS
chr8	144791980	144792005	KSHV	-	MIMAT0003712	kshv-miR-K12-12-5p	ENSG00000161016	RPL8	ENST00000262584	CDS
chr8	144791743	144791783	KSHV	-	MIMAT0003712	kshv-miR-K12-12-5p	ENSG00000161016	RPL8	ENST00000262584	CDS
chr8	144792028	144792051	KSHV	-	MIMAT0003712	kshv-miR-K12-12-5p	ENSG00000161016	RPL8	ENST00000262584	CDS
chr1	32651935	32651966	KSHV	+	MIMAT0003712	kshv-miR-K12-12-5p	ENSG00000162521	RBBP4	ENST00000414241	CDS
chr1	247329404	247329439	KSHV	-	MIMAT0003712	kshv-miR-K12-12-5p	ENSG00000162714	ZNF496	ENST00000294753	CDS
chr1	202012164	202012185	KSHV	+	MIMAT0003712	kshv-miR-K12-12-5p	ENSG00000163435	ELF3	ENST00000359651	CDS
chr3	49675156	49675190	KSHV	+	MIMAT0003712	kshv-miR-K12-12-5p	ENSG00000164062	APEH	ENST00000296456	CDS
chr4	173333581	173333599	KSHV	-	MIMAT0003712	kshv-miR-K12-12-5p	ENSG00000164104	HMGB2	ENST00000296503	CDS
chr5	45695873	45695899	KSHV	-	MIMAT0003712	kshv-miR-K12-12-5p	ENSG00000164588	HCN1	ENST00000303230	CDS
chr7	128477146	128477176	KSHV	+	MIMAT0003712	kshv-miR-K12-12-5p	ENSG00000165055	METTL2B	ENST00000262432	CDS
chr10	23440794	23440824	KSHV	+	MIMAT0003712	kshv-miR-K12-12-5p	ENSG00000165312	OTUD1	ENST00000376495	CDS
chr10	68959884	68959901	KSHV	+	MIMAT0003712	kshv-miR-K12-12-5p	ENSG00000165732	DDX21	ENST00000354185	CDS
chr11	47425941	47425960	KSHV	-	MIMAT0003712	kshv-miR-K12-12-5p	ENSG00000165916	PSMC3	ENST00000619920	CDS
chr16	57996823	57996845	KSHV	-	MIMAT0003712	kshv-miR-K12-12-5p	ENSG00000166188	ZNF319	ENST00000299237	CDS
chr10	102067830	102067870	KSHV	+	MIMAT0003712	kshv-miR-K12-12-5p	ENSG00000166189	HPS6	ENST00000299238	UTR3
chr10	102065748	102065774	KSHV	+	MIMAT0003712	kshv-miR-K12-12-5p	ENSG00000166189	HPS6	ENST00000299238	CDS
chr10	102066501	102066525	KSHV	+	MIMAT0003712	kshv-miR-K12-12-5p	ENSG00000166189	HPS6	ENST00000299238	CDS
chr15	72474867	72474893	KSHV	+	MIMAT0003712	kshv-miR-K12-12-5p	ENSG00000166233	ARIH1	ENST00000379887	CDS
chr16	66925094	66925115	KSHV	-	MIMAT0003712	kshv-miR-K12-12-5p	ENSG00000166592	RRAD	ENST00000420652	CDS
chr12	57525711	57525733	KSHV	+	MIMAT0003712	kshv-miR-K12-12-5p	ENSG00000166987	MBD6	ENST00000355673	CDS
chr9	128343255	128343279	KSHV	+	MIMAT0003712	kshv-miR-K12-12-5p	ENSG00000167114	SLC27A4	ENST00000300456	CDS
chr15	78077607	78077626	KSHV	-	MIMAT0003712	kshv-miR-K12-12-5p	ENSG00000167202	TBC1D2B	ENST00000300584	CDS
chr12	49041496	49041530	KSHV	-	MIMAT0003712	kshv-miR-K12-12-5p	ENSG00000167548	KMT2D	ENST00000301067	CDS
chr12	49049876	49049909	KSHV	-	MIMAT0003712	kshv-miR-K12-12-5p	ENSG00000167548	KMT2D	ENST00000301067	CDS
chr12	49049131	49049149	KSHV	-	MIMAT0003712	kshv-miR-K12-12-5p	ENSG00000167548	KMT2D	ENST00000301067	CDS
chr12	49069057	49069079	KSHV	-	MIMAT0003712	kshv-miR-K12-12-5p	ENSG00000167550	RHEBL1	ENST00000301068	CDS
chr19	3982845	3982885	KSHV	-	MIMAT0003712	kshv-miR-K12-12-5p	ENSG00000167658	EEF2	ENST00000309311	CDS
chr19	3983088	3983121	KSHV	-	MIMAT0003712	kshv-miR-K12-12-5p	ENSG00000167658	EEF2	ENST00000309311	CDS
chr19	4457594	4457631	KSHV	-	MIMAT0003712	kshv-miR-K12-12-5p	ENSG00000167671	UBXN6	ENST00000301281	CDS
chr16	2206525	2206573	KSHV	+	MIMAT0003712	kshv-miR-K12-12-5p	ENSG00000167965	MLST8	ENST00000382450	CDS
chr16	2756516	2756538	KSHV	+	MIMAT0003712	kshv-miR-K12-12-5p	ENSG00000167978	SRRM2	ENST00000301740	CDS
chr10	72275147	72275172	KSHV	+	MIMAT0003712	kshv-miR-K12-12-5p	ENSG00000168209	DDIT4	ENST00000307365	CDS
chr10	72275128	72275195	KSHV	+	MIMAT0003712	kshv-miR-K12-12-5p	ENSG00000168209	DDIT4	ENST00000307365	CDS
chr10	72275406	72275427	KSHV	+	MIMAT0003712	kshv-miR-K12-12-5p	ENSG00000168209	DDIT4	ENST00000307365	UTR3
chr1	234607260	234607305	KSHV	-	MIMAT0003712	kshv-miR-K12-12-5p	ENSG00000168264	IRF2BP2	ENST00000366610	CDS
chr17	82091577	82091639	KSHV	-	MIMAT0003712	kshv-miR-K12-12-5p	ENSG00000169710	FASN	ENST00000306749	CDS
chr17	82093721	82093759	KSHV	-	MIMAT0003712	kshv-miR-K12-12-5p	ENSG00000169710	FASN	ENST00000306749	CDS
chr17	82095357	82095383	KSHV	-	MIMAT0003712	kshv-miR-K12-12-5p	ENSG00000169710	FASN	ENST00000306749	CDS
chr7	101088025	101088060	KSHV	+	MIMAT0003712	kshv-miR-K12-12-5p	ENSG00000169871	TRIM56	ENST00000306085	CDS
chr7	101088307	101088332	KSHV	+	MIMAT0003712	kshv-miR-K12-12-5p	ENSG00000169871	TRIM56	ENST00000306085	CDS
chr16	30525172	30525194	KSHV	-	MIMAT0003712	kshv-miR-K12-12-5p	ENSG00000169957	ZNF768	ENST00000562803	CDS
chr3	33798762	33798785	KSHV	+	MIMAT0003712	kshv-miR-K12-12-5p	ENSG00000170248	PDCD6IP	ENST00000457054	CDS
chr19	45885142	45885171	KSHV	-	MIMAT0003712	kshv-miR-K12-12-5p	ENSG00000170604	IRF2BP1	ENST00000302165	CDS
chr2	27890275	27890292	KSHV	-	MIMAT0003712	kshv-miR-K12-12-5p	ENSG00000171174	RBKS	ENST00000302188	CDS
chr17	67826134	67826178	KSHV	+	MIMAT0003712	kshv-miR-K12-12-5p	ENSG00000171634	BPTF	ENST00000321892	CDS
chr17	67826104	67826159	KSHV	+	MIMAT0003712	kshv-miR-K12-12-5p	ENSG00000171634	BPTF	ENST00000321892	CDS
chr16	77788756	77788773	KSHV	+	MIMAT0003712	kshv-miR-K12-12-5p	ENSG00000171724	VAT1L	ENST00000302536	CDS
chr8	120811756	120811785	KSHV	-	MIMAT0003712	kshv-miR-K12-12-5p	ENSG00000172164	SNTB1	ENST00000395601	CDS
chrX	54042745	54042771	KSHV	-	MIMAT0003712	kshv-miR-K12-12-5p	ENSG00000172943	PHF8	ENST00000357988	CDS
chr1	155209297	155209323	KSHV	+	MIMAT0003712	kshv-miR-K12-12-5p	ENSG00000173171	MTX1	ENST00000609421	CDS
chr11	64235456	64235486	KSHV	+	MIMAT0003712	kshv-miR-K12-12-5p	ENSG00000173511	VEGFB	ENST00000426086	CDS
chr11	64235454	64235486	KSHV	+	MIMAT0003712	kshv-miR-K12-12-5p	ENSG00000173511	VEGFB	ENST00000426086	CDS
chr3	154324262	154324292	KSHV	-	MIMAT0003712	kshv-miR-K12-12-5p	ENSG00000174953	DHX36	ENST00000308361	CDS
chr11	66258822	66258858	KSHV	+	MIMAT0003712	kshv-miR-K12-12-5p	ENSG00000174996	KLC2	ENST00000417856	CDS
chr8	66666679	66666702	KSHV	-	MIMAT0003712	kshv-miR-K12-12-5p	ENSG00000175073	VCPIP1	ENST00000310421	CDS
chr8	66665761	66665784	KSHV	-	MIMAT0003712	kshv-miR-K12-12-5p	ENSG00000175073	VCPIP1	ENST00000310421	CDS
chr1	32334847	32334873	KSHV	-	MIMAT0003712	kshv-miR-K12-12-5p	ENSG00000175130	MARCKSL1	ENST00000329421	CDS
chr3	184301548	184301571	KSHV	+	MIMAT0003712	kshv-miR-K12-12-5p	ENSG00000175166	PSMD2	ENST00000310118	CDS
chr1	1232995	1233022	KSHV	+	MIMAT0003712	kshv-miR-K12-12-5p	ENSG00000176022	B3GALT6	ENST00000379198	CDS
chr14	73712422	73712461	KSHV	-	MIMAT0003712	kshv-miR-K12-12-5p	ENSG00000176903	PNMA1	ENST00000316836	UTR3
chr17	2057459	2057480	KSHV	+	MIMAT0003712	kshv-miR-K12-12-5p	ENSG00000177374	HIC1	ENST00000322941	CDS
chr1	58782132	58782170	KSHV	-	MIMAT0003712	kshv-miR-K12-12-5p	ENSG00000177606	JUN	ENST00000371222	CDS
chr1	58781707	58781752	KSHV	-	MIMAT0003712	kshv-miR-K12-12-5p	ENSG00000177606	JUN	ENST00000371222	UTR3
chr17	18256935	18256967	KSHV	-	MIMAT0003712	kshv-miR-K12-12-5p	ENSG00000177731	FLII	ENST00000327031	CDS
chr20	326646	326677	KSHV	+	MIMAT0003712	kshv-miR-K12-12-5p	ENSG00000177732	SOX12	ENST00000342665	CDS
chr8	143991783	143991815	KSHV	+	MIMAT0003712	kshv-miR-K12-12-5p	ENSG00000178719	GRINA	ENST00000313269	CDS
chr1	43453431	43453453	KSHV	-	MIMAT0003712	kshv-miR-K12-12-5p	ENSG00000178922	HYI	ENST00000372425	CDS
chr4	6641007	6641028	KSHV	+	MIMAT0003712	kshv-miR-K12-12-5p	ENSG00000179010	MRFAP1	ENST00000320912	CDS
chr6	26123542	26123577	KSHV	-	MIMAT0003712	kshv-miR-K12-12-5p	ENSG00000180596	H2BC4	ENST00000314332	CDS
chr8	143813297	143813322	KSHV	-	MIMAT0003712	kshv-miR-K12-12-5p	ENSG00000180900	SCRIB	ENST00000356994	CDS
chr8	143810510	143810529	KSHV	-	MIMAT0003712	kshv-miR-K12-12-5p	ENSG00000180900	SCRIB	ENST00000356994	CDS
chr8	143813317	143813349	KSHV	-	MIMAT0003712	kshv-miR-K12-12-5p	ENSG00000180900	SCRIB	ENST00000356994	CDS
chr15	42547383	42547418	KSHV	-	MIMAT0003712	kshv-miR-K12-12-5p	ENSG00000180979	LRRC57	ENST00000323443	CDS
chr15	42547383	42547407	KSHV	-	MIMAT0003712	kshv-miR-K12-12-5p	ENSG00000180979	LRRC57	ENST00000323443	CDS
chr15	42547383	42547425	KSHV	-	MIMAT0003712	kshv-miR-K12-12-5p	ENSG00000180979	LRRC57	ENST00000323443	CDS
chr3	153162710	153162741	KSHV	+	MIMAT0003712	kshv-miR-K12-12-5p	ENSG00000181467	RAP2B	ENST00000323534	CDS
chr7	5421085	5421104	KSHV	-	MIMAT0003712	kshv-miR-K12-12-5p	ENSG00000182095	TNRC18	ENST00000399537	CDS
chr8	118110932	118110950	KSHV	-	MIMAT0003712	kshv-miR-K12-12-5p	ENSG00000182197	EXT1	ENST00000378204	CDS
chr1	226186403	226186430	KSHV	-	MIMAT0003712	kshv-miR-K12-12-5p	ENSG00000182827	ACBD3	ENST00000366812	CDS
chr1	226186403	226186439	KSHV	-	MIMAT0003712	kshv-miR-K12-12-5p	ENSG00000182827	ACBD3	ENST00000366812	CDS
chr19	407455	407477	KSHV	-	MIMAT0003712	kshv-miR-K12-12-5p	ENSG00000183186	C2CD4C	ENST00000332235	CDS
chr12	132144942	132144959	KSHV	+	MIMAT0003712	kshv-miR-K12-12-5p	ENSG00000184967	NOC4L	ENST00000330579	CDS
chr12	132143830	132143847	KSHV	-	MIMAT0003712	kshv-miR-K12-12-5p	ENSG00000185163	DDX51	ENST00000397333	CDS
chr13	109785633	109785667	KSHV	-	MIMAT0003712	kshv-miR-K12-12-5p	ENSG00000185950	IRS2	ENST00000375856	CDS
chr13	109782362	109782381	KSHV	-	MIMAT0003712	kshv-miR-K12-12-5p	ENSG00000185950	IRS2	ENST00000375856	CDS
chr12	110742628	110742655	KSHV	-	MIMAT0003712	kshv-miR-K12-12-5p	ENSG00000186298	PPP1CC	ENST00000335007	CDS
chr12	110742630	110742656	KSHV	-	MIMAT0003712	kshv-miR-K12-12-5p	ENSG00000186298	PPP1CC	ENST00000335007	CDS
chr17	45150280	45150314	KSHV	+	MIMAT0003712	kshv-miR-K12-12-5p	ENSG00000186834	HEXIM1	ENST00000332499	UTR3
chrX	56564301	56564337	KSHV	+	MIMAT0003712	kshv-miR-K12-12-5p	ENSG00000188021	UBQLN2	ENST00000338222	CDS
chr2	234495541	234495579	KSHV	-	MIMAT0003712	kshv-miR-K12-12-5p	ENSG00000188042	ARL4C	ENST00000390645	UTR3
chr2	234495284	234495310	KSHV	-	MIMAT0003712	kshv-miR-K12-12-5p	ENSG00000188042	ARL4C	ENST00000390645	UTR3
chr2	234495275	234495310	KSHV	-	MIMAT0003712	kshv-miR-K12-12-5p	ENSG00000188042	ARL4C	ENST00000390645	UTR3
chr2	234495545	234495570	KSHV	-	MIMAT0003712	kshv-miR-K12-12-5p	ENSG00000188042	ARL4C	ENST00000390645	UTR3
chr22	44494760	44494805	KSHV	-	MIMAT0003712	kshv-miR-K12-12-5p	ENSG00000188636	RTL6	ENST00000341255	UTR3
chr9	69759893	69759929	KSHV	-	MIMAT0003712	kshv-miR-K12-12-5p	ENSG00000188647	PTAR1	ENST00000340434	CDS
chr6	116279273	116279302	KSHV	-	MIMAT0003712	kshv-miR-K12-12-5p	ENSG00000189241	TSPYL1	ENST00000368608	CDS
chr6	116279285	116279302	KSHV	-	MIMAT0003712	kshv-miR-K12-12-5p	ENSG00000189241	TSPYL1	ENST00000368608	CDS
chr2	130503555	130503573	KSHV	-	MIMAT0003712	kshv-miR-K12-12-5p	ENSG00000196834	POTEI	ENST00000451531	CDS
chrX	154371032	154371102	KSHV	-	MIMAT0003712	kshv-miR-K12-12-5p	ENSG00000196924	FLNA	ENST00000369850	CDS
chrX	154367688	154367744	KSHV	-	MIMAT0003712	kshv-miR-K12-12-5p	ENSG00000196924	FLNA	ENST00000369850	CDS
chr5	178204984	178205008	KSHV	+	MIMAT0003712	kshv-miR-K12-12-5p	ENSG00000197451	HNRNPAB	ENST00000506339	CDS
chr5	178204980	178205008	KSHV	+	MIMAT0003712	kshv-miR-K12-12-5p	ENSG00000197451	HNRNPAB	ENST00000506339	CDS
chr20	45969608	45969631	KSHV	-	MIMAT0003712	kshv-miR-K12-12-5p	ENSG00000198026	ZNF335	ENST00000322927	CDS
chr2	109616977	109616994	KSHV	+	MIMAT0003712	kshv-miR-K12-12-5p	ENSG00000198142	SOWAHC	ENST00000356454	UTR3
chr3	131385927	131385961	KSHV	+	MIMAT0003712	kshv-miR-K12-12-5p	ENSG00000198585	NUDT16	ENST00000521288	UTR3
chr1	107057736	107057756	KSHV	+	MIMAT0003712	kshv-miR-K12-12-5p	ENSG00000198890	PRMT6	ENST00000370078	CDS
chr6	31896963	31896987	KSHV	-	MIMAT0003712	kshv-miR-K12-12-5p	ENSG00000204371	EHMT2	ENST00000395728	CDS
chr6	31828098	31828118	KSHV	+	MIMAT0003712	kshv-miR-K12-12-5p	ENSG00000204388	HSPA1B	ENST00000375650	CDS
chr6	166999413	166999470	KSHV	+	MIMAT0003712	kshv-miR-K12-12-5p	ENSG00000213066	CEP43	ENST00000622353	CDS
chr17	7354867	7354897	KSHV	+	MIMAT0003712	kshv-miR-K12-12-5p	ENSG00000213859	KCTD11	ENST00000333751	UTR3
chr16	70251518	70251573	KSHV	-	MIMAT0003712	kshv-miR-K12-12-5p	ENSG00000223496	EXOSC6	ENST00000435634	CDS
chr3	48633584	48633616	KSHV	-	MIMAT0003712	kshv-miR-K12-12-5p	ENSG00000225697	SLC26A6	ENST00000358747	CDS
chr18	57147320	57147341	KSHV	+	MIMAT0003712	kshv-miR-K12-12-5p	ENSG00000228075	BOD1L2	ENST00000585477	CDS
chr22	30970299	30970316	KSHV	+	MIMAT0003712	kshv-miR-K12-12-5p	ENSG00000253352	TUG1	ENST00000644773	UTR3
chr3	10115771	10115791	KSHV	+	MIMAT0003712	kshv-miR-K12-12-5p	ENSG00000254999	BRK1	ENST00000530758	CDS
chr18	11852682	11852705	KSHV	+	MIMAT0003712	kshv-miR-K12-12-5p	ENSG00000255112	CHMP1B	ENST00000526991	UTR3
chr15	40325685	40325718	KSHV	+	MIMAT0003712	kshv-miR-K12-12-5p	ENSG00000259330	INAFM2	ENST00000638170	UTR3
chr3	51393090	51393146	KSHV	+	MIMAT0003712	kshv-miR-K12-12-5p	ENSG00000259956	RBM15B	ENST00000563281	CDS
chr5	141403019	141403047	KSHV	+	MIMAT0003712	kshv-miR-K12-12-5p	ENSG00000261934	PCDHGA9	ENST00000573521	CDS
chr1	145927010	145927038	KSHV	-	MIMAT0003712	kshv-miR-K12-12-5p	ENSG00000265241	RBM8A	ENST00000583313	CDS
chr7	75073663	75073687	KSHV	-	MIMAT0003712	kshv-miR-K12-12-5p	ENSG00000274523	RCC1L	ENST00000614461	CDS
chr6	113859680	113859712	KSHV	+	MIMAT0003712	kshv-miR-K12-12-5p	ENSG00000277443	MARCKS	ENST00000612661	CDS
chr6	113857847	113857866	KSHV	+	MIMAT0003712	kshv-miR-K12-12-5p	ENSG00000277443	MARCKS	ENST00000612661	CDS
chr16	29819777	29819797	KSHV	+	MIMAT0003712	kshv-miR-K12-12-5p	ENSG00000280789	PAGR1	ENST00000320330	UTR3
chr11	64242085	64242114	KSHV	+	MIMAT0003712	kshv-miR-K12-12-5p	ENSG00000286264		ENST00000652762	UTR3
chr14	50531931	50531961	KSHV	-	MIMAT0002192	kshv-miR-K12-4-3p	ENSG00000012983	MAP4K5	ENST00000013125	CDS
chr1	93909011	93909040	KSHV	-	MIMAT0002192	kshv-miR-K12-4-3p	ENSG00000023909	GCLM	ENST00000370238	CDS
chr7	151226365	151226408	KSHV	-	MIMAT0002192	kshv-miR-K12-4-3p	ENSG00000033050	ABCF2	ENST00000287844	CDS
chr2	84906034	84906060	KSHV	+	MIMAT0002192	kshv-miR-K12-4-3p	ENSG00000034510	TMSB10	ENST00000233143	CDS
chr9	93452004	93452026	KSHV	+	MIMAT0002192	kshv-miR-K12-4-3p	ENSG00000048828	FAM120A	ENST00000277165	CDS
chrX	49040531	49040563	KSHV	-	MIMAT0002192	kshv-miR-K12-4-3p	ENSG00000068323	TFE3	ENST00000315869	CDS
chr12	98594087	98594112	KSHV	+	MIMAT0002192	kshv-miR-K12-4-3p	ENSG00000075415	SLC25A3	ENST00000228318	CDS
chr7	5593361	5593401	KSHV	+	MIMAT0002192	kshv-miR-K12-4-3p	ENSG00000075618	FSCN1	ENST00000382361	CDS
chr7	5593350	5593382	KSHV	+	MIMAT0002192	kshv-miR-K12-4-3p	ENSG00000075618	FSCN1	ENST00000382361	CDS
chr19	42274030	42274049	KSHV	+	MIMAT0002192	kshv-miR-K12-4-3p	ENSG00000079432	CIC	ENST00000572681	CDS
chr5	154941189	154941217	KSHV	+	MIMAT0002192	kshv-miR-K12-4-3p	ENSG00000082515	MRPL22	ENST00000522038	CDS
chr9	33290591	33290618	KSHV	+	MIMAT0002192	kshv-miR-K12-4-3p	ENSG00000086102	NFX1	ENST00000379540	CDS
chr20	17968391	17968418	KSHV	-	MIMAT0002192	kshv-miR-K12-4-3p	ENSG00000089006	SNX5	ENST00000377768	CDS
chr3	112638164	112638184	KSHV	-	MIMAT0002192	kshv-miR-K12-4-3p	ENSG00000091986	CCDC80	ENST00000206423	CDS
chr1	86704948	86704968	KSHV	+	MIMAT0002192	kshv-miR-K12-4-3p	ENSG00000097033	SH3GLB1	ENST00000370558	CDS
chr22	37851283	37851303	KSHV	+	MIMAT0002192	kshv-miR-K12-4-3p	ENSG00000100129	EIF3L	ENST00000412331	CDS
chr20	32207986	32208010	KSHV	+	MIMAT0002192	kshv-miR-K12-4-3p	ENSG00000101346	POFUT1	ENST00000375749	CDS
chr8	47963039	47963072	KSHV	+	MIMAT0002192	kshv-miR-K12-4-3p	ENSG00000104738	MCM4	ENST00000262105	CDS
chr7	16754006	16754030	KSHV	+	MIMAT0002192	kshv-miR-K12-4-3p	ENSG00000106537	TSPAN13	ENST00000262067	CDS
chr10	118045956	118045984	KSHV	-	MIMAT0002192	kshv-miR-K12-4-3p	ENSG00000107560	RAB11FIP2	ENST00000355624	CDS
chr19	55406895	55406927	KSHV	-	MIMAT0002192	kshv-miR-K12-4-3p	ENSG00000108106	UBE2S	ENST00000264552	CDS
chr19	55406897	55406917	KSHV	-	MIMAT0002192	kshv-miR-K12-4-3p	ENSG00000108106	UBE2S	ENST00000264552	CDS
chr4	109816335	109816356	KSHV	+	MIMAT0002192	kshv-miR-K12-4-3p	ENSG00000109534	GAR1	ENST00000226796	CDS
chr11	123061212	123061230	KSHV	-	MIMAT0002192	kshv-miR-K12-4-3p	ENSG00000109971	HSPA8	ENST00000532636	CDS
chr11	123061212	123061244	KSHV	-	MIMAT0002192	kshv-miR-K12-4-3p	ENSG00000109971	HSPA8	ENST00000532636	CDS
chr11	67502047	67502085	KSHV	-	MIMAT0002192	kshv-miR-K12-4-3p	ENSG00000110697	PITPNM1	ENST00000436757	CDS
chr5	103559340	103559363	KSHV	-	MIMAT0002192	kshv-miR-K12-4-3p	ENSG00000112874	NUDT12	ENST00000230792	CDS
chr5	103559340	103559365	KSHV	-	MIMAT0002192	kshv-miR-K12-4-3p	ENSG00000112874	NUDT12	ENST00000230792	CDS
chr5	103559340	103559360	KSHV	-	MIMAT0002192	kshv-miR-K12-4-3p	ENSG00000112874	NUDT12	ENST00000230792	CDS
chr5	72320171	72320205	KSHV	-	MIMAT0002192	kshv-miR-K12-4-3p	ENSG00000113048	MRPS27	ENST00000261413	CDS
chr5	72320161	72320205	KSHV	-	MIMAT0002192	kshv-miR-K12-4-3p	ENSG00000113048	MRPS27	ENST00000261413	CDS
chr5	72320183	72320204	KSHV	-	MIMAT0002192	kshv-miR-K12-4-3p	ENSG00000113048	MRPS27	ENST00000261413	CDS
chr5	163439300	163439320	KSHV	+	MIMAT0002192	kshv-miR-K12-4-3p	ENSG00000113328	CCNG1	ENST00000340828	CDS
chr5	91383005	91383032	KSHV	-	MIMAT0002192	kshv-miR-K12-4-3p	ENSG00000113369	ARRDC3	ENST00000265138	CDS
chr5	149550120	149550140	KSHV	-	MIMAT0002192	kshv-miR-K12-4-3p	ENSG00000113712	CSNK1A1	ENST00000261798	CDS
chr2	113750548	113750579	KSHV	-	MIMAT0002192	kshv-miR-K12-4-3p	ENSG00000115084	SLC35F5	ENST00000245680	CDS
chr2	215433452	215433471	KSHV	-	MIMAT0002192	kshv-miR-K12-4-3p	ENSG00000115414	FN1	ENST00000354785	CDS
chr2	61888387	61888422	KSHV	-	MIMAT0002192	kshv-miR-K12-4-3p	ENSG00000115484	CCT4	ENST00000394440	CDS
chr2	32357468	32357525	KSHV	+	MIMAT0002192	kshv-miR-K12-4-3p	ENSG00000115760	BIRC6	ENST00000421745	CDS
chr1	32964267	32964288	KSHV	-	MIMAT0002192	kshv-miR-K12-4-3p	ENSG00000116514	RNF19B	ENST00000356990	CDS
chr1	27830851	27830874	KSHV	+	MIMAT0002192	kshv-miR-K12-4-3p	ENSG00000117751	PPP1R8	ENST00000311772	CDS
chr5	138467984	138468009	KSHV	+	MIMAT0002192	kshv-miR-K12-4-3p	ENSG00000120738	EGR1	ENST00000239938	CDS
chr5	138467350	138467374	KSHV	+	MIMAT0002192	kshv-miR-K12-4-3p	ENSG00000120738	EGR1	ENST00000239938	CDS
chr20	45416554	45416572	KSHV	+	MIMAT0002192	kshv-miR-K12-4-3p	ENSG00000124155	PIGT	ENST00000279036	CDS
chr6	21594625	21594697	KSHV	+	MIMAT0002192	kshv-miR-K12-4-3p	ENSG00000124766	SOX4	ENST00000244745	CDS
chr6	21595795	21595830	KSHV	+	MIMAT0002192	kshv-miR-K12-4-3p	ENSG00000124766	SOX4	ENST00000244745	CDS
chr20	35542378	35542406	KSHV	+	MIMAT0002192	kshv-miR-K12-4-3p	ENSG00000125991	ERGIC3	ENST00000357394	CDS
chr19	49597554	49597580	KSHV	+	MIMAT0002192	kshv-miR-K12-4-3p	ENSG00000126464	PRR12	ENST00000418929	CDS
chr14	22981938	22981969	KSHV	-	MIMAT0002192	kshv-miR-K12-4-3p	ENSG00000129474	AJUBA	ENST00000262713	CDS
chr19	55342022	55342050	KSHV	+	MIMAT0002192	kshv-miR-K12-4-3p	ENSG00000133247	KMT5C	ENST00000255613	CDS
chr3	5122583	5122613	KSHV	+	MIMAT0002192	kshv-miR-K12-4-3p	ENSG00000134108	ARL8B	ENST00000256496	CDS
chr1	52405759	52405781	KSHV	+	MIMAT0002192	kshv-miR-K12-4-3p	ENSG00000134748	PRPF38A	ENST00000257181	CDS
chr13	46553487	46553506	KSHV	+	MIMAT0002192	kshv-miR-K12-4-3p	ENSG00000136141	LRCH1	ENST00000389797	CDS
chr9	101398525	101398544	KSHV	-	MIMAT0002192	kshv-miR-K12-4-3p	ENSG00000136897	MRPL50	ENST00000374865	CDS
chr6	30741196	30741227	KSHV	-	MIMAT0002192	kshv-miR-K12-4-3p	ENSG00000137312	FLOT1	ENST00000376389	CDS
chr11	103091801	103091819	KSHV	-	MIMAT0002192	kshv-miR-K12-4-3p	ENSG00000137692	DCUN1D5	ENST00000260247	CDS
chr12	76027624	76027647	KSHV	-	MIMAT0002192	kshv-miR-K12-4-3p	ENSG00000139289	PHLDA1	ENST00000619060	UTR3
chr12	56257074	56257092	KSHV	-	MIMAT0002192	kshv-miR-K12-4-3p	ENSG00000139645	ANKRD52	ENST00000267116	CDS
chr15	56919952	56919976	KSHV	+	MIMAT0002192	kshv-miR-K12-4-3p	ENSG00000140262	TCF12	ENST00000267811	CDS
chr15	81003182	81003204	KSHV	+	MIMAT0002192	kshv-miR-K12-4-3p	ENSG00000140406	TLNRD1	ENST00000267984	CDS
chr16	31473900	31473945	KSHV	+	MIMAT0002192	kshv-miR-K12-4-3p	ENSG00000140682	TGFB1I1	ENST00000394863	CDS
chr17	81869862	81869882	KSHV	-	MIMAT0002192	kshv-miR-K12-4-3p	ENSG00000141522	ARHGDIA	ENST00000269321	CDS
chr1	160028611	160028676	KSHV	-	MIMAT0002192	kshv-miR-K12-4-3p	ENSG00000143315	PIGM	ENST00000368090	UTR3
chr1	150930006	150930032	KSHV	+	MIMAT0002192	kshv-miR-K12-4-3p	ENSG00000143379	SETDB1	ENST00000271640	CDS
chr1	154273372	154273436	KSHV	+	MIMAT0002192	kshv-miR-K12-4-3p	ENSG00000143575	HAX1	ENST00000328703	CDS
chr2	96267910	96267933	KSHV	+	MIMAT0002192	kshv-miR-K12-4-3p	ENSG00000144021	CIAO1	ENST00000488633	CDS
chr5	58458389	58458423	KSHV	-	MIMAT0002192	kshv-miR-K12-4-3p	ENSG00000145632	PLK2	ENST00000274289	CDS
chr5	58459655	58459695	KSHV	-	MIMAT0002192	kshv-miR-K12-4-3p	ENSG00000145632	PLK2	ENST00000274289	CDS
chr5	115543108	115543129	KSHV	-	MIMAT0002192	kshv-miR-K12-4-3p	ENSG00000145780	FEM1C	ENST00000274457	CDS
chr6	30685971	30685994	KSHV	-	MIMAT0002192	kshv-miR-K12-4-3p	ENSG00000146112	PPP1R18	ENST00000274853	CDS
chr7	44877543	44877573	KSHV	-	MIMAT0002192	kshv-miR-K12-4-3p	ENSG00000146676	PURB	ENST00000395699	UTR3
chrX	107628635	107628667	KSHV	+	MIMAT0002192	kshv-miR-K12-4-3p	ENSG00000147224	PRPS1	ENST00000372435	CDS
chr10	70404487	70404533	KSHV	+	MIMAT0002192	kshv-miR-K12-4-3p	ENSG00000148730	EIF4EBP2	ENST00000373218	CDS
chr11	10306332	10306352	KSHV	+	MIMAT0002192	kshv-miR-K12-4-3p	ENSG00000148926	ADM	ENST00000528655	CDS
chr2	43225113	43225135	KSHV	-	MIMAT0002192	kshv-miR-K12-4-3p	ENSG00000152518	ZFP36L2	ENST00000282388	CDS
chr1	204411161	204411181	KSHV	-	MIMAT0002192	kshv-miR-K12-4-3p	ENSG00000158615	PPP1R15B	ENST00000367188	CDS
chr21	36070168	36070196	KSHV	+	MIMAT0002192	kshv-miR-K12-4-3p	ENSG00000159228	CBR1	ENST00000290349	CDS
chr1	200407316	200407334	KSHV	-	MIMAT0002192	kshv-miR-K12-4-3p	ENSG00000162702	ZNF281	ENST00000367352	CDS
chr1	200406876	200406902	KSHV	-	MIMAT0002192	kshv-miR-K12-4-3p	ENSG00000162702	ZNF281	ENST00000367352	UTR3
chr1	200409386	200409415	KSHV	-	MIMAT0002192	kshv-miR-K12-4-3p	ENSG00000162702	ZNF281	ENST00000367352	CDS
chr1	200409234	200409254	KSHV	-	MIMAT0002192	kshv-miR-K12-4-3p	ENSG00000162702	ZNF281	ENST00000367352	CDS
chr1	200409120	200409158	KSHV	-	MIMAT0002192	kshv-miR-K12-4-3p	ENSG00000162702	ZNF281	ENST00000367352	CDS
chr4	173333529	173333563	KSHV	-	MIMAT0002192	kshv-miR-K12-4-3p	ENSG00000164104	HMGB2	ENST00000296503	CDS
chr9	33470089	33470112	KSHV	-	MIMAT0002192	kshv-miR-K12-4-3p	ENSG00000165271	NOL6	ENST00000297990	CDS
chr14	49896403	49896459	KSHV	+	MIMAT0002192	kshv-miR-K12-4-3p	ENSG00000165527	ARF6	ENST00000298316	UTR3
chr10	75399306	75399325	KSHV	-	MIMAT0002192	kshv-miR-K12-4-3p	ENSG00000165655	ZNF503	ENST00000372524	CDS
chr11	6611375	6611403	KSHV	-	MIMAT0002192	kshv-miR-K12-4-3p	ENSG00000166337	TAF10	ENST00000299424	CDS
chr19	1251603	1251620	KSHV	+	MIMAT0002192	kshv-miR-K12-4-3p	ENSG00000167470	MIDN	ENST00000300952	CDS
chr12	49043346	49043385	KSHV	-	MIMAT0002192	kshv-miR-K12-4-3p	ENSG00000167548	KMT2D	ENST00000301067	CDS
chr12	49042636	49042670	KSHV	-	MIMAT0002192	kshv-miR-K12-4-3p	ENSG00000167548	KMT2D	ENST00000301067	CDS
chr19	3984198	3984215	KSHV	-	MIMAT0002192	kshv-miR-K12-4-3p	ENSG00000167658	EEF2	ENST00000309311	CDS
chr19	3982886	3982904	KSHV	-	MIMAT0002192	kshv-miR-K12-4-3p	ENSG00000167658	EEF2	ENST00000309311	CDS
chr12	52191835	52191872	KSHV	-	MIMAT0002192	kshv-miR-K12-4-3p	ENSG00000167767	KRT80	ENST00000313234	CDS
chr17	75012838	75012872	KSHV	+	MIMAT0002192	kshv-miR-K12-4-3p	ENSG00000167862	MRPL58	ENST00000301585	CDS
chr11	61967318	61967343	KSHV	-	MIMAT0002192	kshv-miR-K12-4-3p	ENSG00000167996	FTH1	ENST00000273550	CDS
chr10	72275270	72275305	KSHV	+	MIMAT0002192	kshv-miR-K12-4-3p	ENSG00000168209	DDIT4	ENST00000307365	UTR3
chr1	234609182	234609206	KSHV	-	MIMAT0002192	kshv-miR-K12-4-3p	ENSG00000168264	IRF2BP2	ENST00000366610	CDS
chr7	40127522	40127543	KSHV	-	MIMAT0002192	kshv-miR-K12-4-3p	ENSG00000168303	MPLKIP	ENST00000306984	UTR3
chr4	4541936	4541954	KSHV	-	MIMAT0002192	kshv-miR-K12-4-3p	ENSG00000168818	STX18	ENST00000306200	CDS
chr2	226797367	226797407	KSHV	-	MIMAT0002192	kshv-miR-K12-4-3p	ENSG00000169047	IRS1	ENST00000305123	CDS
chr2	70088751	70088776	KSHV	+	MIMAT0002192	kshv-miR-K12-4-3p	ENSG00000169564	PCBP1	ENST00000303577	CDS
chr16	28975379	28975406	KSHV	+	MIMAT0002192	kshv-miR-K12-4-3p	ENSG00000169682	SPNS1	ENST00000311008	CDS
chr2	177216839	177216869	KSHV	+	MIMAT0002192	kshv-miR-K12-4-3p	ENSG00000170144	HNRNPA3	ENST00000411529	CDS
chr7	149195617	149195645	KSHV	+	MIMAT0002192	kshv-miR-K12-4-3p	ENSG00000170265	ZNF282	ENST00000610704	CDS
chr1	211573533	211573557	KSHV	-	MIMAT0002192	kshv-miR-K12-4-3p	ENSG00000170385	SLC30A1	ENST00000367001	UTR3
chr19	12792402	12792426	KSHV	+	MIMAT0002192	kshv-miR-K12-4-3p	ENSG00000171223	JUNB	ENST00000302754	CDS
chr19	12792402	12792444	KSHV	+	MIMAT0002192	kshv-miR-K12-4-3p	ENSG00000171223	JUNB	ENST00000302754	CDS
chr19	12791926	12791976	KSHV	+	MIMAT0002192	kshv-miR-K12-4-3p	ENSG00000171223	JUNB	ENST00000302754	CDS
chr18	67513521	67513548	KSHV	-	MIMAT0002192	kshv-miR-K12-4-3p	ENSG00000171451	DSEL	ENST00000310045	CDS
chr10	87864539	87864569	KSHV	+	MIMAT0002192	kshv-miR-K12-4-3p	ENSG00000171862	PTEN	ENST00000371953	CDS
chrX	54042612	54042649	KSHV	-	MIMAT0002192	kshv-miR-K12-4-3p	ENSG00000172943	PHF8	ENST00000357988	CDS
chr11	65661817	65661835	KSHV	-	MIMAT0002192	kshv-miR-K12-4-3p	ENSG00000173039	RELA	ENST00000525693	CDS
chr10	94361749	94361785	KSHV	-	MIMAT0002192	kshv-miR-K12-4-3p	ENSG00000173145	NOC3L	ENST00000371361	CDS
chr11	119335562	119335580	KSHV	+	MIMAT0002192	kshv-miR-K12-4-3p	ENSG00000173456	RNF26	ENST00000311413	CDS
chr3	170178928	170178955	KSHV	-	MIMAT0002192	kshv-miR-K12-4-3p	ENSG00000173889	PHC3	ENST00000495893	CDS
chr17	1681625	1681648	KSHV	-	MIMAT0002192	kshv-miR-K12-4-3p	ENSG00000174231	PRPF8	ENST00000572621	CDS
chr1	201468610	201468632	KSHV	-	MIMAT0002192	kshv-miR-K12-4-3p	ENSG00000174307	PHLDA3	ENST00000367311	CDS
chr3	57563378	57563396	KSHV	+	MIMAT0002192	kshv-miR-K12-4-3p	ENSG00000174840	PDE12	ENST00000311180	UTR3
chr8	66665596	66665613	KSHV	-	MIMAT0002192	kshv-miR-K12-4-3p	ENSG00000175073	VCPIP1	ENST00000310421	CDS
chr19	39539607	39539630	KSHV	-	MIMAT0002192	kshv-miR-K12-4-3p	ENSG00000176396	EID2	ENST00000390658	CDS
chr14	73712406	73712443	KSHV	-	MIMAT0002192	kshv-miR-K12-4-3p	ENSG00000176903	PNMA1	ENST00000316836	UTR3
chr17	18322920	18322952	KSHV	+	MIMAT0002192	kshv-miR-K12-4-3p	ENSG00000176994	SMCR8	ENST00000406438	CDS
chr19	45766041	45766064	KSHV	-	MIMAT0002192	kshv-miR-K12-4-3p	ENSG00000177045	SIX5	ENST00000317578	CDS
chr17	2057459	2057480	KSHV	+	MIMAT0002192	kshv-miR-K12-4-3p	ENSG00000177374	HIC1	ENST00000322941	CDS
chrX	120255244	120255261	KSHV	+	MIMAT0002192	kshv-miR-K12-4-3p	ENSG00000177485	ZBTB33	ENST00000557385	CDS
chr1	58782533	58782559	KSHV	-	MIMAT0002192	kshv-miR-K12-4-3p	ENSG00000177606	JUN	ENST00000371222	CDS
chr1	58781734	58781753	KSHV	-	MIMAT0002192	kshv-miR-K12-4-3p	ENSG00000177606	JUN	ENST00000371222	UTR3
chr6	26124511	26124538	KSHV	+	MIMAT0002192	kshv-miR-K12-4-3p	ENSG00000180573	H2AC6	ENST00000377791	CDS
chr6	26124277	26124296	KSHV	+	MIMAT0002192	kshv-miR-K12-4-3p	ENSG00000180573	H2AC6	ENST00000377791	CDS
chr1	203861697	203861746	KSHV	+	MIMAT0002192	kshv-miR-K12-4-3p	ENSG00000182004	SNRPE	ENST00000414487	CDS
chrX	134991299	134991322	KSHV	+	MIMAT0002192	kshv-miR-K12-4-3p	ENSG00000184785	SMIM10	ENST00000330288	CDS
chr1	173885916	173885947	KSHV	+	MIMAT0002192	kshv-miR-K12-4-3p	ENSG00000185278	ZBTB37	ENST00000367701	CDS
chr16	11255074	11255126	KSHV	-	MIMAT0002192	kshv-miR-K12-4-3p	ENSG00000185338	SOCS1	ENST00000332029	CDS
chr13	109783072	109783140	KSHV	-	MIMAT0002192	kshv-miR-K12-4-3p	ENSG00000185950	IRS2	ENST00000375856	CDS
chr1	47440157	47440193	KSHV	+	MIMAT0002192	kshv-miR-K12-4-3p	ENSG00000186564	FOXD2	ENST00000334793	UTR3
chr17	45149216	45149237	KSHV	+	MIMAT0002192	kshv-miR-K12-4-3p	ENSG00000186834	HEXIM1	ENST00000332499	CDS
chrX	56566731	56566755	KSHV	+	MIMAT0002192	kshv-miR-K12-4-3p	ENSG00000188021	UBQLN2	ENST00000338222	UTR3
chr2	234494002	234494033	KSHV	-	MIMAT0002192	kshv-miR-K12-4-3p	ENSG00000188042	ARL4C	ENST00000390645	UTR3
chr9	129177696	129177719	KSHV	-	MIMAT0002192	kshv-miR-K12-4-3p	ENSG00000188483	IER5L	ENST00000372491	CDS
chr15	40335817	40335837	KSHV	-	MIMAT0002192	kshv-miR-K12-4-3p	ENSG00000188549	CCDC9B	ENST00000397536	CDS
chr3	40463616	40463655	KSHV	+	MIMAT0002192	kshv-miR-K12-4-3p	ENSG00000188846	RPL14	ENST00000396203	UTR3
chr3	150411269	150411289	KSHV	+	MIMAT0002192	kshv-miR-K12-4-3p	ENSG00000196428	TSC22D2	ENST00000466814	CDS
chrX	154366813	154366830	KSHV	-	MIMAT0002192	kshv-miR-K12-4-3p	ENSG00000196924	FLNA	ENST00000369850	CDS
chr17	34962008	34962041	KSHV	+	MIMAT0002192	kshv-miR-K12-4-3p	ENSG00000198783	ZNF830	ENST00000361952	CDS
chr1	153942315	153942360	KSHV	-	MIMAT0002192	kshv-miR-K12-4-3p	ENSG00000198837	DENND4B	ENST00000361217	CDS
chr1	153942317	153942360	KSHV	-	MIMAT0002192	kshv-miR-K12-4-3p	ENSG00000198837	DENND4B	ENST00000361217	CDS
chr1	153942323	153942362	KSHV	-	MIMAT0002192	kshv-miR-K12-4-3p	ENSG00000198837	DENND4B	ENST00000361217	CDS
chr17	42980599	42980643	KSHV	+	MIMAT0002192	kshv-miR-K12-4-3p	ENSG00000198863	RUNDC1	ENST00000361677	CDS
chr1	241632780	241632799	KSHV	-	MIMAT0002192	kshv-miR-K12-4-3p	ENSG00000203668	CHML	ENST00000366553	UTR3
chrX	73563288	73563360	KSHV	+	MIMAT0002192	kshv-miR-K12-4-3p	ENSG00000204116	CHIC1	ENST00000373502	CDS
chr16	19114739	19114764	KSHV	+	MIMAT0002192	kshv-miR-K12-4-3p	ENSG00000205730	ITPRIPL2	ENST00000381440	CDS
chr3	184248855	184248885	KSHV	-	MIMAT0002192	kshv-miR-K12-4-3p	ENSG00000214160	ALG3	ENST00000397676	CDS
chr6	5086093	5086110	KSHV	+	MIMAT0002192	kshv-miR-K12-4-3p	ENSG00000219607	PPP1R3G	ENST00000405617	CDS
chr6	33287407	33287429	KSHV	-	MIMAT0002192	kshv-miR-K12-4-3p	ENSG00000227057	WDR46	ENST00000374617	CDS
chrX	21856765	21856796	KSHV	+	MIMAT0002192	kshv-miR-K12-4-3p	ENSG00000230797	YY2	ENST00000429584	CDS
chr20	299653	299693	KSHV	+	MIMAT0002192	kshv-miR-K12-4-3p	ENSG00000247315	ZCCHC3	ENST00000500893	UTR3
chr5	140929263	140929281	KSHV	+	MIMAT0002192	kshv-miR-K12-4-3p	ENSG00000248383	PCDHAC1	ENST00000253807	CDS
chr1	26994099	26994119	KSHV	+	MIMAT0002192	kshv-miR-K12-4-3p	ENSG00000253368	TRNP1	ENST00000522111	CDS
chr11	65779153	65779178	KSHV	-	MIMAT0002192	kshv-miR-K12-4-3p	ENSG00000254470	AP5B1	ENST00000532090	CDS
chr3	10115771	10115798	KSHV	+	MIMAT0002192	kshv-miR-K12-4-3p	ENSG00000254999	BRK1	ENST00000530758	CDS
chr12	11175242	11175260	KSHV	+	MIMAT0002192	kshv-miR-K12-4-3p	ENSG00000256537	SMIM10L1	ENST00000622602	UTR3
chr1	203801345	203801367	KSHV	+	MIMAT0002192	kshv-miR-K12-4-3p	ENSG00000257315	ZBED6	ENST00000550078	UTR3
chr1	145994022	145994043	KSHV	-	MIMAT0002192	kshv-miR-K12-4-3p	ENSG00000265972	TXNIP	ENST00000582401	CDS
chrX	49881502	49881525	KSHV	+	MIMAT0002192	kshv-miR-K12-4-3p	ENSG00000273820	USP27X	ENST00000621775	CDS
chr6	26250456	26250484	KSHV	-	MIMAT0002192	kshv-miR-K12-4-3p	ENSG00000277775	H3C7	ENST00000618052	CDS
chr12	56645163	56645207	KSHV	-	MIMAT0002191	kshv-miR-K12-4-5p	ENSG00000110955	ATP5F1B	ENST00000262030	CDS
chr3	126991512	126991547	KSHV	+	MIMAT0002191	kshv-miR-K12-4-5p	ENSG00000114554	PLXNA1	ENST00000393409	CDS
chr20	63740526	63740545	KSHV	+	MIMAT0002191	kshv-miR-K12-4-5p	ENSG00000125520	SLC2A4RG	ENST00000266077	CDS
chr7	143383007	143383072	KSHV	+	MIMAT0002191	kshv-miR-K12-4-5p	ENSG00000159840	ZYX	ENST00000392910	CDS
chr1	156020044	156020063	KSHV	-	MIMAT0002191	kshv-miR-K12-4-5p	ENSG00000163479	SSR2	ENST00000295702	CDS
chr15	72474871	72474893	KSHV	+	MIMAT0002191	kshv-miR-K12-4-5p	ENSG00000166233	ARIH1	ENST00000379887	CDS
chr7	100089699	100089723	KSHV	+	MIMAT0002191	kshv-miR-K12-4-5p	ENSG00000168090	COPS6	ENST00000418625	CDS
chr16	77788756	77788773	KSHV	+	MIMAT0002191	kshv-miR-K12-4-5p	ENSG00000171724	VAT1L	ENST00000302536	CDS
chr11	66593627	66593692	KSHV	+	MIMAT0002191	kshv-miR-K12-4-5p	ENSG00000173992	CCS	ENST00000533244	CDS
chr20	328162	328184	KSHV	+	MIMAT0002191	kshv-miR-K12-4-5p	ENSG00000177732	SOX12	ENST00000342665	UTR3
chr19	12933574	12933600	KSHV	-	MIMAT0002191	kshv-miR-K12-4-5p	ENSG00000179115	FARSA	ENST00000314606	CDS
chr8	143598770	143598790	KSHV	+	MIMAT0002191	kshv-miR-K12-4-5p	ENSG00000179886	TIGD5	ENST00000504548	CDS
chr7	149494037	149494078	KSHV	-	MIMAT0002191	kshv-miR-K12-4-5p	ENSG00000181220	ZNF746	ENST00000461958	CDS
chr5	177516097	177516123	KSHV	-	MIMAT0002191	kshv-miR-K12-4-5p	ENSG00000183258	DDX41	ENST00000330503	CDS
chrX	53084805	53084823	KSHV	+	MIMAT0002191	kshv-miR-K12-4-5p	ENSG00000184205	TSPYL2	ENST00000375442	CDS
chr2	109617219	109617290	KSHV	+	MIMAT0002191	kshv-miR-K12-4-5p	ENSG00000198142	SOWAHC	ENST00000356454	UTR3
chr19	35723836	35723863	KSHV	+	MIMAT0002191	kshv-miR-K12-4-5p	ENSG00000272333	KMT2B	ENST00000420124	CDS
chr10	17229909	17229934	KSHV	+	MIMAT0002190	kshv-miR-K12-5-3p	ENSG00000026025	VIM	ENST00000544301	CDS
chr11	47565972	47565991	KSHV	+	MIMAT0002190	kshv-miR-K12-5-3p	ENSG00000110536	PTPMT1	ENST00000326674	CDS
chr15	34225555	34225576	KSHV	+	MIMAT0002190	kshv-miR-K12-5-3p	ENSG00000128463	EMC4	ENST00000267750	CDS
chr5	69419395	69419418	KSHV	+	MIMAT0002190	kshv-miR-K12-5-3p	ENSG00000152939	MARVELD2	ENST00000325631	CDS
chr19	3984221	3984238	KSHV	-	MIMAT0002190	kshv-miR-K12-5-3p	ENSG00000167658	EEF2	ENST00000309311	CDS
chr11	61967318	61967342	KSHV	-	MIMAT0002190	kshv-miR-K12-5-3p	ENSG00000167996	FTH1	ENST00000273550	CDS
chr14	101964876	101964907	KSHV	+	MIMAT0002190	kshv-miR-K12-5-3p	ENSG00000197102	DYNC1H1	ENST00000360184	CDS
chr9	21331176	21331206	KSHV	-	MIMAT0002190	kshv-miR-K12-5-3p	ENSG00000198642	KLHL9	ENST00000359039	UTR3
chr16	19119995	19120015	KSHV	+	MIMAT0002190	kshv-miR-K12-5-3p	ENSG00000205730	ITPRIPL2	ENST00000381440	UTR3
chr17	47189135	47189170	KSHV	-	MIMAT0002188	kshv-miR-K12-6-5p	ENSG00000004897	CDC27	ENST00000531206	CDS
chr10	17229731	17229758	KSHV	+	MIMAT0002188	kshv-miR-K12-6-5p	ENSG00000026025	VIM	ENST00000544301	CDS
chr10	17229731	17229749	KSHV	+	MIMAT0002188	kshv-miR-K12-6-5p	ENSG00000026025	VIM	ENST00000544301	CDS
chr2	85354455	85354474	KSHV	-	MIMAT0002188	kshv-miR-K12-6-5p	ENSG00000042445	RETSAT	ENST00000295802	CDS
chr15	83066773	83066793	KSHV	-	MIMAT0002188	kshv-miR-K12-6-5p	ENSG00000064726	BTBD1	ENST00000261721	CDS
chr10	3784931	3784948	KSHV	-	MIMAT0002188	kshv-miR-K12-6-5p	ENSG00000067082	KLF6	ENST00000497571	CDS
chr16	46971919	46971938	KSHV	-	MIMAT0002188	kshv-miR-K12-6-5p	ENSG00000069345	DNAJA2	ENST00000317089	CDS
chr12	98594083	98594112	KSHV	+	MIMAT0002188	kshv-miR-K12-6-5p	ENSG00000075415	SLC25A3	ENST00000228318	CDS
chr22	19142815	19142835	KSHV	-	MIMAT0002188	kshv-miR-K12-6-5p	ENSG00000100056	ESS2	ENST00000252137	CDS
chr20	32207978	32207998	KSHV	+	MIMAT0002188	kshv-miR-K12-6-5p	ENSG00000101346	POFUT1	ENST00000375749	CDS
chr7	101216169	101216196	KSHV	-	MIMAT0002188	kshv-miR-K12-6-5p	ENSG00000106397	PLOD3	ENST00000223127	CDS
chr3	184317318	184317369	KSHV	+	MIMAT0002188	kshv-miR-K12-6-5p	ENSG00000114867	EIF4G1	ENST00000342981	CDS
chr2	72887713	72887761	KSHV	+	MIMAT0002188	kshv-miR-K12-6-5p	ENSG00000116096	SPR	ENST00000234454	CDS
chr2	72887713	72887760	KSHV	+	MIMAT0002188	kshv-miR-K12-6-5p	ENSG00000116096	SPR	ENST00000234454	CDS
chr1	231336981	231337002	KSHV	-	MIMAT0002188	kshv-miR-K12-6-5p	ENSG00000116903	EXOC8	ENST00000366645	CDS
chr1	85708263	85708284	KSHV	-	MIMAT0002188	kshv-miR-K12-6-5p	ENSG00000117174	ZNHIT6	ENST00000370574	CDS
chr1	211259569	211259596	KSHV	+	MIMAT0002188	kshv-miR-K12-6-5p	ENSG00000117625	RCOR3	ENST00000419091	CDS
chr19	32969009	32969048	KSHV	-	MIMAT0002188	kshv-miR-K12-6-5p	ENSG00000121289	CEP89	ENST00000591863	UTR3
chr2	219570620	219570649	KSHV	-	MIMAT0002188	kshv-miR-K12-6-5p	ENSG00000124006	OBSL1	ENST00000404537	CDS
chr7	56064321	56064344	KSHV	+	MIMAT0002188	kshv-miR-K12-6-5p	ENSG00000129103	SUMF2	ENST00000651354	CDS
chr11	64809933	64809970	KSHV	-	MIMAT0002188	kshv-miR-K12-6-5p	ENSG00000133895	MEN1	ENST00000377326	CDS
chr11	64808033	64808054	KSHV	-	MIMAT0002188	kshv-miR-K12-6-5p	ENSG00000133895	MEN1	ENST00000377326	CDS
chr19	14090233	14090252	KSHV	-	MIMAT0002188	kshv-miR-K12-6-5p	ENSG00000141858	SAMD1	ENST00000533683	CDS
chr5	58458396	58458422	KSHV	-	MIMAT0002188	kshv-miR-K12-6-5p	ENSG00000145632	PLK2	ENST00000274289	CDS
chr7	45921075	45921096	KSHV	-	MIMAT0002188	kshv-miR-K12-6-5p	ENSG00000146674	IGFBP3	ENST00000381083	CDS
chr7	45921072	45921095	KSHV	-	MIMAT0002188	kshv-miR-K12-6-5p	ENSG00000146674	IGFBP3	ENST00000381083	CDS
chr8	8890789	8890830	KSHV	-	MIMAT0002188	kshv-miR-K12-6-5p	ENSG00000147324	MFHAS1	ENST00000276282	CDS
chr2	85322458	85322475	KSHV	-	MIMAT0002188	kshv-miR-K12-6-5p	ENSG00000152291	TGOLN2	ENST00000282120	UTR3
chr3	186784474	186784494	KSHV	+	MIMAT0002188	kshv-miR-K12-6-5p	ENSG00000156976	EIF4A2	ENST00000440191	CDS
chr1	151400140	151400169	KSHV	+	MIMAT0002188	kshv-miR-K12-6-5p	ENSG00000159377	PSMB4	ENST00000290541	CDS
chr5	179806521	179806553	KSHV	-	MIMAT0002188	kshv-miR-K12-6-5p	ENSG00000161013	MGAT4B	ENST00000292591	CDS
chr8	144791838	144791858	KSHV	-	MIMAT0002188	kshv-miR-K12-6-5p	ENSG00000161016	RPL8	ENST00000262584	CDS
chr4	128287697	128287736	KSHV	-	MIMAT0002188	kshv-miR-K12-6-5p	ENSG00000164040	PGRMC2	ENST00000296425	CDS
chr8	124372049	124372071	KSHV	-	MIMAT0002188	kshv-miR-K12-6-5p	ENSG00000164983	TMEM65	ENST00000297632	CDS
chr10	63521571	63521617	KSHV	+	MIMAT0002188	kshv-miR-K12-6-5p	ENSG00000165476	REEP3	ENST00000373758	CDS
chr12	53097799	53097825	KSHV	+	MIMAT0002188	kshv-miR-K12-6-5p	ENSG00000167779	IGFBP6	ENST00000548547	CDS
chr10	72274820	72274847	KSHV	+	MIMAT0002188	kshv-miR-K12-6-5p	ENSG00000168209	DDIT4	ENST00000307365	CDS
chr7	149198658	149198675	KSHV	+	MIMAT0002188	kshv-miR-K12-6-5p	ENSG00000170265	ZNF282	ENST00000610704	CDS
chr12	1593905	1593935	KSHV	-	MIMAT0002188	kshv-miR-K12-6-5p	ENSG00000171823	FBXL14	ENST00000339235	CDS
chr8	31031128	31031165	KSHV	-	MIMAT0002188	kshv-miR-K12-6-5p	ENSG00000172733	PURG	ENST00000475541	UTR3
chr3	184299363	184299390	KSHV	+	MIMAT0002188	kshv-miR-K12-6-5p	ENSG00000175166	PSMD2	ENST00000310118	CDS
chr11	65917897	65917918	KSHV	-	MIMAT0002188	kshv-miR-K12-6-5p	ENSG00000175573	C11orf68	ENST00000438576	CDS
chr17	42422737	42422775	KSHV	-	MIMAT0002188	kshv-miR-K12-6-5p	ENSG00000177469	CAVIN1	ENST00000357037	CDS
chr11	209913	209941	KSHV	+	MIMAT0002188	kshv-miR-K12-6-5p	ENSG00000177963	RIC8A	ENST00000526104	CDS
chr10	97334477	97334501	KSHV	-	MIMAT0002188	kshv-miR-K12-6-5p	ENSG00000181274	FRAT2	ENST00000371019	CDS
chrX	154016984	154017016	KSHV	-	MIMAT0002188	kshv-miR-K12-6-5p	ENSG00000184216	IRAK1	ENST00000369980	CDS
chr17	78358007	78358045	KSHV	-	MIMAT0002188	kshv-miR-K12-6-5p	ENSG00000184557	SOCS3	ENST00000330871	UTR3
chr1	173885917	173885964	KSHV	+	MIMAT0002188	kshv-miR-K12-6-5p	ENSG00000185278	ZBTB37	ENST00000367701	CDS
chr22	44494761	44494806	KSHV	-	MIMAT0002188	kshv-miR-K12-6-5p	ENSG00000188636	RTL6	ENST00000341255	UTR3
chr22	44494768	44494803	KSHV	-	MIMAT0002188	kshv-miR-K12-6-5p	ENSG00000188636	RTL6	ENST00000341255	UTR3
chr1	201829340	201829372	KSHV	+	MIMAT0002188	kshv-miR-K12-6-5p	ENSG00000198700	IPO9	ENST00000361565	CDS
chr1	107057361	107057381	KSHV	+	MIMAT0002188	kshv-miR-K12-6-5p	ENSG00000198890	PRMT6	ENST00000370078	CDS
chr6	31829119	31829138	KSHV	+	MIMAT0002188	kshv-miR-K12-6-5p	ENSG00000204388	HSPA1B	ENST00000375650	CDS
chr1	168226095	168226129	KSHV	+	MIMAT0002188	kshv-miR-K12-6-5p	ENSG00000213064	SFT2D2	ENST00000271375	CDS
chr3	184248765	184248794	KSHV	-	MIMAT0002188	kshv-miR-K12-6-5p	ENSG00000214160	ALG3	ENST00000397676	CDS
chr2	120219735	120219760	KSHV	-	MIMAT0002188	kshv-miR-K12-6-5p	ENSG00000226479	TMEM185B	ENST00000426077	UTR3
chr1	145994062	145994135	KSHV	-	MIMAT0002188	kshv-miR-K12-6-5p	ENSG00000265972	TXNIP	ENST00000582401	CDS
chr1	145994062	145994127	KSHV	-	MIMAT0002188	kshv-miR-K12-6-5p	ENSG00000265972	TXNIP	ENST00000582401	CDS
chrX	65533703	65533740	KSHV	-	MIMAT0002187	kshv-miR-K12-7-3p	ENSG00000001497	LAS1L	ENST00000374807	CDS
chr10	17229594	17229623	KSHV	+	MIMAT0002187	kshv-miR-K12-7-3p	ENSG00000026025	VIM	ENST00000544301	CDS
chr1	63593667	63593689	KSHV	+	MIMAT0002187	kshv-miR-K12-7-3p	ENSG00000079739	PGM1	ENST00000371084	CDS
chr22	25565100	25565142	KSHV	+	MIMAT0002187	kshv-miR-K12-7-3p	ENSG00000100077	GRK3	ENST00000324198	CDS
chr14	20456095	20456138	KSHV	+	MIMAT0002187	kshv-miR-K12-7-3p	ENSG00000100823	APEX1	ENST00000216714	CDS
chr14	20456095	20456153	KSHV	+	MIMAT0002187	kshv-miR-K12-7-3p	ENSG00000100823	APEX1	ENST00000216714	CDS
chr14	24115727	24115766	KSHV	+	MIMAT0002187	kshv-miR-K12-7-3p	ENSG00000100897	DCAF11	ENST00000446197	CDS
chr20	63865369	63865395	KSHV	+	MIMAT0002187	kshv-miR-K12-7-3p	ENSG00000101150	TPD52L2	ENST00000217121	CDS
chr17	4948242	4948275	KSHV	-	MIMAT0002187	kshv-miR-K12-7-3p	ENSG00000108518	PFN1	ENST00000225655	CDS
chr3	160401907	160401949	KSHV	+	MIMAT0002187	kshv-miR-K12-7-3p	ENSG00000113810	SMC4	ENST00000344722	CDS
chr2	74529430	74529512	KSHV	-	MIMAT0002187	kshv-miR-K12-7-3p	ENSG00000115307	AUP1	ENST00000377526	CDS
chr10	87094433	87094451	KSHV	-	MIMAT0002187	kshv-miR-K12-7-3p	ENSG00000148672	GLUD1	ENST00000277865	CDS
chr16	29994692	29994713	KSHV	-	MIMAT0002187	kshv-miR-K12-7-3p	ENSG00000149929	HIRIP3	ENST00000279392	CDS
chr10	7787844	7787903	KSHV	-	MIMAT0002187	kshv-miR-K12-7-3p	ENSG00000151657	KIN	ENST00000379562	CDS
chr21	26841132	26841175	KSHV	-	MIMAT0002187	kshv-miR-K12-7-3p	ENSG00000154734	ADAMTS1	ENST00000284984	CDS
chr1	200408047	200408077	KSHV	-	MIMAT0002187	kshv-miR-K12-7-3p	ENSG00000162702	ZNF281	ENST00000367352	CDS
chr6	139373830	139373847	KSHV	-	MIMAT0002187	kshv-miR-K12-7-3p	ENSG00000164442	CITED2	ENST00000367651	CDS
chr11	61967354	61967392	KSHV	-	MIMAT0002187	kshv-miR-K12-7-3p	ENSG00000167996	FTH1	ENST00000273550	CDS
chr11	64800854	64800901	KSHV	-	MIMAT0002187	kshv-miR-K12-7-3p	ENSG00000168067	MAP4K2	ENST00000294066	CDS
chr2	226795769	226795799	KSHV	-	MIMAT0002187	kshv-miR-K12-7-3p	ENSG00000169047	IRS1	ENST00000305123	CDS
chr2	226796329	226796348	KSHV	-	MIMAT0002187	kshv-miR-K12-7-3p	ENSG00000169047	IRS1	ENST00000305123	CDS
chr17	1681655	1681695	KSHV	-	MIMAT0002187	kshv-miR-K12-7-3p	ENSG00000174231	PRPF8	ENST00000572621	CDS
chr1	58782159	58782179	KSHV	-	MIMAT0002187	kshv-miR-K12-7-3p	ENSG00000177606	JUN	ENST00000371222	CDS
chr1	58782159	58782185	KSHV	-	MIMAT0002187	kshv-miR-K12-7-3p	ENSG00000177606	JUN	ENST00000371222	CDS
chr17	18256968	18256994	KSHV	-	MIMAT0002187	kshv-miR-K12-7-3p	ENSG00000177731	FLII	ENST00000327031	CDS
chr6	26123542	26123577	KSHV	-	MIMAT0002187	kshv-miR-K12-7-3p	ENSG00000180596	H2BC4	ENST00000314332	CDS
chr10	73250606	73250635	KSHV	-	MIMAT0002187	kshv-miR-K12-7-3p	ENSG00000182180	MRPS16	ENST00000372945	UTR3
chr6	169702678	169702730	KSHV	+	MIMAT0002187	kshv-miR-K12-7-3p	ENSG00000185127	C6orf120	ENST00000332290	CDS
chr2	234494646	234494673	KSHV	-	MIMAT0002187	kshv-miR-K12-7-3p	ENSG00000188042	ARL4C	ENST00000390645	UTR3
chr2	234496289	234496337	KSHV	-	MIMAT0002187	kshv-miR-K12-7-3p	ENSG00000188042	ARL4C	ENST00000390645	CDS
chr6	116278454	116278525	KSHV	-	MIMAT0002187	kshv-miR-K12-7-3p	ENSG00000189241	TSPYL1	ENST00000368608	CDS
chr6	31828781	31828811	KSHV	+	MIMAT0002187	kshv-miR-K12-7-3p	ENSG00000204388	HSPA1B	ENST00000375650	CDS
chr6	31627151	31627173	KSHV	+	MIMAT0002187	kshv-miR-K12-7-3p	ENSG00000204469	PRRC2A	ENST00000376033	CDS
chr10	73790216	73790241	KSHV	+	MIMAT0002187	kshv-miR-K12-7-3p	ENSG00000214655	ZSWIM8	ENST00000604729	CDS
chr10	73790216	73790243	KSHV	+	MIMAT0002187	kshv-miR-K12-7-3p	ENSG00000214655	ZSWIM8	ENST00000604729	CDS
chr8	47737943	47737969	KSHV	-	MIMAT0002187	kshv-miR-K12-7-3p	ENSG00000221869	CEBPD	ENST00000408965	CDS
chr2	238848433	238848455	KSHV	+	MIMAT0002187	kshv-miR-K12-7-3p	ENSG00000233608	TWIST2	ENST00000448943	CDS
chr22	30970713	30970732	KSHV	+	MIMAT0002187	kshv-miR-K12-7-3p	ENSG00000253352	TUG1	ENST00000644773	UTR3
chr1	26994008	26994036	KSHV	+	MIMAT0002187	kshv-miR-K12-7-3p	ENSG00000253368	TRNP1	ENST00000522111	CDS
chr12	74541254	74541282	KSHV	+	MIMAT0002187	kshv-miR-K12-7-3p	ENSG00000253719	ATXN7L3B	ENST00000519948	UTR3
chr19	35725197	35725239	KSHV	+	MIMAT0002187	kshv-miR-K12-7-3p	ENSG00000272333	KMT2B	ENST00000420124	CDS
chr22	18606000	18606039	KSHV	-	MIMAT0002187	kshv-miR-K12-7-3p	ENSG00000275793	RIMBP3	ENST00000619918	UTR3
chr1	40258325	40258361	KSHV	+	MIMAT0015216	kshv-miR-K12-8-5p	ENSG00000084073	ZMPSTE24	ENST00000372759	CDS
chr19	48955553	48955578	KSHV	+	MIMAT0015216	kshv-miR-K12-8-5p	ENSG00000087088	BAX	ENST00000345358	CDS
chr3	133756336	133756357	KSHV	+	MIMAT0015216	kshv-miR-K12-8-5p	ENSG00000091513	TF	ENST00000402696	CDS
chr14	23324102	23324143	KSHV	+	MIMAT0015216	kshv-miR-K12-8-5p	ENSG00000100836	PABPN1	ENST00000397276	CDS
chr19	47745725	47745745	KSHV	+	MIMAT0015216	kshv-miR-K12-8-5p	ENSG00000105373	NOP53	ENST00000246802	CDS
chr19	47745691	47745713	KSHV	+	MIMAT0015216	kshv-miR-K12-8-5p	ENSG00000105373	NOP53	ENST00000246802	CDS
chr19	55406807	55406851	KSHV	-	MIMAT0015216	kshv-miR-K12-8-5p	ENSG00000108106	UBE2S	ENST00000264552	CDS
chr4	41935519	41935539	KSHV	+	MIMAT0015216	kshv-miR-K12-8-5p	ENSG00000109133	TMEM33	ENST00000504986	CDS
chr3	136250494	136250543	KSHV	+	MIMAT0015216	kshv-miR-K12-8-5p	ENSG00000114054	PCCB	ENST00000471595	CDS
chr2	68157963	68158015	KSHV	+	MIMAT0015216	kshv-miR-K12-8-5p	ENSG00000115946	PNO1	ENST00000263657	CDS
chr6	146544106	146544136	KSHV	+	MIMAT0015216	kshv-miR-K12-8-5p	ENSG00000118508	RAB32	ENST00000367495	CDS
chr10	73913273	73913334	KSHV	+	MIMAT0015216	kshv-miR-K12-8-5p	ENSG00000122861	PLAU	ENST00000446342	CDS
chr6	21596732	21596768	KSHV	+	MIMAT0015216	kshv-miR-K12-8-5p	ENSG00000124766	SOX4	ENST00000244745	UTR3
chr6	21596200	21596219	KSHV	+	MIMAT0015216	kshv-miR-K12-8-5p	ENSG00000124766	SOX4	ENST00000244745	UTR3
chrX	48897726	48897748	KSHV	-	MIMAT0015216	kshv-miR-K12-8-5p	ENSG00000126768	TIMM17B	ENST00000376582	CDS
chr19	10564970	10564997	KSHV	-	MIMAT0015216	kshv-miR-K12-8-5p	ENSG00000129347	KRI1	ENST00000652042	CDS
chr11	6483739	6483756	KSHV	+	MIMAT0015216	kshv-miR-K12-8-5p	ENSG00000132286	TIMM10B	ENST00000254616	UTR3
chr12	92145410	92145454	KSHV	-	MIMAT0015216	kshv-miR-K12-8-5p	ENSG00000133639	BTG1	ENST00000256015	CDS
chr8	119416837	119416860	KSHV	+	MIMAT0015216	kshv-miR-K12-8-5p	ENSG00000136999	CCN3	ENST00000259526	CDS
chr6	30743260	30743289	KSHV	-	MIMAT0015216	kshv-miR-K12-8-5p	ENSG00000137331	IER3	ENST00000259874	UTR3
chr12	76030071	76030103	KSHV	-	MIMAT0015216	kshv-miR-K12-8-5p	ENSG00000139289	PHLDA1	ENST00000619060	UTR3
chr12	76030072	76030105	KSHV	-	MIMAT0015216	kshv-miR-K12-8-5p	ENSG00000139289	PHLDA1	ENST00000619060	UTR3
chr2	96266473	96266504	KSHV	+	MIMAT0015216	kshv-miR-K12-8-5p	ENSG00000144021	CIAO1	ENST00000488633	CDS
chr3	112561490	112561525	KSHV	-	MIMAT0015216	kshv-miR-K12-8-5p	ENSG00000144848	ATG3	ENST00000283290	CDS
chr7	156950516	156950544	KSHV	+	MIMAT0015216	kshv-miR-K12-8-5p	ENSG00000146909	NOM1	ENST00000275820	CDS
chr8	20197407	20197426	KSHV	+	MIMAT0015216	kshv-miR-K12-8-5p	ENSG00000147416	ATP6V1B2	ENST00000276390	CDS
chr4	82429273	82429321	KSHV	-	MIMAT0015216	kshv-miR-K12-8-5p	ENSG00000152795	HNRNPDL	ENST00000621267	CDS
chr9	19049680	19049728	KSHV	+	MIMAT0015216	kshv-miR-K12-8-5p	ENSG00000155876	RRAGA	ENST00000380527	CDS
chr6	26158259	26158289	KSHV	+	MIMAT0015216	kshv-miR-K12-8-5p	ENSG00000158373	H2BC5	ENST00000289316	CDS
chr2	207767093	207767123	KSHV	-	MIMAT0015216	kshv-miR-K12-8-5p	ENSG00000163251	FZD5	ENST00000295417	CDS
chr9	15422912	15422976	KSHV	+	MIMAT0015216	kshv-miR-K12-8-5p	ENSG00000164975	SNAPC3	ENST00000380821	CDS
chr11	72228213	72228234	KSHV	+	MIMAT0015216	kshv-miR-K12-8-5p	ENSG00000165458	INPPL1	ENST00000298229	CDS
chr11	100687814	100687837	KSHV	+	MIMAT0015216	kshv-miR-K12-8-5p	ENSG00000165895	ARHGAP42	ENST00000298815	CDS
chr11	100687807	100687840	KSHV	+	MIMAT0015216	kshv-miR-K12-8-5p	ENSG00000165895	ARHGAP42	ENST00000298815	CDS
chr11	35663560	35663583	KSHV	+	MIMAT0015216	kshv-miR-K12-8-5p	ENSG00000166326	TRIM44	ENST00000299413	CDS
chr10	72275413	72275446	KSHV	+	MIMAT0015216	kshv-miR-K12-8-5p	ENSG00000168209	DDIT4	ENST00000307365	UTR3
chr7	101089636	101089656	KSHV	+	MIMAT0015216	kshv-miR-K12-8-5p	ENSG00000169871	TRIM56	ENST00000306085	UTR3
chr1	32334847	32334873	KSHV	-	MIMAT0015216	kshv-miR-K12-8-5p	ENSG00000175130	MARCKSL1	ENST00000329421	CDS
chr17	43400091	43400112	KSHV	+	MIMAT0015216	kshv-miR-K12-8-5p	ENSG00000175906	ARL4D	ENST00000320033	CDS
chr17	2057459	2057480	KSHV	+	MIMAT0015216	kshv-miR-K12-8-5p	ENSG00000177374	HIC1	ENST00000322941	CDS
chr20	326661	326683	KSHV	+	MIMAT0015216	kshv-miR-K12-8-5p	ENSG00000177732	SOX12	ENST00000342665	CDS
chr5	137752750	137752775	KSHV	-	MIMAT0015216	kshv-miR-K12-8-5p	ENSG00000177733	HNRNPA0	ENST00000314940	UTR3
chr8	143813311	143813386	KSHV	-	MIMAT0015216	kshv-miR-K12-8-5p	ENSG00000180900	SCRIB	ENST00000356994	CDS
chrX	154018724	154018764	KSHV	-	MIMAT0015216	kshv-miR-K12-8-5p	ENSG00000184216	IRAK1	ENST00000369980	CDS
chr11	394366	394408	KSHV	+	MIMAT0015216	kshv-miR-K12-8-5p	ENSG00000184363	PKP3	ENST00000331563	CDS
chr2	234495523	234495567	KSHV	-	MIMAT0015216	kshv-miR-K12-8-5p	ENSG00000188042	ARL4C	ENST00000390645	UTR3
chr9	129176754	129176783	KSHV	-	MIMAT0015216	kshv-miR-K12-8-5p	ENSG00000188483	IER5L	ENST00000372491	UTR3
chr20	63966705	63966735	KSHV	-	MIMAT0015216	kshv-miR-K12-8-5p	ENSG00000196700	ZNF512B	ENST00000369888	CDS
chrX	154371148	154371179	KSHV	-	MIMAT0015216	kshv-miR-K12-8-5p	ENSG00000196924	FLNA	ENST00000369850	CDS
chr6	32178559	32178580	KSHV	+	MIMAT0015216	kshv-miR-K12-8-5p	ENSG00000204308	RNF5	ENST00000375094	CDS
chr6	31896315	31896371	KSHV	-	MIMAT0015216	kshv-miR-K12-8-5p	ENSG00000204371	EHMT2	ENST00000395728	CDS
chr6	31659740	31659769	KSHV	-	MIMAT0015216	kshv-miR-K12-8-5p	ENSG00000204439	C6orf47	ENST00000375911	CDS
chr6	31625183	31625223	KSHV	+	MIMAT0015216	kshv-miR-K12-8-5p	ENSG00000204469	PRRC2A	ENST00000376033	CDS
chr11	62726730	62726751	KSHV	-	MIMAT0015216	kshv-miR-K12-8-5p	ENSG00000214753	HNRNPUL2	ENST00000301785	CDS
chr1	203798238	203798274	KSHV	+	MIMAT0015216	kshv-miR-K12-8-5p	ENSG00000257315	ZBED6	ENST00000550078	CDS
chr10	17229732	17229752	KSHV	+	MIMAT0002185	kshv-miR-K12-9-3p	ENSG00000026025	VIM	ENST00000544301	CDS
chr10	17229732	17229758	KSHV	+	MIMAT0002185	kshv-miR-K12-9-3p	ENSG00000026025	VIM	ENST00000544301	CDS
chr14	77761103	77761122	KSHV	-	MIMAT0002185	kshv-miR-K12-9-3p	ENSG00000100603	SNW1	ENST00000261531	CDS
chr12	56645865	56645894	KSHV	-	MIMAT0002185	kshv-miR-K12-9-3p	ENSG00000110955	ATP5F1B	ENST00000262030	CDS
chr5	138467122	138467169	KSHV	+	MIMAT0002185	kshv-miR-K12-9-3p	ENSG00000120738	EGR1	ENST00000239938	CDS
chr20	35542378	35542406	KSHV	+	MIMAT0002185	kshv-miR-K12-9-3p	ENSG00000125991	ERGIC3	ENST00000357394	CDS
chr12	67657196	67657213	KSHV	+	MIMAT0002185	kshv-miR-K12-9-3p	ENSG00000127334	DYRK2	ENST00000393555	CDS
chr12	71663289	71663329	KSHV	-	MIMAT0002185	kshv-miR-K12-9-3p	ENSG00000133858	ZFC3H1	ENST00000378743	CDS
chr1	183023861	183023938	KSHV	+	MIMAT0002185	kshv-miR-K12-9-3p	ENSG00000135862	LAMC1	ENST00000258341	CDS
chr16	31507811	31507836	KSHV	-	MIMAT0002185	kshv-miR-K12-9-3p	ENSG00000140688	RUSF1	ENST00000570164	CDS
chr2	96267913	96267933	KSHV	+	MIMAT0002185	kshv-miR-K12-9-3p	ENSG00000144021	CIAO1	ENST00000488633	CDS
chr12	2004343	2004374	KSHV	-	MIMAT0002185	kshv-miR-K12-9-3p	ENSG00000151065	DCP1B	ENST00000280665	CDS
chrX	129908077	129908102	KSHV	+	MIMAT0002185	kshv-miR-K12-9-3p	ENSG00000156697	UTP14A	ENST00000394422	CDS
chr3	52409591	52409631	KSHV	-	MIMAT0002185	kshv-miR-K12-9-3p	ENSG00000163930	BAP1	ENST00000460680	CDS
chr4	173333530	173333565	KSHV	-	MIMAT0002185	kshv-miR-K12-9-3p	ENSG00000164104	HMGB2	ENST00000296503	CDS
chr19	3984196	3984230	KSHV	-	MIMAT0002185	kshv-miR-K12-9-3p	ENSG00000167658	EEF2	ENST00000309311	CDS
chr11	61967318	61967342	KSHV	-	MIMAT0002185	kshv-miR-K12-9-3p	ENSG00000167996	FTH1	ENST00000273550	CDS
chr2	226796329	226796348	KSHV	-	MIMAT0002185	kshv-miR-K12-9-3p	ENSG00000169047	IRS1	ENST00000305123	CDS
chr3	33798798	33798830	KSHV	+	MIMAT0002185	kshv-miR-K12-9-3p	ENSG00000170248	PDCD6IP	ENST00000457054	CDS
chr6	34696466	34696497	KSHV	-	MIMAT0002185	kshv-miR-K12-9-3p	ENSG00000196821	ILRUN	ENST00000374023	CDS
chr6	32188048	32188075	KSHV	-	MIMAT0002185	kshv-miR-K12-9-3p	ENSG00000204304	PBX2	ENST00000375050	CDS
chr8	47737341	47737374	KSHV	-	MIMAT0002185	kshv-miR-K12-9-3p	ENSG00000221869	CEBPD	ENST00000408965	CDS
chr17	28639434	28639457	KSHV	-	MIMAT0002184	kshv-miR-K12-9-5p	ENSG00000007202	BLTP2	ENST00000544884	CDS
chr10	17229483	17229500	KSHV	+	MIMAT0002184	kshv-miR-K12-9-5p	ENSG00000026025	VIM	ENST00000544301	CDS
chr17	42563043	42563069	KSHV	+	MIMAT0002184	kshv-miR-K12-9-5p	ENSG00000068120	COASY	ENST00000393818	CDS
chr8	100721383	100721417	KSHV	-	MIMAT0002184	kshv-miR-K12-9-5p	ENSG00000070756	PABPC1	ENST00000318607	CDS
chr2	171522652	171522681	KSHV	+	MIMAT0002184	kshv-miR-K12-9-5p	ENSG00000071967	CYBRD1	ENST00000321348	CDS
chr17	3846072	3846094	KSHV	-	MIMAT0002184	kshv-miR-K12-9-5p	ENSG00000074356	NCBP3	ENST00000389005	CDS
chr12	98594064	98594101	KSHV	+	MIMAT0002184	kshv-miR-K12-9-5p	ENSG00000075415	SLC25A3	ENST00000228318	CDS
chr19	7627798	7627816	KSHV	-	MIMAT0002184	kshv-miR-K12-9-5p	ENSG00000076924	XAB2	ENST00000358368	CDS
chr12	71755202	71755225	KSHV	+	MIMAT0002184	kshv-miR-K12-9-5p	ENSG00000080371	RAB21	ENST00000261263	CDS
chr2	27222916	27222937	KSHV	+	MIMAT0002184	kshv-miR-K12-9-5p	ENSG00000084774	CAD	ENST00000264705	CDS
chr10	100352310	100352374	KSHV	+	MIMAT0002184	kshv-miR-K12-9-5p	ENSG00000099194	SCD	ENST00000370355	CDS
chr9	5832717	5832739	KSHV	-	MIMAT0002184	kshv-miR-K12-9-5p	ENSG00000099219	ERMP1	ENST00000339450	CDS
chr22	43187036	43187062	KSHV	-	MIMAT0002184	kshv-miR-K12-9-5p	ENSG00000100304	TTLL12	ENST00000216129	CDS
chr20	63497729	63497752	KSHV	-	MIMAT0002184	kshv-miR-K12-9-5p	ENSG00000101210	EEF1A2	ENST00000217182	CDS
chr20	45792087	45792108	KSHV	+	MIMAT0002184	kshv-miR-K12-9-5p	ENSG00000101457	DNTTIP1	ENST00000372622	CDS
chrX	54809335	54809361	KSHV	+	MIMAT0002184	kshv-miR-K12-9-5p	ENSG00000102316	MAGED2	ENST00000347546	CDS
chr16	29806867	29806917	KSHV	+	MIMAT0002184	kshv-miR-K12-9-5p	ENSG00000103495	MAZ	ENST00000219782	CDS
chr15	44537290	44537324	KSHV	+	MIMAT0002184	kshv-miR-K12-9-5p	ENSG00000104131	EIF3J	ENST00000261868	CDS
chr15	44537295	44537325	KSHV	+	MIMAT0002184	kshv-miR-K12-9-5p	ENSG00000104131	EIF3J	ENST00000261868	CDS
chr19	47745688	47745713	KSHV	+	MIMAT0002184	kshv-miR-K12-9-5p	ENSG00000105373	NOP53	ENST00000246802	CDS
chr19	48446133	48446152	KSHV	+	MIMAT0002184	kshv-miR-K12-9-5p	ENSG00000105447	GRWD1	ENST00000253237	CDS
chr19	54159576	54159602	KSHV	-	MIMAT0002184	kshv-miR-K12-9-5p	ENSG00000105617	LENG1	ENST00000222224	CDS
chr19	35269571	35269599	KSHV	+	MIMAT0002184	kshv-miR-K12-9-5p	ENSG00000105698	USF2	ENST00000222305	CDS
chr10	59906290	59906320	KSHV	-	MIMAT0002184	kshv-miR-K12-9-5p	ENSG00000108091	CCDC6	ENST00000263102	CDS
chr4	41935508	41935539	KSHV	+	MIMAT0002184	kshv-miR-K12-9-5p	ENSG00000109133	TMEM33	ENST00000504986	CDS
chr12	56645328	56645347	KSHV	-	MIMAT0002184	kshv-miR-K12-9-5p	ENSG00000110955	ATP5F1B	ENST00000262030	CDS
chr12	6534846	6534864	KSHV	+	MIMAT0002184	kshv-miR-K12-9-5p	ENSG00000111640	GAPDH	ENST00000396861	CDS
chr12	6534843	6534878	KSHV	+	MIMAT0002184	kshv-miR-K12-9-5p	ENSG00000111640	GAPDH	ENST00000396861	CDS
chr3	136250508	136250533	KSHV	+	MIMAT0002184	kshv-miR-K12-9-5p	ENSG00000114054	PCCB	ENST00000471595	CDS
chr3	141738447	141738488	KSHV	+	MIMAT0002184	kshv-miR-K12-9-5p	ENSG00000114125	RNF7	ENST00000273480	CDS
chr2	113755454	113755480	KSHV	-	MIMAT0002184	kshv-miR-K12-9-5p	ENSG00000115084	SLC35F5	ENST00000245680	CDS
chr2	61470653	61470684	KSHV	-	MIMAT0002184	kshv-miR-K12-9-5p	ENSG00000115464	USP34	ENST00000398571	CDS
chr1	70354007	70354054	KSHV	-	MIMAT0002184	kshv-miR-K12-9-5p	ENSG00000118454	ANKRD13C	ENST00000370944	CDS
chr14	77026808	77026826	KSHV	-	MIMAT0002184	kshv-miR-K12-9-5p	ENSG00000119669	IRF2BPL	ENST00000238647	CDS
chr6	149749781	149749816	KSHV	+	MIMAT0002184	kshv-miR-K12-9-5p	ENSG00000120265	PCMT1	ENST00000367380	CDS
chr11	34439065	34439086	KSHV	+	MIMAT0002184	kshv-miR-K12-9-5p	ENSG00000121691	CAT	ENST00000241052	CDS
chr10	56360105	56360138	KSHV	-	MIMAT0002184	kshv-miR-K12-9-5p	ENSG00000122952	ZWINT	ENST00000373944	CDS
chr11	47577563	47577615	KSHV	-	MIMAT0002184	kshv-miR-K12-9-5p	ENSG00000123444	KBTBD4	ENST00000395288	CDS
chr20	49936431	49936466	KSHV	+	MIMAT0002184	kshv-miR-K12-9-5p	ENSG00000124226	RNF114	ENST00000244061	CDS
chr20	35542378	35542406	KSHV	+	MIMAT0002184	kshv-miR-K12-9-5p	ENSG00000125991	ERGIC3	ENST00000357394	CDS
chr11	64318327	64318346	KSHV	+	MIMAT0002184	kshv-miR-K12-9-5p	ENSG00000126432	PRDX5	ENST00000265462	CDS
chr19	49597412	49597460	KSHV	+	MIMAT0002184	kshv-miR-K12-9-5p	ENSG00000126464	PRR12	ENST00000418929	CDS
chr7	128838278	128838301	KSHV	+	MIMAT0002184	kshv-miR-K12-9-5p	ENSG00000128591	FLNC	ENST00000346177	CDS
chr14	22982185	22982213	KSHV	-	MIMAT0002184	kshv-miR-K12-9-5p	ENSG00000129474	AJUBA	ENST00000262713	CDS
chr17	42845123	42845151	KSHV	+	MIMAT0002184	kshv-miR-K12-9-5p	ENSG00000131480	AOC2	ENST00000253799	CDS
chr5	40798084	40798121	KSHV	-	MIMAT0002184	kshv-miR-K12-9-5p	ENSG00000132356	PRKAA1	ENST00000397128	CDS
chrX	106802933	106802991	KSHV	+	MIMAT0002184	kshv-miR-K12-9-5p	ENSG00000133138	TBC1D8B	ENST00000481617	CDS
chr5	111094926	111094946	KSHV	+	MIMAT0002184	kshv-miR-K12-9-5p	ENSG00000134987	WDR36	ENST00000506538	CDS
chr6	138987557	138987595	KSHV	-	MIMAT0002184	kshv-miR-K12-9-5p	ENSG00000135597	REPS1	ENST00000450536	CDS
chr16	66751540	66751565	KSHV	-	MIMAT0002184	kshv-miR-K12-9-5p	ENSG00000135720	DYNC1LI2	ENST00000258198	CDS
chr7	23469980	23470025	KSHV	-	MIMAT0002184	kshv-miR-K12-9-5p	ENSG00000136231	IGF2BP3	ENST00000258729	CDS
chr9	114587851	114587881	KSHV	+	MIMAT0002184	kshv-miR-K12-9-5p	ENSG00000136888	ATP6V1G1	ENST00000374050	CDS
chr6	30743577	30743601	KSHV	-	MIMAT0002184	kshv-miR-K12-9-5p	ENSG00000137331	IER3	ENST00000259874	UTR3
chr4	15004273	15004303	KSHV	+	MIMAT0002184	kshv-miR-K12-9-5p	ENSG00000137449	CPEB2	ENST00000442003	CDS
chr11	102114377	102114400	KSHV	+	MIMAT0002184	kshv-miR-K12-9-5p	ENSG00000137693	YAP1	ENST00000615667	CDS
chr15	43376546	43376566	KSHV	+	MIMAT0002184	kshv-miR-K12-9-5p	ENSG00000137822	TUBGCP4	ENST00000260383	CDS
chr12	56253726	56253795	KSHV	-	MIMAT0002184	kshv-miR-K12-9-5p	ENSG00000139645	ANKRD52	ENST00000267116	CDS
chr15	97960866	97960889	KSHV	+	MIMAT0002184	kshv-miR-K12-9-5p	ENSG00000140450	ARRDC4	ENST00000268042	CDS
chr16	1959628	1959666	KSHV	+	MIMAT0002184	kshv-miR-K12-9-5p	ENSG00000140990	NDUFB10	ENST00000268668	CDS
chr19	4793905	4793936	KSHV	+	MIMAT0002184	kshv-miR-K12-9-5p	ENSG00000141965	FEM1A	ENST00000269856	UTR3
chr2	240568745	240568776	KSHV	+	MIMAT0002184	kshv-miR-K12-9-5p	ENSG00000142327	RNPEPL1	ENST00000270357	CDS
chr1	165827907	165827925	KSHV	+	MIMAT0002184	kshv-miR-K12-9-5p	ENSG00000143179	UCK2	ENST00000367879	CDS
chr2	96266486	96266505	KSHV	+	MIMAT0002184	kshv-miR-K12-9-5p	ENSG00000144021	CIAO1	ENST00000488633	CDS
chr5	58459722	58459753	KSHV	-	MIMAT0002184	kshv-miR-K12-9-5p	ENSG00000145632	PLK2	ENST00000274289	CDS
chr5	58459722	58459761	KSHV	-	MIMAT0002184	kshv-miR-K12-9-5p	ENSG00000145632	PLK2	ENST00000274289	CDS
chr5	69094272	69094301	KSHV	+	MIMAT0002184	kshv-miR-K12-9-5p	ENSG00000145740	SLC30A5	ENST00000396591	CDS
chr1	166876136	166876182	KSHV	-	MIMAT0002184	kshv-miR-K12-9-5p	ENSG00000152382	TADA1	ENST00000367874	CDS
chr2	43223417	43223449	KSHV	-	MIMAT0002184	kshv-miR-K12-9-5p	ENSG00000152518	ZFP36L2	ENST00000282388	UTR3
chr3	100400848	100400887	KSHV	-	MIMAT0002184	kshv-miR-K12-9-5p	ENSG00000154174	TOMM70	ENST00000284320	CDS
chr3	14178528	14178550	KSHV	-	MIMAT0002184	kshv-miR-K12-9-5p	ENSG00000154767	XPC	ENST00000285021	CDS
chr6	26285365	26285382	KSHV	-	MIMAT0002184	kshv-miR-K12-9-5p	ENSG00000158406	H4C8	ENST00000377727	CDS
chr17	48944696	48944726	KSHV	-	MIMAT0002184	kshv-miR-K12-9-5p	ENSG00000159210	SNF8	ENST00000290330	CDS
chr3	64023343	64023373	KSHV	-	MIMAT0002184	kshv-miR-K12-9-5p	ENSG00000163636	PSMD6	ENST00000295901	CDS
chr3	9649659	9649688	KSHV	+	MIMAT0002184	kshv-miR-K12-9-5p	ENSG00000163719	MTMR14	ENST00000353332	CDS
chr4	3532328	3532365	KSHV	-	MIMAT0002184	kshv-miR-K12-9-5p	ENSG00000163956	LRPAP1	ENST00000650182	CDS
chr4	128287662	128287694	KSHV	-	MIMAT0002184	kshv-miR-K12-9-5p	ENSG00000164040	PGRMC2	ENST00000296425	CDS
chr4	173333529	173333564	KSHV	-	MIMAT0002184	kshv-miR-K12-9-5p	ENSG00000164104	HMGB2	ENST00000296503	CDS
chr6	139373846	139373865	KSHV	-	MIMAT0002184	kshv-miR-K12-9-5p	ENSG00000164442	CITED2	ENST00000367651	CDS
chr8	81280599	81280634	KSHV	+	MIMAT0002184	kshv-miR-K12-9-5p	ENSG00000164687	FABP5	ENST00000297258	CDS
chr10	23440194	23440223	KSHV	+	MIMAT0002184	kshv-miR-K12-9-5p	ENSG00000165312	OTUD1	ENST00000376495	CDS
chr16	66934339	66934358	KSHV	-	MIMAT0002184	kshv-miR-K12-9-5p	ENSG00000166595	CIAO2B	ENST00000422424	CDS
chr16	88662983	88663015	KSHV	-	MIMAT0002184	kshv-miR-K12-9-5p	ENSG00000167508	MVD	ENST00000301012	CDS
chr12	49051409	49051451	KSHV	-	MIMAT0002184	kshv-miR-K12-9-5p	ENSG00000167548	KMT2D	ENST00000301067	CDS
chr19	41220614	41220642	KSHV	+	MIMAT0002184	kshv-miR-K12-9-5p	ENSG00000167601	AXL	ENST00000359092	CDS
chr19	3983095	3983121	KSHV	-	MIMAT0002184	kshv-miR-K12-9-5p	ENSG00000167658	EEF2	ENST00000309311	CDS
chr16	2682593	2682620	KSHV	+	MIMAT0002184	kshv-miR-K12-9-5p	ENSG00000167977	KCTD5	ENST00000301738	CDS
chr4	183445010	183445037	KSHV	+	MIMAT0002184	kshv-miR-K12-9-5p	ENSG00000168564	CDKN2AIP	ENST00000504169	CDS
chr2	226795818	226795888	KSHV	-	MIMAT0002184	kshv-miR-K12-9-5p	ENSG00000169047	IRS1	ENST00000305123	CDS
chr16	30352485	30352510	KSHV	-	MIMAT0002184	kshv-miR-K12-9-5p	ENSG00000169217	CD2BP2	ENST00000305596	UTR3
chr2	70088798	70088821	KSHV	+	MIMAT0002184	kshv-miR-K12-9-5p	ENSG00000169564	PCBP1	ENST00000303577	CDS
chr17	82091457	82091509	KSHV	-	MIMAT0002184	kshv-miR-K12-9-5p	ENSG00000169710	FASN	ENST00000306749	CDS
chr10	97426446	97426509	KSHV	+	MIMAT0002184	kshv-miR-K12-9-5p	ENSG00000171314	PGAM1	ENST00000334828	CDS
chr20	50191918	50191969	KSHV	+	MIMAT0002184	kshv-miR-K12-9-5p	ENSG00000172216	CEBPB	ENST00000303004	CDS
chr17	1679261	1679309	KSHV	-	MIMAT0002184	kshv-miR-K12-9-5p	ENSG00000174231	PRPF8	ENST00000572621	CDS
chr11	66258822	66258858	KSHV	+	MIMAT0002184	kshv-miR-K12-9-5p	ENSG00000174996	KLC2	ENST00000417856	CDS
chr19	45768791	45768816	KSHV	-	MIMAT0002184	kshv-miR-K12-9-5p	ENSG00000177045	SIX5	ENST00000317578	CDS
chr17	2057459	2057480	KSHV	+	MIMAT0002184	kshv-miR-K12-9-5p	ENSG00000177374	HIC1	ENST00000322941	CDS
chr1	58781707	58781733	KSHV	-	MIMAT0002184	kshv-miR-K12-9-5p	ENSG00000177606	JUN	ENST00000371222	UTR3
chr16	28845358	28845379	KSHV	-	MIMAT0002184	kshv-miR-K12-9-5p	ENSG00000178952	TUFM	ENST00000313511	CDS
chr1	12847687	12847711	KSHV	-	MIMAT0002184	kshv-miR-K12-9-5p	ENSG00000179172	HNRNPCL1	ENST00000317869	CDS
chr8	143811067	143811125	KSHV	-	MIMAT0002184	kshv-miR-K12-9-5p	ENSG00000180900	SCRIB	ENST00000356994	CDS
chr7	5421085	5421108	KSHV	-	MIMAT0002184	kshv-miR-K12-9-5p	ENSG00000182095	TNRC18	ENST00000399537	CDS
chr17	59155134	59155157	KSHV	-	MIMAT0002184	kshv-miR-K12-9-5p	ENSG00000182628	SKA2	ENST00000330137	CDS
chr17	59155134	59155159	KSHV	-	MIMAT0002184	kshv-miR-K12-9-5p	ENSG00000182628	SKA2	ENST00000330137	CDS
chr22	38866453	38866494	KSHV	-	MIMAT0002184	kshv-miR-K12-9-5p	ENSG00000183741	CBX6	ENST00000216083	CDS
chrX	56565632	56565663	KSHV	+	MIMAT0002184	kshv-miR-K12-9-5p	ENSG00000188021	UBQLN2	ENST00000338222	CDS
chr2	234493699	234493720	KSHV	-	MIMAT0002184	kshv-miR-K12-9-5p	ENSG00000188042	ARL4C	ENST00000390645	UTR3
chr12	31791426	31791450	KSHV	-	MIMAT0002184	kshv-miR-K12-9-5p	ENSG00000188375	H3-5	ENST00000340398	UTR3
chrX	154371025	154371044	KSHV	-	MIMAT0002184	kshv-miR-K12-9-5p	ENSG00000196924	FLNA	ENST00000369850	CDS
chr20	44311091	44311118	KSHV	-	MIMAT0002184	kshv-miR-K12-9-5p	ENSG00000197296	FITM2	ENST00000396825	CDS
chr19	12737557	12737582	KSHV	+	MIMAT0002184	kshv-miR-K12-9-5p	ENSG00000198356	GET3	ENST00000591090	CDS
chr9	21334551	21334578	KSHV	-	MIMAT0002184	kshv-miR-K12-9-5p	ENSG00000198642	KLHL9	ENST00000359039	CDS
chr6	33321328	33321370	KSHV	-	MIMAT0002184	kshv-miR-K12-9-5p	ENSG00000204209	DAXX	ENST00000266000	CDS
chr6	32178555	32178580	KSHV	+	MIMAT0002184	kshv-miR-K12-9-5p	ENSG00000204308	RNF5	ENST00000375094	CDS
chr6	31828440	31828474	KSHV	+	MIMAT0002184	kshv-miR-K12-9-5p	ENSG00000204388	HSPA1B	ENST00000375650	CDS
chr6	31830177	31830202	KSHV	+	MIMAT0002184	kshv-miR-K12-9-5p	ENSG00000204388	HSPA1B	ENST00000375650	UTR3
chr16	67192988	67193035	KSHV	+	MIMAT0002184	kshv-miR-K12-9-5p	ENSG00000205250	E2F4	ENST00000379378	CDS
chr16	19119446	19119475	KSHV	+	MIMAT0002184	kshv-miR-K12-9-5p	ENSG00000205730	ITPRIPL2	ENST00000381440	UTR3
chr16	19119447	19119475	KSHV	+	MIMAT0002184	kshv-miR-K12-9-5p	ENSG00000205730	ITPRIPL2	ENST00000381440	UTR3
chr11	62726652	62726684	KSHV	-	MIMAT0002184	kshv-miR-K12-9-5p	ENSG00000214753	HNRNPUL2	ENST00000301785	CDS
chr11	62726620	62726677	KSHV	-	MIMAT0002184	kshv-miR-K12-9-5p	ENSG00000214753	HNRNPUL2	ENST00000301785	CDS
chrX	49073905	49073942	KSHV	-	MIMAT0002184	kshv-miR-K12-9-5p	ENSG00000243279	PRAF2	ENST00000553851	CDS
chr20	298553	298579	KSHV	+	MIMAT0002184	kshv-miR-K12-9-5p	ENSG00000247315	ZCCHC3	ENST00000500893	CDS
chr20	298553	298573	KSHV	+	MIMAT0002184	kshv-miR-K12-9-5p	ENSG00000247315	ZCCHC3	ENST00000500893	CDS
chr22	23767427	23767446	KSHV	-	MIMAT0002184	kshv-miR-K12-9-5p	ENSG00000250479	CHCHD10	ENST00000401675	CDS
chr22	30973125	30973167	KSHV	+	MIMAT0002184	kshv-miR-K12-9-5p	ENSG00000253352	TUG1	ENST00000644773	UTR3
chr22	30969741	30969777	KSHV	+	MIMAT0002184	kshv-miR-K12-9-5p	ENSG00000253352	TUG1	ENST00000644773	CDS
chr1	26993965	26993995	KSHV	+	MIMAT0002184	kshv-miR-K12-9-5p	ENSG00000253368	TRNP1	ENST00000522111	CDS
chr11	65779956	65779984	KSHV	-	MIMAT0002184	kshv-miR-K12-9-5p	ENSG00000254470	AP5B1	ENST00000532090	CDS
chr17	81704215	81704261	KSHV	+	MIMAT0002184	kshv-miR-K12-9-5p	ENSG00000262814	MRPL12	ENST00000333676	CDS
chr19	35723265	35723285	KSHV	+	MIMAT0002184	kshv-miR-K12-9-5p	ENSG00000272333	KMT2B	ENST00000420124	CDS
chr10	17229485	17229567	KSHV	+	MIMAT0002182	kshv-miR-K12-1-5p	ENSG00000026025	VIM	ENST00000544301	CDS
chr6	36200595	36200631	KSHV	+	MIMAT0002182	kshv-miR-K12-1-5p	ENSG00000096070	BRPF3	ENST00000357641	CDS
chrX	111681284	111681306	KSHV	+	MIMAT0002182	kshv-miR-K12-1-5p	ENSG00000101901	ALG13	ENST00000394780	CDS
chr7	27093861	27093888	KSHV	-	MIMAT0002182	kshv-miR-K12-1-5p	ENSG00000105991	HOXA1	ENST00000643460	UTR3
chr1	11058885	11058918	KSHV	-	MIMAT0002182	kshv-miR-K12-1-5p	ENSG00000116649	SRM	ENST00000376957	CDS
chr9	132678060	132678098	KSHV	+	MIMAT0002182	kshv-miR-K12-1-5p	ENSG00000125484	GTF3C4	ENST00000372146	CDS
chr4	121823376	121823419	KSHV	-	MIMAT0002182	kshv-miR-K12-1-5p	ENSG00000145386	CCNA2	ENST00000274026	CDS
chr1	204410093	204410116	KSHV	-	MIMAT0002182	kshv-miR-K12-1-5p	ENSG00000158615	PPP1R15B	ENST00000367188	CDS
chr12	49042227	49042250	KSHV	-	MIMAT0002182	kshv-miR-K12-1-5p	ENSG00000167548	KMT2D	ENST00000301067	CDS
chr16	2759306	2759365	KSHV	+	MIMAT0002182	kshv-miR-K12-1-5p	ENSG00000167978	SRRM2	ENST00000301740	CDS
chr11	61967342	61967370	KSHV	-	MIMAT0002182	kshv-miR-K12-1-5p	ENSG00000167996	FTH1	ENST00000273550	CDS
chr15	40335816	40335837	KSHV	-	MIMAT0002182	kshv-miR-K12-1-5p	ENSG00000188549	CCDC9B	ENST00000397536	CDS
chr6	31970895	31970913	KSHV	-	MIMAT0002182	kshv-miR-K12-1-5p	ENSG00000204348	DXO	ENST00000375349	CDS
chr6	31828612	31828634	KSHV	+	MIMAT0002182	kshv-miR-K12-1-5p	ENSG00000204388	HSPA1B	ENST00000375650	CDS
chrX	107115411	107115441	KSHV	-	MIMAT0003712	kshv-miR-K12-12-5p	ENSG00000089682	RBM41	ENST00000372487	CDS
chr3	133574058	133574084	KSHV	+	MIMAT0003712	kshv-miR-K12-12-5p	ENSG00000091527	CDV3	ENST00000264993	CDS
chr3	133574052	133574098	KSHV	+	MIMAT0003712	kshv-miR-K12-12-5p	ENSG00000091527	CDV3	ENST00000264993	CDS
chr20	36606039	36606069	KSHV	+	MIMAT0003712	kshv-miR-K12-12-5p	ENSG00000101084	RAB5IF	ENST00000344795	CDS
chr19	49851496	49851517	KSHV	+	MIMAT0003712	kshv-miR-K12-12-5p	ENSG00000104960	PTOV1	ENST00000391842	CDS
chr19	15110227	15110263	KSHV	+	MIMAT0003712	kshv-miR-K12-12-5p	ENSG00000105137	SYDE1	ENST00000342784	CDS
chr19	41958948	41959007	KSHV	-	MIMAT0003712	kshv-miR-K12-12-5p	ENSG00000105404	RABAC1	ENST00000222008	CDS
chr11	73310805	73310840	KSHV	+	MIMAT0003712	kshv-miR-K12-12-5p	ENSG00000110237	ARHGEF17	ENST00000263674	CDS
chr12	56645328	56645348	KSHV	-	MIMAT0003712	kshv-miR-K12-12-5p	ENSG00000110955	ATP5F1B	ENST00000262030	CDS
chr3	160401962	160401995	KSHV	+	MIMAT0003712	kshv-miR-K12-12-5p	ENSG00000113810	SMC4	ENST00000344722	CDS
chr3	184316110	184316150	KSHV	+	MIMAT0003712	kshv-miR-K12-12-5p	ENSG00000114867	EIF4G1	ENST00000342981	CDS
chr1	236603262	236603287	KSHV	-	MIMAT0003712	kshv-miR-K12-12-5p	ENSG00000119285	HEATR1	ENST00000366582	CDS
chr14	77027535	77027555	KSHV	-	MIMAT0003712	kshv-miR-K12-12-5p	ENSG00000119669	IRF2BPL	ENST00000238647	CDS
chr20	3785048	3785079	KSHV	-	MIMAT0003712	kshv-miR-K12-12-5p	ENSG00000125817	CENPB	ENST00000379751	CDS
chr20	3784899	3784937	KSHV	-	MIMAT0003712	kshv-miR-K12-12-5p	ENSG00000125817	CENPB	ENST00000379751	CDS
chr19	49645047	49645086	KSHV	+	MIMAT0003712	kshv-miR-K12-12-5p	ENSG00000126461	SCAF1	ENST00000360565	CDS
chr19	49645044	49645077	KSHV	+	MIMAT0003712	kshv-miR-K12-12-5p	ENSG00000126461	SCAF1	ENST00000360565	CDS
chr14	22981254	22981291	KSHV	-	MIMAT0003712	kshv-miR-K12-12-5p	ENSG00000129474	AJUBA	ENST00000262713	CDS
chr1	183023900	183023966	KSHV	+	MIMAT0003712	kshv-miR-K12-12-5p	ENSG00000135862	LAMC1	ENST00000258341	CDS
chr2	27132715	27132735	KSHV	-	MIMAT0003712	kshv-miR-K12-12-5p	ENSG00000138073	PREB	ENST00000260643	CDS
chr4	78776567	78776589	KSHV	+	MIMAT0003712	kshv-miR-K12-12-5p	ENSG00000138756	BMP2K	ENST00000335016	CDS
chr15	81002600	81002677	KSHV	+	MIMAT0003712	kshv-miR-K12-12-5p	ENSG00000140406	TLNRD1	ENST00000267984	CDS
chr18	32470366	32470402	KSHV	-	MIMAT0003712	kshv-miR-K12-12-5p	ENSG00000141441	GAREM1	ENST00000269209	CDS
chr19	49487630	49487666	KSHV	+	MIMAT0003712	kshv-miR-K12-12-5p	ENSG00000142541	RPL13A	ENST00000391857	CDS
chr2	85326458	85326508	KSHV	-	MIMAT0003712	kshv-miR-K12-12-5p	ENSG00000152291	TGOLN2	ENST00000282120	CDS
chr2	85322456	85322475	KSHV	-	MIMAT0003712	kshv-miR-K12-12-5p	ENSG00000152291	TGOLN2	ENST00000282120	UTR3
chr1	151400099	151400119	KSHV	+	MIMAT0003712	kshv-miR-K12-12-5p	ENSG00000159377	PSMB4	ENST00000290541	CDS
chr8	144791812	144791873	KSHV	-	MIMAT0003712	kshv-miR-K12-12-5p	ENSG00000161016	RPL8	ENST00000262584	CDS
chr8	144791949	144792015	KSHV	-	MIMAT0003712	kshv-miR-K12-12-5p	ENSG00000161016	RPL8	ENST00000262584	CDS
chr1	110340950	110340975	KSHV	+	MIMAT0003712	kshv-miR-K12-12-5p	ENSG00000162775	RBM15	ENST00000602849	CDS
chr1	156592152	156592184	KSHV	+	MIMAT0003712	kshv-miR-K12-12-5p	ENSG00000163382	NAXE	ENST00000368235	CDS
chr1	201199584	201199609	KSHV	+	MIMAT0003712	kshv-miR-K12-12-5p	ENSG00000163395	IGFN1	ENST00000335211	CDS
chr7	128477130	128477176	KSHV	+	MIMAT0003712	kshv-miR-K12-12-5p	ENSG00000165055	METTL2B	ENST00000262432	CDS
chr14	74494085	74494105	KSHV	+	MIMAT0003712	kshv-miR-K12-12-5p	ENSG00000165898	ISCA2	ENST00000556816	CDS
chr15	72474867	72474886	KSHV	+	MIMAT0003712	kshv-miR-K12-12-5p	ENSG00000166233	ARIH1	ENST00000379887	CDS
chr10	72275143	72275166	KSHV	+	MIMAT0003712	kshv-miR-K12-12-5p	ENSG00000168209	DDIT4	ENST00000307365	CDS
chr22	27798053	27798077	KSHV	-	MIMAT0003712	kshv-miR-K12-12-5p	ENSG00000169184	MN1	ENST00000302326	CDS
chr12	1593443	1593495	KSHV	-	MIMAT0003712	kshv-miR-K12-12-5p	ENSG00000171823	FBXL14	ENST00000339235	CDS
chr11	65871234	65871269	KSHV	-	MIMAT0003712	kshv-miR-K12-12-5p	ENSG00000172638	EFEMP2	ENST00000307998	CDS
chr17	1680788	1680813	KSHV	-	MIMAT0003712	kshv-miR-K12-12-5p	ENSG00000174231	PRPF8	ENST00000572621	CDS
chr11	66334793	66334851	KSHV	-	MIMAT0003712	kshv-miR-K12-12-5p	ENSG00000174791	RIN1	ENST00000311320	CDS
chr17	18322769	18322825	KSHV	+	MIMAT0003712	kshv-miR-K12-12-5p	ENSG00000176994	SMCR8	ENST00000406438	CDS
chr11	747552	747578	KSHV	+	MIMAT0003712	kshv-miR-K12-12-5p	ENSG00000177156	TALDO1	ENST00000319006	CDS
chr3	192917616	192917633	KSHV	-	MIMAT0003712	kshv-miR-K12-12-5p	ENSG00000180611	MB21D2	ENST00000392452	CDS
chr3	153163582	153163608	KSHV	+	MIMAT0003712	kshv-miR-K12-12-5p	ENSG00000181467	RAP2B	ENST00000323534	UTR3
chr1	226186403	226186431	KSHV	-	MIMAT0003712	kshv-miR-K12-12-5p	ENSG00000182827	ACBD3	ENST00000366812	CDS
chr13	112068240	112068263	KSHV	+	MIMAT0003712	kshv-miR-K12-12-5p	ENSG00000182968	SOX1	ENST00000330949	CDS
chr11	396948	396966	KSHV	+	MIMAT0003712	kshv-miR-K12-12-5p	ENSG00000184363	PKP3	ENST00000331563	CDS
chr11	396939	396966	KSHV	+	MIMAT0003712	kshv-miR-K12-12-5p	ENSG00000184363	PKP3	ENST00000331563	CDS
chr17	35119514	35119535	KSHV	-	MIMAT0003712	kshv-miR-K12-12-5p	ENSG00000185379	RAD51D	ENST00000345365	CDS
chr6	72622208	72622239	KSHV	+	MIMAT0003712	kshv-miR-K12-12-5p	ENSG00000185760	KCNQ5	ENST00000342056	CDS
chr17	31095319	31095365	KSHV	+	MIMAT0003712	kshv-miR-K12-12-5p	ENSG00000196712	NF1	ENST00000358273	CDS
chrX	154367911	154367941	KSHV	-	MIMAT0003712	kshv-miR-K12-12-5p	ENSG00000196924	FLNA	ENST00000369850	CDS
chr2	202377502	202377546	KSHV	+	MIMAT0003712	kshv-miR-K12-12-5p	ENSG00000204217	BMPR2	ENST00000374580	CDS
chr17	38926565	38926589	KSHV	+	MIMAT0003712	kshv-miR-K12-12-5p	ENSG00000263874	LINC00672	ENST00000583195	UTR3
chr19	35723879	35723909	KSHV	+	MIMAT0003712	kshv-miR-K12-12-5p	ENSG00000272333	KMT2B	ENST00000420124	CDS
chrX	49882216	49882247	KSHV	+	MIMAT0003712	kshv-miR-K12-12-5p	ENSG00000273820	USP27X	ENST00000621775	UTR3
chr6	26250461	26250494	KSHV	-	MIMAT0003712	kshv-miR-K12-12-5p	ENSG00000277775	H3C7	ENST00000618052	CDS
chr3	183884772	183884799	KSHV	-	MIMAT0003712	kshv-miR-K12-12-5p	ENSG00000283765		ENST00000639401	CDS
chr7	151226365	151226399	KSHV	-	MIMAT0002192	kshv-miR-K12-4-3p	ENSG00000033050	ABCF2	ENST00000287844	CDS
chrX	49040531	49040561	KSHV	-	MIMAT0002192	kshv-miR-K12-4-3p	ENSG00000068323	TFE3	ENST00000315869	CDS
chrX	49040527	49040563	KSHV	-	MIMAT0002192	kshv-miR-K12-4-3p	ENSG00000068323	TFE3	ENST00000315869	CDS
chrX	49043195	49043216	KSHV	-	MIMAT0002192	kshv-miR-K12-4-3p	ENSG00000068323	TFE3	ENST00000315869	CDS
chr17	17836760	17836784	KSHV	-	MIMAT0002192	kshv-miR-K12-4-3p	ENSG00000072310	SREBF1	ENST00000355815	CDS
chr10	102397296	102397322	KSHV	+	MIMAT0002192	kshv-miR-K12-4-3p	ENSG00000077150	NFKB2	ENST00000428099	CDS
chr18	9914308	9914335	KSHV	+	MIMAT0002192	kshv-miR-K12-4-3p	ENSG00000101558	VAPA	ENST00000400000	CDS
chr10	58386329	58386353	KSHV	+	MIMAT0002192	kshv-miR-K12-4-3p	ENSG00000108064	TFAM	ENST00000487519	CDS
chr5	149550103	149550134	KSHV	-	MIMAT0002192	kshv-miR-K12-4-3p	ENSG00000113712	CSNK1A1	ENST00000261798	CDS
chr9	37801351	37801400	KSHV	+	MIMAT0002192	kshv-miR-K12-4-3p	ENSG00000122741	DCAF10	ENST00000377724	CDS
chr12	67657195	67657213	KSHV	+	MIMAT0002192	kshv-miR-K12-4-3p	ENSG00000127334	DYRK2	ENST00000393555	CDS
chr19	9835390	9835410	KSHV	+	MIMAT0002192	kshv-miR-K12-4-3p	ENSG00000127445	PIN1	ENST00000247970	CDS
chr14	22981945	22981969	KSHV	-	MIMAT0002192	kshv-miR-K12-4-3p	ENSG00000129474	AJUBA	ENST00000262713	CDS
chr19	38647896	38647959	KSHV	+	MIMAT0002192	kshv-miR-K12-4-3p	ENSG00000130402	ACTN4	ENST00000252699	CDS
chr12	130872988	130873019	KSHV	+	MIMAT0002192	kshv-miR-K12-4-3p	ENSG00000132341	RAN	ENST00000543796	CDS
chr12	47964406	47964455	KSHV	+	MIMAT0002192	kshv-miR-K12-4-3p	ENSG00000134291	TMEM106C	ENST00000429772	CDS
chr6	30743957	30743983	KSHV	-	MIMAT0002192	kshv-miR-K12-4-3p	ENSG00000137331	IER3	ENST00000259874	CDS
chr11	102114116	102114154	KSHV	+	MIMAT0002192	kshv-miR-K12-4-3p	ENSG00000137693	YAP1	ENST00000615667	CDS
chr5	58458397	58458422	KSHV	-	MIMAT0002192	kshv-miR-K12-4-3p	ENSG00000145632	PLK2	ENST00000274289	CDS
chr5	58459655	58459691	KSHV	-	MIMAT0002192	kshv-miR-K12-4-3p	ENSG00000145632	PLK2	ENST00000274289	CDS
chr7	44885013	44885075	KSHV	-	MIMAT0002192	kshv-miR-K12-4-3p	ENSG00000146676	PURB	ENST00000395699	CDS
chr9	127454571	127454588	KSHV	+	MIMAT0002192	kshv-miR-K12-4-3p	ENSG00000148356	LRSAM1	ENST00000323301	CDS
chr1	151399727	151399762	KSHV	+	MIMAT0002192	kshv-miR-K12-4-3p	ENSG00000159377	PSMB4	ENST00000290541	CDS
chr9	132079674	132079697	KSHV	-	MIMAT0002192	kshv-miR-K12-4-3p	ENSG00000160563	MED27	ENST00000292035	CDS
chr1	154936629	154936655	KSHV	-	MIMAT0002192	kshv-miR-K12-4-3p	ENSG00000163344	PMVK	ENST00000368467	CDS
chr3	122569703	122569724	KSHV	+	MIMAT0002192	kshv-miR-K12-4-3p	ENSG00000163840	DTX3L	ENST00000296161	CDS
chr16	57996956	57996988	KSHV	-	MIMAT0002192	kshv-miR-K12-4-3p	ENSG00000166188	ZNF319	ENST00000299237	CDS
chr12	103930527	103930554	KSHV	+	MIMAT0002192	kshv-miR-K12-4-3p	ENSG00000166598	HSP90B1	ENST00000299767	CDS
chr17	59212442	59212464	KSHV	+	MIMAT0002192	kshv-miR-K12-4-3p	ENSG00000167447	SMG8	ENST00000543872	CDS
chr12	49052317	49052339	KSHV	-	MIMAT0002192	kshv-miR-K12-4-3p	ENSG00000167548	KMT2D	ENST00000301067	CDS
chr19	3984221	3984240	KSHV	-	MIMAT0002192	kshv-miR-K12-4-3p	ENSG00000167658	EEF2	ENST00000309311	CDS
chr11	61967318	61967341	KSHV	-	MIMAT0002192	kshv-miR-K12-4-3p	ENSG00000167996	FTH1	ENST00000273550	CDS
chr10	72275273	72275290	KSHV	+	MIMAT0002192	kshv-miR-K12-4-3p	ENSG00000168209	DDIT4	ENST00000307365	UTR3
chr8	22250154	22250179	KSHV	+	MIMAT0002192	kshv-miR-K12-4-3p	ENSG00000168495	POLR3D	ENST00000397802	CDS
chr2	70088444	70088464	KSHV	+	MIMAT0002192	kshv-miR-K12-4-3p	ENSG00000169564	PCBP1	ENST00000303577	CDS
chr2	112760745	112760764	KSHV	-	MIMAT0002192	kshv-miR-K12-4-3p	ENSG00000169607	CKAP2L	ENST00000302450	CDS
chr16	30524947	30524969	KSHV	-	MIMAT0002192	kshv-miR-K12-4-3p	ENSG00000169957	ZNF768	ENST00000562803	CDS
chr19	12792398	12792426	KSHV	+	MIMAT0002192	kshv-miR-K12-4-3p	ENSG00000171223	JUNB	ENST00000302754	CDS
chr16	77788756	77788773	KSHV	+	MIMAT0002192	kshv-miR-K12-4-3p	ENSG00000171724	VAT1L	ENST00000302536	CDS
chr8	66664345	66664371	KSHV	-	MIMAT0002192	kshv-miR-K12-4-3p	ENSG00000175073	VCPIP1	ENST00000310421	CDS
chr3	184301559	184301602	KSHV	+	MIMAT0002192	kshv-miR-K12-4-3p	ENSG00000175166	PSMD2	ENST00000310118	CDS
chr9	137186342	137186360	KSHV	-	MIMAT0002192	kshv-miR-K12-4-3p	ENSG00000176248	ANAPC2	ENST00000323927	CDS
chr17	18254736	18254770	KSHV	-	MIMAT0002192	kshv-miR-K12-4-3p	ENSG00000177731	FLII	ENST00000327031	CDS
chr2	152718941	152718962	KSHV	+	MIMAT0002192	kshv-miR-K12-4-3p	ENSG00000177917	ARL6IP6	ENST00000326446	CDS
chr10	73250518	73250554	KSHV	-	MIMAT0002192	kshv-miR-K12-4-3p	ENSG00000182180	MRPS16	ENST00000372945	UTR3
chr17	442775	442798	KSHV	-	MIMAT0002192	kshv-miR-K12-4-3p	ENSG00000183688	RFLNB	ENST00000329099	UTR3
chr12	95003595	95003615	KSHV	-	MIMAT0002192	kshv-miR-K12-4-3p	ENSG00000184752	NDUFA12	ENST00000327772	CDS
chr12	53382306	53382324	KSHV	+	MIMAT0002192	kshv-miR-K12-4-3p	ENSG00000185591	SP1	ENST00000327443	CDS
chr13	109782382	109782414	KSHV	-	MIMAT0002192	kshv-miR-K12-4-3p	ENSG00000185950	IRS2	ENST00000375856	CDS
chrX	154366170	154366203	KSHV	-	MIMAT0002192	kshv-miR-K12-4-3p	ENSG00000196924	FLNA	ENST00000369850	CDS
chr2	109617035	109617061	KSHV	+	MIMAT0002192	kshv-miR-K12-4-3p	ENSG00000198142	SOWAHC	ENST00000356454	UTR3
chr1	153942304	153942347	KSHV	-	MIMAT0002192	kshv-miR-K12-4-3p	ENSG00000198837	DENND4B	ENST00000361217	CDS
chr1	153942304	153942360	KSHV	-	MIMAT0002192	kshv-miR-K12-4-3p	ENSG00000198837	DENND4B	ENST00000361217	CDS
chr2	219227751	219227784	KSHV	-	MIMAT0002192	kshv-miR-K12-4-3p	ENSG00000198925	ATG9A	ENST00000409618	CDS
chr1	226548931	226548953	KSHV	+	MIMAT0002192	kshv-miR-K12-4-3p	ENSG00000203685	STUM	ENST00000366789	CDS
chr6	31649523	31649545	KSHV	-	MIMAT0002192	kshv-miR-K12-4-3p	ENSG00000204463	BAG6	ENST00000375964	CDS
chr16	19115573	19115595	KSHV	+	MIMAT0002192	kshv-miR-K12-4-3p	ENSG00000205730	ITPRIPL2	ENST00000381440	CDS
chr3	51395619	51395659	KSHV	+	MIMAT0002192	kshv-miR-K12-4-3p	ENSG00000259956	RBM15B	ENST00000563281	UTR3
chr17	38352645	38352674	KSHV	+	MIMAT0002192	kshv-miR-K12-4-3p	ENSG00000274211	SOCS7	ENST00000612932	CDS
chr16	29816549	29816579	KSHV	+	MIMAT0002192	kshv-miR-K12-4-3p	ENSG00000280789	PAGR1	ENST00000320330	CDS
chr3	98901211	98901275	KSHV	-	MIMAT0002191	kshv-miR-K12-4-5p	ENSG00000057019	DCBLD2	ENST00000326840	CDS
chrX	115233907	115233928	KSHV	-	MIMAT0002191	kshv-miR-K12-4-5p	ENSG00000130224	LRCH2	ENST00000538422	CDS
chr6	85450196	85450219	KSHV	+	MIMAT0002191	kshv-miR-K12-4-5p	ENSG00000135318	NT5E	ENST00000257770	CDS
chr15	78077607	78077626	KSHV	-	MIMAT0002191	kshv-miR-K12-4-5p	ENSG00000167202	TBC1D2B	ENST00000300584	CDS
chr2	226796262	226796281	KSHV	-	MIMAT0002191	kshv-miR-K12-4-5p	ENSG00000169047	IRS1	ENST00000305123	CDS
chr2	234495525	234495547	KSHV	-	MIMAT0002191	kshv-miR-K12-4-5p	ENSG00000188042	ARL4C	ENST00000390645	UTR3
chrX	154367727	154367750	KSHV	-	MIMAT0002191	kshv-miR-K12-4-5p	ENSG00000196924	FLNA	ENST00000369850	CDS
chr22	30969828	30969847	KSHV	+	MIMAT0002191	kshv-miR-K12-4-5p	ENSG00000253352	TUG1	ENST00000644773	UTR3
chr16	54284610	54284635	KSHV	-	MIMAT0002190	kshv-miR-K12-5-3p	ENSG00000177508	IRX3	ENST00000329734	CDS
chr5	141399607	141399628	KSHV	+	MIMAT0002190	kshv-miR-K12-5-3p	ENSG00000276547	PCDHGB5	ENST00000617380	CDS
chr14	70808914	70808949	KSHV	-	MIMAT0002188	kshv-miR-K12-6-5p	ENSG00000006432	MAP3K9	ENST00000554752	CDS
chr10	17229732	17229749	KSHV	+	MIMAT0002188	kshv-miR-K12-6-5p	ENSG00000026025	VIM	ENST00000544301	CDS
chr3	112638164	112638185	KSHV	-	MIMAT0002188	kshv-miR-K12-6-5p	ENSG00000091986	CCDC80	ENST00000206423	CDS
chr3	112639589	112639619	KSHV	-	MIMAT0002188	kshv-miR-K12-6-5p	ENSG00000091986	CCDC80	ENST00000206423	CDS
chr7	2355202	2355222	KSHV	+	MIMAT0002188	kshv-miR-K12-6-5p	ENSG00000106263	EIF3B	ENST00000360876	CDS
chr12	56645328	56645346	KSHV	-	MIMAT0002188	kshv-miR-K12-6-5p	ENSG00000110955	ATP5F1B	ENST00000262030	CDS
chr1	231336232	231336252	KSHV	-	MIMAT0002188	kshv-miR-K12-6-5p	ENSG00000116903	EXOC8	ENST00000366645	CDS
chr7	44080679	44080744	KSHV	-	MIMAT0002188	kshv-miR-K12-6-5p	ENSG00000122678	POLM	ENST00000242248	CDS
chr1	10033671	10033689	KSHV	+	MIMAT0002188	kshv-miR-K12-6-5p	ENSG00000130939	UBE4B	ENST00000253251	CDS
chr15	34101779	34101798	KSHV	-	MIMAT0002188	kshv-miR-K12-6-5p	ENSG00000134153	EMC7	ENST00000256545	CDS
chr4	15003361	15003408	KSHV	+	MIMAT0002188	kshv-miR-K12-6-5p	ENSG00000137449	CPEB2	ENST00000442003	CDS
chr2	203328529	203328548	KSHV	+	MIMAT0002188	kshv-miR-K12-6-5p	ENSG00000138443	ABI2	ENST00000261017	CDS
chr3	194633061	194633082	KSHV	-	MIMAT0002188	kshv-miR-K12-6-5p	ENSG00000145014	TMEM44	ENST00000347147	CDS
chr5	58458397	58458423	KSHV	-	MIMAT0002188	kshv-miR-K12-6-5p	ENSG00000145632	PLK2	ENST00000274289	CDS
chr10	102133218	102133243	KSHV	+	MIMAT0002188	kshv-miR-K12-6-5p	ENSG00000148840	PPRC1	ENST00000278070	CDS
chr9	19049680	19049704	KSHV	+	MIMAT0002188	kshv-miR-K12-6-5p	ENSG00000155876	RRAGA	ENST00000380527	CDS
chr6	26285128	26285185	KSHV	-	MIMAT0002188	kshv-miR-K12-6-5p	ENSG00000158406	H4C8	ENST00000377727	UTR3
chr8	144515820	144515846	KSHV	-	MIMAT0002188	kshv-miR-K12-6-5p	ENSG00000160957	RECQL4	ENST00000621189	CDS
chr8	144791998	144792021	KSHV	-	MIMAT0002188	kshv-miR-K12-6-5p	ENSG00000161016	RPL8	ENST00000262584	CDS
chr1	200409104	200409134	KSHV	-	MIMAT0002188	kshv-miR-K12-6-5p	ENSG00000162702	ZNF281	ENST00000367352	CDS
chr4	173333529	173333564	KSHV	-	MIMAT0002188	kshv-miR-K12-6-5p	ENSG00000164104	HMGB2	ENST00000296503	CDS
chr8	126556253	126556296	KSHV	-	MIMAT0002188	kshv-miR-K12-6-5p	ENSG00000168672	LRATD2	ENST00000304916	UTR3
chr16	77788756	77788773	KSHV	+	MIMAT0002188	kshv-miR-K12-6-5p	ENSG00000171724	VAT1L	ENST00000302536	CDS
chrX	71123200	71123217	KSHV	+	MIMAT0002188	kshv-miR-K12-6-5p	ENSG00000184634	MED12	ENST00000333646	CDS
chr12	14770997	14771024	KSHV	-	MIMAT0002188	kshv-miR-K12-6-5p	ENSG00000197837	H4C16	ENST00000539745	CDS
chr22	49961210	49961235	KSHV	+	MIMAT0002188	kshv-miR-K12-6-5p	ENSG00000198355	PIM3	ENST00000360612	CDS
chr1	153941942	153941982	KSHV	-	MIMAT0002188	kshv-miR-K12-6-5p	ENSG00000198837	DENND4B	ENST00000361217	CDS
chr1	168226095	168226136	KSHV	+	MIMAT0002188	kshv-miR-K12-6-5p	ENSG00000213064	SFT2D2	ENST00000271375	CDS
chr11	65778603	65778635	KSHV	-	MIMAT0002188	kshv-miR-K12-6-5p	ENSG00000254470	AP5B1	ENST00000532090	CDS
chr10	17229732	17229773	KSHV	+	MIMAT0002187	kshv-miR-K12-7-3p	ENSG00000026025	VIM	ENST00000544301	CDS
chr22	19177737	19177776	KSHV	-	MIMAT0002187	kshv-miR-K12-7-3p	ENSG00000100075	SLC25A1	ENST00000215882	CDS
chr17	4948242	4948267	KSHV	-	MIMAT0002187	kshv-miR-K12-7-3p	ENSG00000108518	PFN1	ENST00000225655	CDS
chr1	113905760	113905789	KSHV	+	MIMAT0002187	kshv-miR-K12-7-3p	ENSG00000118655	DCLRE1B	ENST00000650450	CDS
chr6	108561790	108561826	KSHV	+	MIMAT0002187	kshv-miR-K12-7-3p	ENSG00000118689	FOXO3	ENST00000343882	CDS
chr1	233614493	233614526	KSHV	+	MIMAT0002187	kshv-miR-K12-7-3p	ENSG00000135750	KCNK1	ENST00000366621	CDS
chr6	36874701	36874721	KSHV	-	MIMAT0002187	kshv-miR-K12-7-3p	ENSG00000137168	PPIL1	ENST00000373699	CDS
chr1	165827863	165827885	KSHV	+	MIMAT0002187	kshv-miR-K12-7-3p	ENSG00000143179	UCK2	ENST00000367879	CDS
chr6	30685220	30685259	KSHV	-	MIMAT0002187	kshv-miR-K12-7-3p	ENSG00000146112	PPP1R18	ENST00000274853	CDS
chr1	200409235	200409262	KSHV	-	MIMAT0002187	kshv-miR-K12-7-3p	ENSG00000162702	ZNF281	ENST00000367352	CDS
chr4	173333529	173333552	KSHV	-	MIMAT0002187	kshv-miR-K12-7-3p	ENSG00000164104	HMGB2	ENST00000296503	CDS
chr17	39462475	39462508	KSHV	+	MIMAT0002187	kshv-miR-K12-7-3p	ENSG00000167258	CDK12	ENST00000430627	CDS
chr16	2759550	2759569	KSHV	+	MIMAT0002187	kshv-miR-K12-7-3p	ENSG00000167978	SRRM2	ENST00000301740	CDS
chr17	1681953	1681977	KSHV	-	MIMAT0002187	kshv-miR-K12-7-3p	ENSG00000174231	PRPF8	ENST00000572621	CDS
chr8	143813722	143813761	KSHV	-	MIMAT0002187	kshv-miR-K12-7-3p	ENSG00000180900	SCRIB	ENST00000356994	CDS
chr3	150411002	150411062	KSHV	+	MIMAT0002187	kshv-miR-K12-7-3p	ENSG00000196428	TSC22D2	ENST00000466814	CDS
chr3	126654776	126654808	KSHV	-	MIMAT0002187	kshv-miR-K12-7-3p	ENSG00000197763	TXNRD3	ENST00000524230	CDS
chr1	26993997	26994036	KSHV	+	MIMAT0002187	kshv-miR-K12-7-3p	ENSG00000253368	TRNP1	ENST00000522111	CDS
chr18	11852083	11852106	KSHV	+	MIMAT0002187	kshv-miR-K12-7-3p	ENSG00000255112	CHMP1B	ENST00000526991	CDS
chr6	26271106	26271164	KSHV	-	MIMAT0002187	kshv-miR-K12-7-3p	ENSG00000273983	H3C8	ENST00000614378	CDS
chr11	114439562	114439595	KSHV	+	MIMAT0015216	kshv-miR-K12-8-5p	ENSG00000076043	REXO2	ENST00000265881	CDS
chr19	42272629	42272679	KSHV	+	MIMAT0015216	kshv-miR-K12-8-5p	ENSG00000079432	CIC	ENST00000572681	CDS
chr20	35092673	35092711	KSHV	-	MIMAT0015216	kshv-miR-K12-8-5p	ENSG00000100991	TRPC4AP	ENST00000451813	CDS
chr19	55406800	55406836	KSHV	-	MIMAT0015216	kshv-miR-K12-8-5p	ENSG00000108106	UBE2S	ENST00000264552	CDS
chr4	41935507	41935538	KSHV	+	MIMAT0015216	kshv-miR-K12-8-5p	ENSG00000109133	TMEM33	ENST00000504986	CDS
chr12	6867629	6867686	KSHV	+	MIMAT0015216	kshv-miR-K12-8-5p	ENSG00000111669	TPI1	ENST00000396705	CDS
chr2	190881432	190881453	KSHV	+	MIMAT0015216	kshv-miR-K12-8-5p	ENSG00000115419	GLS	ENST00000338435	CDS
chr1	67686104	67686133	KSHV	+	MIMAT0015216	kshv-miR-K12-8-5p	ENSG00000116717	GADD45A	ENST00000370986	CDS
chr12	82358217	82358240	KSHV	-	MIMAT0015216	kshv-miR-K12-8-5p	ENSG00000133773	CCDC59	ENST00000256151	CDS
chr11	34052632	34052652	KSHV	+	MIMAT0015216	kshv-miR-K12-8-5p	ENSG00000135387	CAPRIN1	ENST00000389645	CDS
chr8	119416838	119416861	KSHV	+	MIMAT0015216	kshv-miR-K12-8-5p	ENSG00000136999	CCN3	ENST00000259526	CDS
chr12	76030072	76030106	KSHV	-	MIMAT0015216	kshv-miR-K12-8-5p	ENSG00000139289	PHLDA1	ENST00000619060	UTR3
chr14	102139924	102139953	KSHV	+	MIMAT0015216	kshv-miR-K12-8-5p	ENSG00000140153	WDR20	ENST00000342702	CDS
chr2	96266473	96266496	KSHV	+	MIMAT0015216	kshv-miR-K12-8-5p	ENSG00000144021	CIAO1	ENST00000488633	CDS
chr7	44884281	44884305	KSHV	-	MIMAT0015216	kshv-miR-K12-8-5p	ENSG00000146676	PURB	ENST00000395699	UTR3
chr7	44884436	44884470	KSHV	-	MIMAT0015216	kshv-miR-K12-8-5p	ENSG00000146676	PURB	ENST00000395699	CDS
chr6	26285449	26285472	KSHV	-	MIMAT0015216	kshv-miR-K12-8-5p	ENSG00000158406	H4C8	ENST00000377727	CDS
chr10	72275128	72275175	KSHV	+	MIMAT0015216	kshv-miR-K12-8-5p	ENSG00000168209	DDIT4	ENST00000307365	CDS
chr2	226796611	226796642	KSHV	-	MIMAT0015216	kshv-miR-K12-8-5p	ENSG00000169047	IRS1	ENST00000305123	CDS
chr16	30525009	30525036	KSHV	-	MIMAT0015216	kshv-miR-K12-8-5p	ENSG00000169957	ZNF768	ENST00000562803	CDS
chr11	64317295	64317325	KSHV	-	MIMAT0015216	kshv-miR-K12-8-5p	ENSG00000173113	TRMT112	ENST00000535750	CDS
chr1	58781616	58781651	KSHV	-	MIMAT0015216	kshv-miR-K12-8-5p	ENSG00000177606	JUN	ENST00000371222	UTR3
chr1	58781631	58781679	KSHV	-	MIMAT0015216	kshv-miR-K12-8-5p	ENSG00000177606	JUN	ENST00000371222	UTR3
chr1	58781631	58781659	KSHV	-	MIMAT0015216	kshv-miR-K12-8-5p	ENSG00000177606	JUN	ENST00000371222	UTR3
chr20	328101	328131	KSHV	+	MIMAT0015216	kshv-miR-K12-8-5p	ENSG00000177732	SOX12	ENST00000342665	UTR3
chr12	53382133	53382152	KSHV	+	MIMAT0015216	kshv-miR-K12-8-5p	ENSG00000185591	SP1	ENST00000327443	CDS
chr17	45150282	45150342	KSHV	+	MIMAT0015216	kshv-miR-K12-8-5p	ENSG00000186834	HEXIM1	ENST00000332499	UTR3
chr1	966778	966799	KSHV	+	MIMAT0015216	kshv-miR-K12-8-5p	ENSG00000187583	PLEKHN1	ENST00000379409	CDS
chr12	31791944	31791962	KSHV	-	MIMAT0015216	kshv-miR-K12-8-5p	ENSG00000188375	H3-5	ENST00000340398	CDS
chr9	129176755	129176774	KSHV	-	MIMAT0015216	kshv-miR-K12-8-5p	ENSG00000188483	IER5L	ENST00000372491	UTR3
chr6	116279422	116279468	KSHV	-	MIMAT0015216	kshv-miR-K12-8-5p	ENSG00000189241	TSPYL1	ENST00000368608	CDS
chr6	116279370	116279398	KSHV	-	MIMAT0015216	kshv-miR-K12-8-5p	ENSG00000189241	TSPYL1	ENST00000368608	CDS
chr8	47737284	47737303	KSHV	-	MIMAT0015216	kshv-miR-K12-8-5p	ENSG00000221869	CEBPD	ENST00000408965	UTR3
chr9	136116341	136116377	KSHV	-	MIMAT0015216	kshv-miR-K12-8-5p	ENSG00000238227	TMEM250	ENST00000418388	UTR3
chr5	73448177	73448198	KSHV	-	MIMAT0015216	kshv-miR-K12-8-5p	ENSG00000251493	FOXD1	ENST00000615637	CDS
chr7	106660096	106660114	KSHV	-	MIMAT0015216	kshv-miR-K12-8-5p	ENSG00000253276	CCDC71L	ENST00000523505	UTR3
chr3	129156622	129156646	KSHV	-	MIMAT0015216	kshv-miR-K12-8-5p	ENSG00000261796	ISY1-RAB43	ENST00000418265	CDS
chr13	71866568	71866590	KSHV	-	MIMAT0015216	kshv-miR-K12-8-5p	ENSG00000276644	DACH1	ENST00000613252	CDS
chr16	29819779	29819797	KSHV	+	MIMAT0015216	kshv-miR-K12-8-5p	ENSG00000280789	PAGR1	ENST00000320330	UTR3
chr16	30055216	30055241	KSHV	+	MIMAT0015216	kshv-miR-K12-8-5p	ENSG00000285043		ENST00000395248	CDS
chr16	30055215	30055241	KSHV	+	MIMAT0015216	kshv-miR-K12-8-5p	ENSG00000285043		ENST00000395248	CDS
chr10	17229732	17229749	KSHV	+	MIMAT0002185	kshv-miR-K12-9-3p	ENSG00000026025	VIM	ENST00000544301	CDS
chr20	3783993	3784020	KSHV	-	MIMAT0002185	kshv-miR-K12-9-3p	ENSG00000125817	CENPB	ENST00000379751	UTR3
chr12	53381806	53381840	KSHV	+	MIMAT0002185	kshv-miR-K12-9-3p	ENSG00000185591	SP1	ENST00000327443	CDS
chr9	127451264	127451290	KSHV	-	MIMAT0002185	kshv-miR-K12-9-3p	ENSG00000197958	RPL12	ENST00000361436	CDS
chr12	6970512	6970543	KSHV	-	MIMAT0002185	kshv-miR-K12-9-3p	ENSG00000215021	PHB2	ENST00000399433	CDS
chr11	93784517	93784542	KSHV	+	MIMAT0002184	kshv-miR-K12-9-5p	ENSG00000042429	MED17	ENST00000251871	CDS
chr9	93452106	93452137	KSHV	+	MIMAT0002184	kshv-miR-K12-9-5p	ENSG00000048828	FAM120A	ENST00000277165	CDS
chr8	100721379	100721425	KSHV	-	MIMAT0002184	kshv-miR-K12-9-5p	ENSG00000070756	PABPC1	ENST00000318607	CDS
chr19	1650154	1650216	KSHV	-	MIMAT0002184	kshv-miR-K12-9-5p	ENSG00000071564	TCF3	ENST00000588136	CDS
chr4	5711412	5711438	KSHV	+	MIMAT0002184	kshv-miR-K12-9-5p	ENSG00000072840	EVC	ENST00000264956	CDS
chr11	114439559	114439587	KSHV	+	MIMAT0002184	kshv-miR-K12-9-5p	ENSG00000076043	REXO2	ENST00000265881	CDS
chr20	25390513	25390543	KSHV	-	MIMAT0002184	kshv-miR-K12-9-5p	ENSG00000100997	ABHD12	ENST00000339157	CDS
chrX	119236502	119236529	KSHV	+	MIMAT0002184	kshv-miR-K12-9-5p	ENSG00000101856	PGRMC1	ENST00000217971	CDS
chr16	29806873	29806917	KSHV	+	MIMAT0002184	kshv-miR-K12-9-5p	ENSG00000103495	MAZ	ENST00000219782	CDS
chr15	44537295	44537324	KSHV	+	MIMAT0002184	kshv-miR-K12-9-5p	ENSG00000104131	EIF3J	ENST00000261868	CDS
chr8	30812386	30812418	KSHV	-	MIMAT0002184	kshv-miR-K12-9-5p	ENSG00000104695	PPP2CB	ENST00000221138	CDS
chr10	59906356	59906394	KSHV	-	MIMAT0002184	kshv-miR-K12-9-5p	ENSG00000108091	CCDC6	ENST00000263102	CDS
chr12	56645185	56645209	KSHV	-	MIMAT0002184	kshv-miR-K12-9-5p	ENSG00000110955	ATP5F1B	ENST00000262030	CDS
chr5	150004916	150004972	KSHV	+	MIMAT0002184	kshv-miR-K12-9-5p	ENSG00000113716	HMGXB3	ENST00000613459	CDS
chr3	126989257	126989284	KSHV	+	MIMAT0002184	kshv-miR-K12-9-5p	ENSG00000114554	PLXNA1	ENST00000393409	CDS
chr2	113890314	113890343	KSHV	+	MIMAT0002184	kshv-miR-K12-9-5p	ENSG00000115091	ACTR3	ENST00000263238	CDS
chr18	57435844	57435863	KSHV	+	MIMAT0002184	kshv-miR-K12-9-5p	ENSG00000119547	ONECUT2	ENST00000491143	CDS
chr19	16829793	16829833	KSHV	+	MIMAT0002184	kshv-miR-K12-9-5p	ENSG00000127511	SIN3B	ENST00000248054	CDS
chr8	85109598	85109646	KSHV	+	MIMAT0002184	kshv-miR-K12-9-5p	ENSG00000133739	LRRCC1	ENST00000414626	CDS
chr5	58459732	58459753	KSHV	-	MIMAT0002184	kshv-miR-K12-9-5p	ENSG00000145632	PLK2	ENST00000274289	CDS
chrX	118496051	118496079	KSHV	+	MIMAT0002184	kshv-miR-K12-9-5p	ENSG00000147251	DOCK11	ENST00000276204	CDS
chr10	70404479	70404498	KSHV	+	MIMAT0002184	kshv-miR-K12-9-5p	ENSG00000148730	EIF4EBP2	ENST00000373218	CDS
chr10	132785059	132785079	KSHV	-	MIMAT0002184	kshv-miR-K12-9-5p	ENSG00000148826	NKX6-2	ENST00000368592	CDS
chr8	144514063	144514088	KSHV	-	MIMAT0002184	kshv-miR-K12-9-5p	ENSG00000160957	RECQL4	ENST00000621189	CDS
chr8	144520019	144520042	KSHV	+	MIMAT0002184	kshv-miR-K12-9-5p	ENSG00000160959	LRRC14	ENST00000292524	CDS
chr4	128287662	128287684	KSHV	-	MIMAT0002184	kshv-miR-K12-9-5p	ENSG00000164040	PGRMC2	ENST00000296425	CDS
chr11	72229385	72229465	KSHV	+	MIMAT0002184	kshv-miR-K12-9-5p	ENSG00000165458	INPPL1	ENST00000298229	CDS
chr19	43594815	43594837	KSHV	-	MIMAT0002184	kshv-miR-K12-9-5p	ENSG00000167378	IRGQ	ENST00000422989	CDS
chr10	72275272	72275290	KSHV	+	MIMAT0002184	kshv-miR-K12-9-5p	ENSG00000168209	DDIT4	ENST00000307365	UTR3
chr2	226795198	226795240	KSHV	-	MIMAT0002184	kshv-miR-K12-9-5p	ENSG00000169047	IRS1	ENST00000305123	CDS
chr19	45766097	45766132	KSHV	-	MIMAT0002184	kshv-miR-K12-9-5p	ENSG00000177045	SIX5	ENST00000317578	CDS
chr17	42422891	42422923	KSHV	-	MIMAT0002184	kshv-miR-K12-9-5p	ENSG00000177469	CAVIN1	ENST00000357037	CDS
chr1	12847687	12847706	KSHV	-	MIMAT0002184	kshv-miR-K12-9-5p	ENSG00000179172	HNRNPCL1	ENST00000317869	CDS
chr8	143600020	143600053	KSHV	+	MIMAT0002184	kshv-miR-K12-9-5p	ENSG00000179886	TIGD5	ENST00000504548	UTR3
chr8	143813631	143813691	KSHV	-	MIMAT0002184	kshv-miR-K12-9-5p	ENSG00000180900	SCRIB	ENST00000356994	CDS
chr8	54022063	54022104	KSHV	-	MIMAT0002184	kshv-miR-K12-9-5p	ENSG00000187735	TCEA1	ENST00000521604	CDS
chrX	154366424	154366526	KSHV	-	MIMAT0002184	kshv-miR-K12-9-5p	ENSG00000196924	FLNA	ENST00000369850	CDS
chrX	154366188	154366218	KSHV	-	MIMAT0002184	kshv-miR-K12-9-5p	ENSG00000196924	FLNA	ENST00000369850	CDS
chr2	27629131	27629149	KSHV	+	MIMAT0002184	kshv-miR-K12-9-5p	ENSG00000198522	GPN1	ENST00000610189	CDS
chr6	31828440	31828473	KSHV	+	MIMAT0002184	kshv-miR-K12-9-5p	ENSG00000204388	HSPA1B	ENST00000375650	CDS
chr11	62727097	62727121	KSHV	-	MIMAT0002184	kshv-miR-K12-9-5p	ENSG00000214753	HNRNPUL2	ENST00000301785	CDS
chr13	71866568	71866590	KSHV	-	MIMAT0002184	kshv-miR-K12-9-5p	ENSG00000276644	DACH1	ENST00000613252	CDS
chr5	126777627	126777650	EBV	+	MIMAT0003390	ebv-miR-BART1-3p	ENSG00000113368	LMNB1	ENST00000261366	CDS
chr2	74529402	74529420	EBV	-	MIMAT0003390	ebv-miR-BART1-3p	ENSG00000115307	AUP1	ENST00000377526	CDS
chr9	35650380	35650403	EBV	-	MIMAT0003390	ebv-miR-BART1-3p	ENSG00000137078	SIT1	ENST00000259608	CDS
chr11	119055338	119055357	EBV	-	MIMAT0003390	ebv-miR-BART1-3p	ENSG00000149428	HYOU1	ENST00000617285	CDS
chr6	73519990	73520020	EBV	-	MIMAT0003390	ebv-miR-BART1-3p	ENSG00000156508	EEF1A1	ENST00000316292	CDS
chr16	77788756	77788773	EBV	+	MIMAT0003390	ebv-miR-BART1-3p	ENSG00000171724	VAT1L	ENST00000302536	CDS
chr13	34943088	34943114	EBV	+	MIMAT0003390	ebv-miR-BART1-3p	ENSG00000172915	NBEA	ENST00000310336	CDS
chr17	2057459	2057480	EBV	+	MIMAT0003390	ebv-miR-BART1-3p	ENSG00000177374	HIC1	ENST00000322941	CDS
chr6	27133215	27133248	EBV	+	MIMAT0003390	ebv-miR-BART1-3p	ENSG00000196787	H2AC11	ENST00000359193	CDS
chr6	33288421	33288462	EBV	-	MIMAT0003390	ebv-miR-BART1-3p	ENSG00000227057	WDR46	ENST00000374617	CDS
chr6	26021779	26021823	EBV	+	MIMAT0003390	ebv-miR-BART1-3p	ENSG00000278637	H4C1	ENST00000617569	CDS
chr10	100183726	100183757	EBV	-	MIMAT0003420	ebv-miR-BART10-3p	ENSG00000107566	ERLIN1	ENST00000421367	CDS
chr8	8890683	8890721	EBV	-	MIMAT0003420	ebv-miR-BART10-3p	ENSG00000147324	MFHAS1	ENST00000276282	CDS
chr6	37171239	37171268	EBV	+	MIMAT0003422	ebv-miR-BART11-3p	ENSG00000137193	PIM1	ENST00000373509	CDS
chr16	31508101	31508126	EBV	-	MIMAT0003422	ebv-miR-BART11-3p	ENSG00000140688	RUSF1	ENST00000570164	CDS
chr19	3983274	3983295	EBV	-	MIMAT0003422	ebv-miR-BART11-3p	ENSG00000167658	EEF2	ENST00000309311	CDS
chr2	152175566	152175615	EBV	-	MIMAT0003423	ebv-miR-BART12	ENSG00000115145	STAM2	ENST00000263904	CDS
chr4	183446905	183446942	EBV	+	MIMAT0003423	ebv-miR-BART12	ENSG00000168564	CDKN2AIP	ENST00000504169	CDS
chr4	183446906	183446942	EBV	+	MIMAT0003423	ebv-miR-BART12	ENSG00000168564	CDKN2AIP	ENST00000504169	CDS
chr11	47274809	47274833	EBV	+	MIMAT0003424	ebv-miR-BART13-3p	ENSG00000110514	MADD	ENST00000342922	CDS
chr7	44879486	44879539	EBV	-	MIMAT0003424	ebv-miR-BART13-3p	ENSG00000146676	PURB	ENST00000395699	UTR3
chr15	40335817	40335836	EBV	-	MIMAT0003424	ebv-miR-BART13-3p	ENSG00000188549	CCDC9B	ENST00000397536	CDS
chr5	173616182	173616214	EBV	-	MIMAT0003716	ebv-miR-BART17-3p	ENSG00000145919	BOD1	ENST00000311086	CDS
chr17	2057459	2057480	EBV	+	MIMAT0003716	ebv-miR-BART17-3p	ENSG00000177374	HIC1	ENST00000322941	CDS
chr10	51697966	51697995	EBV	-	MIMAT0003716	ebv-miR-BART17-3p	ENSG00000177613	CSTF2T	ENST00000331173	CDS
chr1	145927343	145927369	EBV	-	MIMAT0003716	ebv-miR-BART17-3p	ENSG00000265241	RBM8A	ENST00000583313	CDS
chr1	145927345	145927369	EBV	-	MIMAT0003716	ebv-miR-BART17-3p	ENSG00000265241	RBM8A	ENST00000583313	CDS
chr9	130693860	130693905	EBV	+	MIMAT0004836	ebv-miR-BART19-5p	ENSG00000130713	EXOSC2	ENST00000372358	CDS
chr11	72224997	72225014	EBV	+	MIMAT0004836	ebv-miR-BART19-5p	ENSG00000165458	INPPL1	ENST00000298229	CDS
chr22	29580955	29580985	EBV	-	MIMAT0010132	ebv-miR-BART22	ENSG00000184117	NIPSNAP1	ENST00000216121	CDS
chr15	40335817	40335839	EBV	-	MIMAT0010132	ebv-miR-BART22	ENSG00000188549	CCDC9B	ENST00000397536	CDS
chr9	93451957	93451984	EBV	+	MIMAT0003411	ebv-miR-BART3-3p	ENSG00000048828	FAM120A	ENST00000277165	CDS
chr11	64878104	64878141	EBV	-	MIMAT0003411	ebv-miR-BART3-3p	ENSG00000110047	EHD1	ENST00000320631	CDS
chr2	61470653	61470676	EBV	-	MIMAT0003411	ebv-miR-BART3-3p	ENSG00000115464	USP34	ENST00000398571	CDS
chr6	27132662	27132698	EBV	-	MIMAT0003411	ebv-miR-BART3-3p	ENSG00000124635	H2BC11	ENST00000607124	CDS
chr13	33818259	33818292	EBV	+	MIMAT0003411	ebv-miR-BART3-3p	ENSG00000133119	RFC3	ENST00000380071	CDS
chr19	4792017	4792034	EBV	+	MIMAT0003411	ebv-miR-BART3-3p	ENSG00000141965	FEM1A	ENST00000269856	CDS
chr4	6641154	6641190	EBV	+	MIMAT0003411	ebv-miR-BART3-3p	ENSG00000179010	MRFAP1	ENST00000320912	CDS
chr20	326898	326936	EBV	+	MIMAT0003412	ebv-miR-BART4-5p	ENSG00000177732	SOX12	ENST00000342665	UTR3
chr2	101002795	101002818	EBV	+	MIMAT0003419	ebv-miR-BART9-3p	ENSG00000071082	RPL31	ENST00000409711	CDS
chr2	176188843	176188860	EBV	+	MIMAT0003419	ebv-miR-BART9-3p	ENSG00000128645	HOXD1	ENST00000331462	CDS
chr6	37171179	37171198	EBV	+	MIMAT0003419	ebv-miR-BART9-3p	ENSG00000137193	PIM1	ENST00000373509	CDS
chr2	219181102	219181160	EBV	+	MIMAT0003419	ebv-miR-BART9-3p	ENSG00000144567	RETREG2	ENST00000430297	CDS
chr2	219181106	219181139	EBV	+	MIMAT0003419	ebv-miR-BART9-3p	ENSG00000144567	RETREG2	ENST00000430297	CDS
chr4	173371428	173371474	EBV	+	MIMAT0003419	ebv-miR-BART9-3p	ENSG00000164105	SAP30	ENST00000296504	CDS
chr14	49599177	49599203	EBV	+	MIMAT0003419	ebv-miR-BART9-3p	ENSG00000165501	LRR1	ENST00000298288	CDS
chr16	2760408	2760435	EBV	+	MIMAT0003419	ebv-miR-BART9-3p	ENSG00000167978	SRRM2	ENST00000301740	CDS
chr20	300153	300179	EBV	+	MIMAT0003419	ebv-miR-BART9-3p	ENSG00000247315	ZCCHC3	ENST00000500893	UTR3
chr6	16129348	16129370	EBV	+	MIMAT0003390	ebv-miR-BART1-3p	ENSG00000007944	MYLIP	ENST00000356840	CDS
chr17	51260840	51260866	EBV	+	MIMAT0003390	ebv-miR-BART1-3p	ENSG00000011260	UTP18	ENST00000225298	CDS
chr17	51260841	51260866	EBV	+	MIMAT0003390	ebv-miR-BART1-3p	ENSG00000011260	UTP18	ENST00000225298	CDS
chr3	52199264	52199295	EBV	+	MIMAT0003390	ebv-miR-BART1-3p	ENSG00000023330	ALAS1	ENST00000394965	CDS
chr9	93452050	93452126	EBV	+	MIMAT0003390	ebv-miR-BART1-3p	ENSG00000048828	FAM120A	ENST00000277165	CDS
chr5	1344771	1344793	EBV	-	MIMAT0003390	ebv-miR-BART1-3p	ENSG00000049656	CLPTM1L	ENST00000320895	CDS
chr5	128084274	128084312	EBV	+	MIMAT0003390	ebv-miR-BART1-3p	ENSG00000064651	SLC12A2	ENST00000343225	CDS
chr5	128084474	128084502	EBV	+	MIMAT0003390	ebv-miR-BART1-3p	ENSG00000064651	SLC12A2	ENST00000343225	CDS
chr5	128084471	128084491	EBV	+	MIMAT0003390	ebv-miR-BART1-3p	ENSG00000064651	SLC12A2	ENST00000343225	CDS
chrX	48957195	48957212	EBV	-	MIMAT0003390	ebv-miR-BART1-3p	ENSG00000068308	OTUD5	ENST00000376488	CDS
chr4	10116057	10116114	EBV	-	MIMAT0003390	ebv-miR-BART1-3p	ENSG00000071127	WDR1	ENST00000382452	CDS
chrX	154428826	154428849	EBV	+	MIMAT0003390	ebv-miR-BART1-3p	ENSG00000071553	ATP6AP1	ENST00000369762	CDS
chr19	42272128	42272147	EBV	+	MIMAT0003390	ebv-miR-BART1-3p	ENSG00000079432	CIC	ENST00000572681	CDS
chr19	42272132	42272156	EBV	+	MIMAT0003390	ebv-miR-BART1-3p	ENSG00000079432	CIC	ENST00000572681	CDS
chr5	134114922	134114939	EBV	+	MIMAT0003390	ebv-miR-BART1-3p	ENSG00000081059	TCF7	ENST00000395029	CDS
chr5	140830276	140830311	EBV	+	MIMAT0003390	ebv-miR-BART1-3p	ENSG00000081842	PCDHA6	ENST00000529310	CDS
chr17	48051336	48051354	EBV	+	MIMAT0003390	ebv-miR-BART1-3p	ENSG00000082641	NFE2L1	ENST00000362042	CDS
chr14	94079681	94079708	EBV	-	MIMAT0003390	ebv-miR-BART1-3p	ENSG00000089737	DDX24	ENST00000330836	CDS
chr14	94079682	94079708	EBV	-	MIMAT0003390	ebv-miR-BART1-3p	ENSG00000089737	DDX24	ENST00000330836	CDS
chr14	94079681	94079709	EBV	-	MIMAT0003390	ebv-miR-BART1-3p	ENSG00000089737	DDX24	ENST00000330836	CDS
chr16	74607019	74607037	EBV	-	MIMAT0003390	ebv-miR-BART1-3p	ENSG00000090863	GLG1	ENST00000422840	CDS
chr3	133756943	133756963	EBV	+	MIMAT0003390	ebv-miR-BART1-3p	ENSG00000091513	TF	ENST00000402696	CDS
chr3	133574167	133574204	EBV	+	MIMAT0003390	ebv-miR-BART1-3p	ENSG00000091527	CDV3	ENST00000264993	CDS
chr9	5832875	5832909	EBV	-	MIMAT0003390	ebv-miR-BART1-3p	ENSG00000099219	ERMP1	ENST00000339450	CDS
chr22	31344660	31344689	EBV	-	MIMAT0003390	ebv-miR-BART1-3p	ENSG00000100105	PATZ1	ENST00000266269	CDS
chr22	37851259	37851292	EBV	+	MIMAT0003390	ebv-miR-BART1-3p	ENSG00000100129	EIF3L	ENST00000412331	CDS
chr14	100239398	100239422	EBV	+	MIMAT0003390	ebv-miR-BART1-3p	ENSG00000100811	YY1	ENST00000262238	CDS
chr13	79481514	79481534	EBV	+	MIMAT0003390	ebv-miR-BART1-3p	ENSG00000102471	NDFIP2	ENST00000218652	CDS
chr16	72012070	72012087	EBV	+	MIMAT0003390	ebv-miR-BART1-3p	ENSG00000102967	DHODH	ENST00000572887	CDS
chr16	57463035	57463057	EBV	+	MIMAT0003390	ebv-miR-BART1-3p	ENSG00000102978	POLR2C	ENST00000219252	CDS
chr16	58026472	58026500	EBV	+	MIMAT0003390	ebv-miR-BART1-3p	ENSG00000102996	MMP15	ENST00000219271	CDS
chr16	1771471	1771489	EBV	-	MIMAT0003390	ebv-miR-BART1-3p	ENSG00000103024	NME3	ENST00000219302	CDS
chr16	58518167	58518194	EBV	+	MIMAT0003390	ebv-miR-BART1-3p	ENSG00000103037	SETD6	ENST00000219315	CDS
chr16	29808217	29808236	EBV	+	MIMAT0003390	ebv-miR-BART1-3p	ENSG00000103495	MAZ	ENST00000219782	CDS
chr16	14833961	14834022	EBV	+	MIMAT0003390	ebv-miR-BART1-3p	ENSG00000103512	NOMO1	ENST00000287667	CDS
chr19	14136384	14136452	EBV	-	MIMAT0003390	ebv-miR-BART1-3p	ENSG00000105011	ASF1B	ENST00000263382	CDS
chr19	34368620	34368638	EBV	+	MIMAT0003390	ebv-miR-BART1-3p	ENSG00000105220	GPI	ENST00000356487	CDS
chr19	47746955	47746982	EBV	+	MIMAT0003390	ebv-miR-BART1-3p	ENSG00000105373	NOP53	ENST00000246802	CDS
chr7	27196358	27196387	EBV	-	MIMAT0003390	ebv-miR-BART1-3p	ENSG00000106031	HOXA13	ENST00000649031	UTR3
chr7	27199851	27199869	EBV	-	MIMAT0003390	ebv-miR-BART1-3p	ENSG00000106031	HOXA13	ENST00000649031	CDS
chr7	27196358	27196385	EBV	-	MIMAT0003390	ebv-miR-BART1-3p	ENSG00000106031	HOXA13	ENST00000649031	UTR3
chr7	101215912	101215947	EBV	-	MIMAT0003390	ebv-miR-BART1-3p	ENSG00000106397	PLOD3	ENST00000223127	CDS
chr7	16753973	16754006	EBV	+	MIMAT0003390	ebv-miR-BART1-3p	ENSG00000106537	TSPAN13	ENST00000262067	CDS
chr7	74085776	74085810	EBV	+	MIMAT0003390	ebv-miR-BART1-3p	ENSG00000106683	LIMK1	ENST00000336180	CDS
chr10	58386263	58386299	EBV	+	MIMAT0003390	ebv-miR-BART1-3p	ENSG00000108064	TFAM	ENST00000487519	CDS
chr17	78168682	78168719	EBV	+	MIMAT0003390	ebv-miR-BART1-3p	ENSG00000108639	SYNGR2	ENST00000225777	CDS
chr12	120687478	120687524	EBV	+	MIMAT0003390	ebv-miR-BART1-3p	ENSG00000110917	MLEC	ENST00000228506	CDS
chr12	56645328	56645354	EBV	-	MIMAT0003390	ebv-miR-BART1-3p	ENSG00000110955	ATP5F1B	ENST00000262030	CDS
chr12	56645327	56645354	EBV	-	MIMAT0003390	ebv-miR-BART1-3p	ENSG00000110955	ATP5F1B	ENST00000262030	CDS
chr12	52949584	52949616	EBV	+	MIMAT0003390	ebv-miR-BART1-3p	ENSG00000111057	KRT18	ENST00000388837	CDS
chr12	68689539	68689571	EBV	+	MIMAT0003390	ebv-miR-BART1-3p	ENSG00000111581	NUP107	ENST00000229179	CDS
chr12	6534834	6534883	EBV	+	MIMAT0003390	ebv-miR-BART1-3p	ENSG00000111640	GAPDH	ENST00000396861	CDS
chr12	6534834	6534869	EBV	+	MIMAT0003390	ebv-miR-BART1-3p	ENSG00000111640	GAPDH	ENST00000396861	CDS
chr12	120438131	120438193	EBV	+	MIMAT0003390	ebv-miR-BART1-3p	ENSG00000111775	COX6A1	ENST00000229379	CDS
chr12	120438131	120438198	EBV	+	MIMAT0003390	ebv-miR-BART1-3p	ENSG00000111775	COX6A1	ENST00000229379	CDS
chr6	138107157	138107203	EBV	-	MIMAT0003390	ebv-miR-BART1-3p	ENSG00000112378	PERP	ENST00000421351	CDS
chr2	74529383	74529428	EBV	-	MIMAT0003390	ebv-miR-BART1-3p	ENSG00000115307	AUP1	ENST00000377526	CDS
chr2	74529404	74529422	EBV	-	MIMAT0003390	ebv-miR-BART1-3p	ENSG00000115307	AUP1	ENST00000377526	CDS
chr2	74529397	74529420	EBV	-	MIMAT0003390	ebv-miR-BART1-3p	ENSG00000115307	AUP1	ENST00000377526	CDS
chr2	72887714	72887733	EBV	+	MIMAT0003390	ebv-miR-BART1-3p	ENSG00000116096	SPR	ENST00000234454	CDS
chr1	228735815	228735836	EBV	+	MIMAT0003390	ebv-miR-BART1-3p	ENSG00000116574	RHOU	ENST00000366691	CDS
chr1	11058884	11058933	EBV	-	MIMAT0003390	ebv-miR-BART1-3p	ENSG00000116649	SRM	ENST00000376957	CDS
chr1	11925791	11925833	EBV	-	MIMAT0003390	ebv-miR-BART1-3p	ENSG00000116685	KIAA2013	ENST00000376572	CDS
chr11	74949331	74949362	EBV	+	MIMAT0003390	ebv-miR-BART1-3p	ENSG00000118363	SPCS2	ENST00000263672	CDS
chr9	128656657	128656680	EBV	-	MIMAT0003390	ebv-miR-BART1-3p	ENSG00000119333	DYNC2I2	ENST00000372715	CDS
chr5	172769621	172769647	EBV	-	MIMAT0003390	ebv-miR-BART1-3p	ENSG00000120129	DUSP1	ENST00000239223	CDS
chr20	45416521	45416598	EBV	+	MIMAT0003390	ebv-miR-BART1-3p	ENSG00000124155	PIGT	ENST00000279036	CDS
chr6	21595407	21595428	EBV	+	MIMAT0003390	ebv-miR-BART1-3p	ENSG00000124766	SOX4	ENST00000244745	CDS
chr6	21596735	21596768	EBV	+	MIMAT0003390	ebv-miR-BART1-3p	ENSG00000124766	SOX4	ENST00000244745	UTR3
chr6	21595131	21595162	EBV	+	MIMAT0003390	ebv-miR-BART1-3p	ENSG00000124766	SOX4	ENST00000244745	CDS
chr13	97434479	97434536	EBV	+	MIMAT0003390	ebv-miR-BART1-3p	ENSG00000125249	RAP2A	ENST00000245304	CDS
chr20	409883	409904	EBV	+	MIMAT0003390	ebv-miR-BART1-3p	ENSG00000125826	RBCK1	ENST00000356286	CDS
chr20	31605457	31605488	EBV	+	MIMAT0003390	ebv-miR-BART1-3p	ENSG00000125968	ID1	ENST00000376112	CDS
chr19	49645035	49645055	EBV	+	MIMAT0003390	ebv-miR-BART1-3p	ENSG00000126461	SCAF1	ENST00000360565	CDS
chr19	49596894	49596916	EBV	+	MIMAT0003390	ebv-miR-BART1-3p	ENSG00000126464	PRR12	ENST00000418929	CDS
chr22	39521525	39521554	EBV	+	MIMAT0003390	ebv-miR-BART1-3p	ENSG00000128272	ATF4	ENST00000337304	CDS
chr8	132777879	132777898	EBV	+	MIMAT0003390	ebv-miR-BART1-3p	ENSG00000129292	PHF20L1	ENST00000395386	CDS
chr1	147242789	147242825	EBV	+	MIMAT0003390	ebv-miR-BART1-3p	ENSG00000131778	CHD1L	ENST00000369258	CDS
chr12	130872803	130872843	EBV	+	MIMAT0003390	ebv-miR-BART1-3p	ENSG00000132341	RAN	ENST00000543796	CDS
chr19	55342019	55342056	EBV	+	MIMAT0003390	ebv-miR-BART1-3p	ENSG00000133247	KMT5C	ENST00000255613	CDS
chr19	55341946	55341967	EBV	+	MIMAT0003390	ebv-miR-BART1-3p	ENSG00000133247	KMT5C	ENST00000255613	CDS
chr1	37692955	37692984	EBV	+	MIMAT0003390	ebv-miR-BART1-3p	ENSG00000134690	CDCA8	ENST00000373055	CDS
chr12	114681068	114681092	EBV	-	MIMAT0003390	ebv-miR-BART1-3p	ENSG00000135111	TBX3	ENST00000349155	CDS
chr4	69280566	69280587	EBV	+	MIMAT0003390	ebv-miR-BART1-3p	ENSG00000135226	UGT2B28	ENST00000335568	CDS
chr6	77461644	77461684	EBV	-	MIMAT0003390	ebv-miR-BART1-3p	ENSG00000135312	HTR1B	ENST00000369947	UTR3
chr12	54281491	54281543	EBV	+	MIMAT0003390	ebv-miR-BART1-3p	ENSG00000135486	HNRNPA1	ENST00000546500	CDS
chr12	54281419	54281456	EBV	+	MIMAT0003390	ebv-miR-BART1-3p	ENSG00000135486	HNRNPA1	ENST00000546500	CDS
chr12	54281421	54281475	EBV	+	MIMAT0003390	ebv-miR-BART1-3p	ENSG00000135486	HNRNPA1	ENST00000546500	CDS
chr12	54281499	54281535	EBV	+	MIMAT0003390	ebv-miR-BART1-3p	ENSG00000135486	HNRNPA1	ENST00000546500	CDS
chr13	46553524	46553541	EBV	+	MIMAT0003390	ebv-miR-BART1-3p	ENSG00000136141	LRCH1	ENST00000389797	CDS
chr9	6014109	6014148	EBV	-	MIMAT0003390	ebv-miR-BART1-3p	ENSG00000137040	RANBP6	ENST00000259569	CDS
chr9	19379520	19379549	EBV	-	MIMAT0003390	ebv-miR-BART1-3p	ENSG00000137154	RPS6	ENST00000380394	CDS
chr6	43515962	43515979	EBV	-	MIMAT0003390	ebv-miR-BART1-3p	ENSG00000137207	YIPF3	ENST00000372422	CDS
chr6	30743461	30743491	EBV	-	MIMAT0003390	ebv-miR-BART1-3p	ENSG00000137331	IER3	ENST00000259874	UTR3
chr15	41494362	41494416	EBV	+	MIMAT0003390	ebv-miR-BART1-3p	ENSG00000137825	ITPKA	ENST00000260386	CDS
chr15	43135459	43135512	EBV	+	MIMAT0003390	ebv-miR-BART1-3p	ENSG00000137842	TMEM62	ENST00000260403	CDS
chr2	24918285	24918333	EBV	-	MIMAT0003390	ebv-miR-BART1-3p	ENSG00000138031	ADCY3	ENST00000260600	CDS
chr2	65227914	65227961	EBV	+	MIMAT0003390	ebv-miR-BART1-3p	ENSG00000138071	ACTR2	ENST00000260641	CDS
chr12	56255885	56255920	EBV	-	MIMAT0003390	ebv-miR-BART1-3p	ENSG00000139645	ANKRD52	ENST00000267116	CDS
chr12	56252765	56252791	EBV	-	MIMAT0003390	ebv-miR-BART1-3p	ENSG00000139645	ANKRD52	ENST00000267116	CDS
chr13	52643186	52643204	EBV	+	MIMAT0003390	ebv-miR-BART1-3p	ENSG00000139675	HNRNPA1L2	ENST00000357495	CDS
chr17	80146842	80146920	EBV	-	MIMAT0003390	ebv-miR-BART1-3p	ENSG00000141543	EIF4A3	ENST00000649764	CDS
chr17	79838992	79839017	EBV	-	MIMAT0003390	ebv-miR-BART1-3p	ENSG00000141582	CBX4	ENST00000269397	CDS
chr17	42609088	42609119	EBV	-	MIMAT0003390	ebv-miR-BART1-3p	ENSG00000141699	RETREG3	ENST00000309428	CDS
chr19	4792055	4792076	EBV	+	MIMAT0003390	ebv-miR-BART1-3p	ENSG00000141965	FEM1A	ENST00000269856	CDS
chr19	49487640	49487666	EBV	+	MIMAT0003390	ebv-miR-BART1-3p	ENSG00000142541	RPL13A	ENST00000391857	CDS
chr19	49487644	49487666	EBV	+	MIMAT0003390	ebv-miR-BART1-3p	ENSG00000142541	RPL13A	ENST00000391857	CDS
chr1	16155875	16155895	EBV	-	MIMAT0003390	ebv-miR-BART1-3p	ENSG00000142627	EPHA2	ENST00000358432	CDS
chr1	160029841	160029889	EBV	-	MIMAT0003390	ebv-miR-BART1-3p	ENSG00000143315	PIGM	ENST00000368090	UTR3
chr1	151612258	151612290	EBV	+	MIMAT0003390	ebv-miR-BART1-3p	ENSG00000143376	SNX27	ENST00000458013	CDS
chr2	20448041	20448109	EBV	+	MIMAT0003390	ebv-miR-BART1-3p	ENSG00000143878	RHOB	ENST00000272233	CDS
chr2	219178514	219178534	EBV	+	MIMAT0003390	ebv-miR-BART1-3p	ENSG00000144567	RETREG2	ENST00000430297	CDS
chr4	151100454	151100488	EBV	+	MIMAT0003390	ebv-miR-BART1-3p	ENSG00000145425	RPS3A	ENST00000274065	CDS
chr7	3301789	3301811	EBV	+	MIMAT0003390	ebv-miR-BART1-3p	ENSG00000146555	SDK1	ENST00000615806	CDS
chr7	44883505	44883539	EBV	-	MIMAT0003390	ebv-miR-BART1-3p	ENSG00000146676	PURB	ENST00000395699	UTR3
chr8	8890314	8890348	EBV	-	MIMAT0003390	ebv-miR-BART1-3p	ENSG00000147324	MFHAS1	ENST00000276282	CDS
chr11	118264111	118264131	EBV	-	MIMAT0003390	ebv-miR-BART1-3p	ENSG00000149573	MPZL2	ENST00000278937	CDS
chr11	118264111	118264130	EBV	-	MIMAT0003390	ebv-miR-BART1-3p	ENSG00000149573	MPZL2	ENST00000278937	CDS
chr13	21140592	21140624	EBV	+	MIMAT0003390	ebv-miR-BART1-3p	ENSG00000150459	SAP18	ENST00000621421	CDS
chr2	86720680	86720703	EBV	+	MIMAT0003390	ebv-miR-BART1-3p	ENSG00000153561	RMND5A	ENST00000283632	CDS
chr3	100400865	100400885	EBV	-	MIMAT0003390	ebv-miR-BART1-3p	ENSG00000154174	TOMM70	ENST00000284320	CDS
chr17	50707549	50707574	EBV	-	MIMAT0003390	ebv-miR-BART1-3p	ENSG00000154945	ANKRD40	ENST00000285243	CDS
chr8	37899362	37899383	EBV	-	MIMAT0003390	ebv-miR-BART1-3p	ENSG00000156675	RAB11FIP1	ENST00000287263	CDS
chr7	139231622	139231640	EBV	+	MIMAT0003390	ebv-miR-BART1-3p	ENSG00000157741	UBN2	ENST00000473989	CDS
chr2	96761516	96761596	EBV	+	MIMAT0003390	ebv-miR-BART1-3p	ENSG00000158158	CNNM4	ENST00000377075	CDS
chr6	26285461	26285492	EBV	-	MIMAT0003390	ebv-miR-BART1-3p	ENSG00000158406	H4C8	ENST00000377727	CDS
chr6	26285311	26285342	EBV	-	MIMAT0003390	ebv-miR-BART1-3p	ENSG00000158406	H4C8	ENST00000377727	CDS
chr1	151400135	151400157	EBV	+	MIMAT0003390	ebv-miR-BART1-3p	ENSG00000159377	PSMB4	ENST00000290541	CDS
chr1	151400037	151400063	EBV	+	MIMAT0003390	ebv-miR-BART1-3p	ENSG00000159377	PSMB4	ENST00000290541	CDS
chr1	151400087	151400108	EBV	+	MIMAT0003390	ebv-miR-BART1-3p	ENSG00000159377	PSMB4	ENST00000290541	CDS
chr1	203307194	203307253	EBV	+	MIMAT0003390	ebv-miR-BART1-3p	ENSG00000159388	BTG2	ENST00000290551	CDS
chr1	203307733	203307778	EBV	+	MIMAT0003390	ebv-miR-BART1-3p	ENSG00000159388	BTG2	ENST00000290551	UTR3
chr1	1574498	1574541	EBV	-	MIMAT0003390	ebv-miR-BART1-3p	ENSG00000160075	SSU72	ENST00000291386	CDS
chr19	5623344	5623388	EBV	+	MIMAT0003390	ebv-miR-BART1-3p	ENSG00000160633	SAFB	ENST00000588852	CDS
chr1	53220240	53220291	EBV	-	MIMAT0003390	ebv-miR-BART1-3p	ENSG00000162384	CZIB	ENST00000294360	CDS
chr1	53220260	53220291	EBV	-	MIMAT0003390	ebv-miR-BART1-3p	ENSG00000162384	CZIB	ENST00000294360	CDS
chr1	110339925	110339975	EBV	+	MIMAT0003390	ebv-miR-BART1-3p	ENSG00000162775	RBM15	ENST00000602849	CDS
chr2	207711945	207711963	EBV	+	MIMAT0003390	ebv-miR-BART1-3p	ENSG00000163249	CCNYL1	ENST00000339882	CDS
chr4	3525012	3525038	EBV	-	MIMAT0003390	ebv-miR-BART1-3p	ENSG00000163956	LRPAP1	ENST00000650182	CDS
chr3	49676098	49676120	EBV	+	MIMAT0003390	ebv-miR-BART1-3p	ENSG00000164062	APEH	ENST00000296456	CDS
chr5	77034401	77034431	EBV	+	MIMAT0003390	ebv-miR-BART1-3p	ENSG00000164252	AGGF1	ENST00000312916	CDS
chr8	79765658	79765680	EBV	-	MIMAT0003390	ebv-miR-BART1-3p	ENSG00000164683	HEY1	ENST00000674418	CDS
chr7	104207848	104207891	EBV	-	MIMAT0003390	ebv-miR-BART1-3p	ENSG00000164815	ORC5	ENST00000297431	CDS
chr13	41129757	41129798	EBV	-	MIMAT0003390	ebv-miR-BART1-3p	ENSG00000165572	KBTBD6	ENST00000379485	UTR3
chr15	72474866	72474884	EBV	+	MIMAT0003390	ebv-miR-BART1-3p	ENSG00000166233	ARIH1	ENST00000379887	CDS
chr17	54968597	54968630	EBV	-	MIMAT0003390	ebv-miR-BART1-3p	ENSG00000166260	COX11	ENST00000299335	CDS
chr11	9314325	9314378	EBV	-	MIMAT0003390	ebv-miR-BART1-3p	ENSG00000166471	TMEM41B	ENST00000528080	CDS
chr7	100099026	100099064	EBV	-	MIMAT0003390	ebv-miR-BART1-3p	ENSG00000166508	MCM7	ENST00000303887	CDS
chr15	78077607	78077626	EBV	-	MIMAT0003390	ebv-miR-BART1-3p	ENSG00000167202	TBC1D2B	ENST00000300584	CDS
chr17	28613470	28613496	EBV	-	MIMAT0003390	ebv-miR-BART1-3p	ENSG00000167524	RSKR	ENST00000301037	CDS
chr12	49041036	49041074	EBV	-	MIMAT0003390	ebv-miR-BART1-3p	ENSG00000167548	KMT2D	ENST00000301067	CDS
chr17	2334532	2334589	EBV	-	MIMAT0003390	ebv-miR-BART1-3p	ENSG00000167721	TSR1	ENST00000301364	CDS
chr1	234607843	234607870	EBV	-	MIMAT0003390	ebv-miR-BART1-3p	ENSG00000168264	IRF2BP2	ENST00000366610	CDS
chr8	22128910	22128957	EBV	-	MIMAT0003390	ebv-miR-BART1-3p	ENSG00000168453	HR	ENST00000381418	CDS
chr15	40471700	40471732	EBV	+	MIMAT0003390	ebv-miR-BART1-3p	ENSG00000169105	CHST14	ENST00000306243	CDS
chr2	70088782	70088819	EBV	+	MIMAT0003390	ebv-miR-BART1-3p	ENSG00000169564	PCBP1	ENST00000303577	CDS
chr2	70088078	70088107	EBV	+	MIMAT0003390	ebv-miR-BART1-3p	ENSG00000169564	PCBP1	ENST00000303577	CDS
chr17	82092665	82092724	EBV	-	MIMAT0003390	ebv-miR-BART1-3p	ENSG00000169710	FASN	ENST00000306749	CDS
chr17	82091619	82091639	EBV	-	MIMAT0003390	ebv-miR-BART1-3p	ENSG00000169710	FASN	ENST00000306749	CDS
chr17	82090969	82091007	EBV	-	MIMAT0003390	ebv-miR-BART1-3p	ENSG00000169710	FASN	ENST00000306749	CDS
chr16	30525128	30525149	EBV	-	MIMAT0003390	ebv-miR-BART1-3p	ENSG00000169957	ZNF768	ENST00000562803	CDS
chr3	23807324	23807345	EBV	+	MIMAT0003390	ebv-miR-BART1-3p	ENSG00000170142	UBE2E1	ENST00000306627	CDS
chr3	23807326	23807345	EBV	+	MIMAT0003390	ebv-miR-BART1-3p	ENSG00000170142	UBE2E1	ENST00000306627	CDS
chr4	110198235	110198269	EBV	-	MIMAT0003390	ebv-miR-BART1-3p	ENSG00000170522	ELOVL6	ENST00000394607	CDS
chr19	12792109	12792135	EBV	+	MIMAT0003390	ebv-miR-BART1-3p	ENSG00000171223	JUNB	ENST00000302754	CDS
chr3	49118010	49118036	EBV	-	MIMAT0003390	ebv-miR-BART1-3p	ENSG00000172046	USP19	ENST00000453664	CDS
chr7	25124099	25124119	EBV	-	MIMAT0003390	ebv-miR-BART1-3p	ENSG00000172115	CYCS	ENST00000305786	CDS
chr20	50191975	50192000	EBV	+	MIMAT0003390	ebv-miR-BART1-3p	ENSG00000172216	CEBPB	ENST00000303004	CDS
chrX	153970645	153970712	EBV	-	MIMAT0003390	ebv-miR-BART1-3p	ENSG00000172534	HCFC1	ENST00000369984	CDS
chrX	153970675	153970704	EBV	-	MIMAT0003390	ebv-miR-BART1-3p	ENSG00000172534	HCFC1	ENST00000369984	CDS
chr2	173955390	173955445	EBV	-	MIMAT0003390	ebv-miR-BART1-3p	ENSG00000172845	SP3	ENST00000418194	CDS
chrX	54042706	54042739	EBV	-	MIMAT0003390	ebv-miR-BART1-3p	ENSG00000172943	PHF8	ENST00000357988	CDS
chr11	67266706	67266741	EBV	+	MIMAT0003390	ebv-miR-BART1-3p	ENSG00000173020	GRK2	ENST00000308595	CDS
chr11	119335630	119335653	EBV	+	MIMAT0003390	ebv-miR-BART1-3p	ENSG00000173456	RNF26	ENST00000311413	CDS
chr17	79778416	79778450	EBV	+	MIMAT0003390	ebv-miR-BART1-3p	ENSG00000173894	CBX2	ENST00000310942	CDS
chr4	499369	499409	EBV	+	MIMAT0003390	ebv-miR-BART1-3p	ENSG00000174227	PIGG	ENST00000453061	CDS
chr3	184302013	184302057	EBV	+	MIMAT0003390	ebv-miR-BART1-3p	ENSG00000175166	PSMD2	ENST00000310118	CDS
chr12	38321581	38321607	EBV	+	MIMAT0003390	ebv-miR-BART1-3p	ENSG00000175548	ALG10B	ENST00000308742	UTR3
chr12	38321581	38321606	EBV	+	MIMAT0003390	ebv-miR-BART1-3p	ENSG00000175548	ALG10B	ENST00000308742	UTR3
chr12	38321574	38321607	EBV	+	MIMAT0003390	ebv-miR-BART1-3p	ENSG00000175548	ALG10B	ENST00000308742	UTR3
chr16	67431497	67431525	EBV	+	MIMAT0003390	ebv-miR-BART1-3p	ENSG00000176387	HSD11B2	ENST00000326152	CDS
chr16	67431497	67431517	EBV	+	MIMAT0003390	ebv-miR-BART1-3p	ENSG00000176387	HSD11B2	ENST00000326152	CDS
chr16	67431466	67431488	EBV	+	MIMAT0003390	ebv-miR-BART1-3p	ENSG00000176387	HSD11B2	ENST00000326152	CDS
chr16	67431497	67431549	EBV	+	MIMAT0003390	ebv-miR-BART1-3p	ENSG00000176387	HSD11B2	ENST00000326152	CDS
chr5	79989111	79989162	EBV	-	MIMAT0003390	ebv-miR-BART1-3p	ENSG00000177034	MTX3	ENST00000512528	CDS
chr5	79989129	79989155	EBV	-	MIMAT0003390	ebv-miR-BART1-3p	ENSG00000177034	MTX3	ENST00000512528	CDS
chr1	58781619	58781681	EBV	-	MIMAT0003390	ebv-miR-BART1-3p	ENSG00000177606	JUN	ENST00000371222	UTR3
chr1	58781707	58781753	EBV	-	MIMAT0003390	ebv-miR-BART1-3p	ENSG00000177606	JUN	ENST00000371222	UTR3
chr1	58782604	58782653	EBV	-	MIMAT0003390	ebv-miR-BART1-3p	ENSG00000177606	JUN	ENST00000371222	CDS
chr5	137753370	137753418	EBV	-	MIMAT0003390	ebv-miR-BART1-3p	ENSG00000177733	HNRNPA0	ENST00000314940	CDS
chr5	137753304	137753363	EBV	-	MIMAT0003390	ebv-miR-BART1-3p	ENSG00000177733	HNRNPA0	ENST00000314940	CDS
chr5	137753172	137753192	EBV	-	MIMAT0003390	ebv-miR-BART1-3p	ENSG00000177733	HNRNPA0	ENST00000314940	CDS
chr5	137753172	137753189	EBV	-	MIMAT0003390	ebv-miR-BART1-3p	ENSG00000177733	HNRNPA0	ENST00000314940	CDS
chr4	6641083	6641102	EBV	+	MIMAT0003390	ebv-miR-BART1-3p	ENSG00000179010	MRFAP1	ENST00000320912	CDS
chr4	6640951	6640969	EBV	+	MIMAT0003390	ebv-miR-BART1-3p	ENSG00000179010	MRFAP1	ENST00000320912	CDS
chr10	68230677	68230699	EBV	-	MIMAT0003390	ebv-miR-BART1-3p	ENSG00000179774	ATOH7	ENST00000373673	UTR3
chr8	143810510	143810529	EBV	-	MIMAT0003390	ebv-miR-BART1-3p	ENSG00000180900	SCRIB	ENST00000356994	CDS
chr8	124976482	124976508	EBV	+	MIMAT0003390	ebv-miR-BART1-3p	ENSG00000180938	ZNF572	ENST00000319286	CDS
chr10	97333641	97333664	EBV	-	MIMAT0003390	ebv-miR-BART1-3p	ENSG00000181274	FRAT2	ENST00000371019	UTR3
chr10	97333406	97333423	EBV	-	MIMAT0003390	ebv-miR-BART1-3p	ENSG00000181274	FRAT2	ENST00000371019	UTR3
chr10	97333406	97333424	EBV	-	MIMAT0003390	ebv-miR-BART1-3p	ENSG00000181274	FRAT2	ENST00000371019	UTR3
chr3	181712410	181712428	EBV	+	MIMAT0003390	ebv-miR-BART1-3p	ENSG00000181449	SOX2	ENST00000325404	CDS
chr12	57230906	57230925	EBV	+	MIMAT0003390	ebv-miR-BART1-3p	ENSG00000182199	SHMT2	ENST00000328923	CDS
chr11	126267230	126267267	EBV	-	MIMAT0003390	ebv-miR-BART1-3p	ENSG00000182934	SRPRA	ENST00000332118	CDS
chr13	112068241	112068262	EBV	+	MIMAT0003390	ebv-miR-BART1-3p	ENSG00000182968	SOX1	ENST00000330949	CDS
chr1	37989929	37989960	EBV	-	MIMAT0003390	ebv-miR-BART1-3p	ENSG00000183431	SF3A3	ENST00000373019	CDS
chr1	37987751	37987825	EBV	-	MIMAT0003390	ebv-miR-BART1-3p	ENSG00000183431	SF3A3	ENST00000373019	CDS
chr22	28883942	28883978	EBV	+	MIMAT0003390	ebv-miR-BART1-3p	ENSG00000183579	ZNRF3	ENST00000544604	CDS
chr17	81891371	81891418	EBV	-	MIMAT0003390	ebv-miR-BART1-3p	ENSG00000183684	ALYREF	ENST00000505490	CDS
chr22	38866325	38866366	EBV	-	MIMAT0003390	ebv-miR-BART1-3p	ENSG00000183741	CBX6	ENST00000216083	CDS
chr16	1975658	1975680	EBV	+	MIMAT0003390	ebv-miR-BART1-3p	ENSG00000183751	TBL3	ENST00000568546	CDS
chr8	37698816	37698878	EBV	+	MIMAT0003390	ebv-miR-BART1-3p	ENSG00000183779	ZNF703	ENST00000331569	UTR3
chr1	58576926	58576981	EBV	-	MIMAT0003390	ebv-miR-BART1-3p	ENSG00000184292	TACSTD2	ENST00000371225	CDS
chr5	177592218	177592238	EBV	+	MIMAT0003390	ebv-miR-BART1-3p	ENSG00000184840	TMED9	ENST00000332598	CDS
chr14	105250361	105250383	EBV	+	MIMAT0003390	ebv-miR-BART1-3p	ENSG00000184887	BTBD6	ENST00000463376	CDS
chr19	8390448	8390477	EBV	+	MIMAT0003390	ebv-miR-BART1-3p	ENSG00000185236	RAB11B	ENST00000328024	CDS
chrX	155071537	155071570	EBV	+	MIMAT0003390	ebv-miR-BART1-3p	ENSG00000185515	BRCC3	ENST00000369459	CDS
chr2	234496272	234496297	EBV	-	MIMAT0003390	ebv-miR-BART1-3p	ENSG00000188042	ARL4C	ENST00000390645	CDS
chr2	234494482	234494501	EBV	-	MIMAT0003390	ebv-miR-BART1-3p	ENSG00000188042	ARL4C	ENST00000390645	UTR3
chr1	1020302	1020323	EBV	+	MIMAT0003390	ebv-miR-BART1-3p	ENSG00000188157	AGRN	ENST00000379370	CDS
chr12	31791758	31791778	EBV	-	MIMAT0003390	ebv-miR-BART1-3p	ENSG00000188375	H3-5	ENST00000340398	CDS
chr11	119095114	119095191	EBV	-	MIMAT0003390	ebv-miR-BART1-3p	ENSG00000188486	H2AX	ENST00000530167	CDS
chr15	40335817	40335837	EBV	-	MIMAT0003390	ebv-miR-BART1-3p	ENSG00000188549	CCDC9B	ENST00000397536	CDS
chr15	40335817	40335836	EBV	-	MIMAT0003390	ebv-miR-BART1-3p	ENSG00000188549	CCDC9B	ENST00000397536	CDS
chr22	44494768	44494809	EBV	-	MIMAT0003390	ebv-miR-BART1-3p	ENSG00000188636	RTL6	ENST00000341255	UTR3
chr16	3608459	3608491	EBV	-	MIMAT0003390	ebv-miR-BART1-3p	ENSG00000188827	SLX4	ENST00000294008	CDS
chr17	40126384	40126403	EBV	+	MIMAT0003390	ebv-miR-BART1-3p	ENSG00000188895	MSL1	ENST00000398532	CDS
chr22	37807093	37807149	EBV	+	MIMAT0003390	ebv-miR-BART1-3p	ENSG00000189060	H1-0	ENST00000340857	UTR3
chr22	37807118	37807137	EBV	+	MIMAT0003390	ebv-miR-BART1-3p	ENSG00000189060	H1-0	ENST00000340857	UTR3
chr11	94549088	94549107	EBV	+	MIMAT0003390	ebv-miR-BART1-3p	ENSG00000196371	FUT4	ENST00000358752	UTR3
chr3	108090873	108090903	EBV	-	MIMAT0003390	ebv-miR-BART1-3p	ENSG00000196776	CD47	ENST00000355354	CDS
chr10	104230628	104230646	EBV	-	MIMAT0003390	ebv-miR-BART1-3p	ENSG00000197748	CFAP43	ENST00000357060	CDS
chr17	28720835	28720856	EBV	+	MIMAT0003390	ebv-miR-BART1-3p	ENSG00000198242	RPL23A	ENST00000422514	CDS
chr22	49961155	49961189	EBV	+	MIMAT0003390	ebv-miR-BART1-3p	ENSG00000198355	PIM3	ENST00000360612	CDS
chr1	52032466	52032497	EBV	-	MIMAT0003390	ebv-miR-BART1-3p	ENSG00000198841	KTI12	ENST00000371614	UTR3
chr1	52032477	52032497	EBV	-	MIMAT0003390	ebv-miR-BART1-3p	ENSG00000198841	KTI12	ENST00000371614	UTR3
chr6	31828387	31828468	EBV	+	MIMAT0003390	ebv-miR-BART1-3p	ENSG00000204388	HSPA1B	ENST00000375650	CDS
chr6	31829530	31829567	EBV	+	MIMAT0003390	ebv-miR-BART1-3p	ENSG00000204388	HSPA1B	ENST00000375650	CDS
chr6	31829059	31829106	EBV	+	MIMAT0003390	ebv-miR-BART1-3p	ENSG00000204388	HSPA1B	ENST00000375650	CDS
chr6	31625191	31625223	EBV	+	MIMAT0003390	ebv-miR-BART1-3p	ENSG00000204469	PRRC2A	ENST00000376033	CDS
chr6	31548204	31548225	EBV	+	MIMAT0003390	ebv-miR-BART1-3p	ENSG00000204498	NFKBIL1	ENST00000376148	CDS
chr13	72727570	72727589	EBV	-	MIMAT0003390	ebv-miR-BART1-3p	ENSG00000204899	MZT1	ENST00000377818	CDS
chr18	5890212	5890229	EBV	-	MIMAT0003390	ebv-miR-BART1-3p	ENSG00000206432	TMEM200C	ENST00000581347	CDS
chr15	72375703	72375733	EBV	-	MIMAT0003390	ebv-miR-BART1-3p	ENSG00000213614	HEXA	ENST00000566304	CDS
chr3	184248868	184248896	EBV	-	MIMAT0003390	ebv-miR-BART1-3p	ENSG00000214160	ALG3	ENST00000397676	CDS
chr16	70250336	70250383	EBV	-	MIMAT0003390	ebv-miR-BART1-3p	ENSG00000223496	EXOSC6	ENST00000435634	UTR3
chr16	70247181	70247211	EBV	-	MIMAT0003390	ebv-miR-BART1-3p	ENSG00000223496	EXOSC6	ENST00000435634	UTR3
chr6	33288594	33288660	EBV	-	MIMAT0003390	ebv-miR-BART1-3p	ENSG00000227057	WDR46	ENST00000374617	CDS
chr1	20660954	20660995	EBV	-	MIMAT0003390	ebv-miR-BART1-3p	ENSG00000244038	DDOST	ENST00000602624	CDS
chr20	298307	298333	EBV	+	MIMAT0003390	ebv-miR-BART1-3p	ENSG00000247315	ZCCHC3	ENST00000500893	CDS
chr20	299655	299698	EBV	+	MIMAT0003390	ebv-miR-BART1-3p	ENSG00000247315	ZCCHC3	ENST00000500893	UTR3
chr20	297698	297739	EBV	+	MIMAT0003390	ebv-miR-BART1-3p	ENSG00000247315	ZCCHC3	ENST00000500893	CDS
chr20	298497	298525	EBV	+	MIMAT0003390	ebv-miR-BART1-3p	ENSG00000247315	ZCCHC3	ENST00000500893	CDS
chr22	30971101	30971124	EBV	+	MIMAT0003390	ebv-miR-BART1-3p	ENSG00000253352	TUG1	ENST00000644773	UTR3
chr12	74539840	74539863	EBV	+	MIMAT0003390	ebv-miR-BART1-3p	ENSG00000253719	ATXN7L3B	ENST00000519948	UTR3
chr12	74539467	74539496	EBV	+	MIMAT0003390	ebv-miR-BART1-3p	ENSG00000253719	ATXN7L3B	ENST00000519948	UTR3
chr18	11851776	11851808	EBV	+	MIMAT0003390	ebv-miR-BART1-3p	ENSG00000255112	CHMP1B	ENST00000526991	CDS
chr18	11852491	11852508	EBV	+	MIMAT0003390	ebv-miR-BART1-3p	ENSG00000255112	CHMP1B	ENST00000526991	UTR3
chr18	11852564	11852599	EBV	+	MIMAT0003390	ebv-miR-BART1-3p	ENSG00000255112	CHMP1B	ENST00000526991	UTR3
chr15	48878601	48878630	EBV	+	MIMAT0003390	ebv-miR-BART1-3p	ENSG00000255302	EID1	ENST00000530028	CDS
chr11	95070876	95070913	EBV	+	MIMAT0003390	ebv-miR-BART1-3p	ENSG00000263465	SRSF8	ENST00000587424	UTR3
chr19	35719940	35719966	EBV	+	MIMAT0003390	ebv-miR-BART1-3p	ENSG00000272333	KMT2B	ENST00000420124	CDS
chr19	35720997	35721041	EBV	+	MIMAT0003390	ebv-miR-BART1-3p	ENSG00000272333	KMT2B	ENST00000420124	CDS
chr19	35719937	35719975	EBV	+	MIMAT0003390	ebv-miR-BART1-3p	ENSG00000272333	KMT2B	ENST00000420124	CDS
chr17	38705639	38705672	EBV	+	MIMAT0003390	ebv-miR-BART1-3p	ENSG00000275023	MLLT6	ENST00000621332	CDS
chr17	38712788	38712805	EBV	+	MIMAT0003390	ebv-miR-BART1-3p	ENSG00000275023	MLLT6	ENST00000621332	CDS
chr6	26251708	26251748	EBV	+	MIMAT0003390	ebv-miR-BART1-3p	ENSG00000275713	H2BC9	ENST00000619466	CDS
chr13	71866472	71866491	EBV	-	MIMAT0003390	ebv-miR-BART1-3p	ENSG00000276644	DACH1	ENST00000613252	CDS
chr6	26199683	26199712	EBV	+	MIMAT0003390	ebv-miR-BART1-3p	ENSG00000277224	H2BC7	ENST00000356530	CDS
chr6	113859679	113859708	EBV	+	MIMAT0003390	ebv-miR-BART1-3p	ENSG00000277443	MARCKS	ENST00000612661	CDS
chr6	26250319	26250340	EBV	-	MIMAT0003390	ebv-miR-BART1-3p	ENSG00000277775	H3C7	ENST00000618052	CDS
chr6	26021707	26021737	EBV	+	MIMAT0003390	ebv-miR-BART1-3p	ENSG00000278637	H4C1	ENST00000617569	CDS
chr2	84906033	84906050	EBV	+	MIMAT0003420	ebv-miR-BART10-3p	ENSG00000034510	TMSB10	ENST00000233143	CDS
chr6	156778702	156778725	EBV	+	MIMAT0003420	ebv-miR-BART10-3p	ENSG00000049618	ARID1B	ENST00000346085	CDS
chr2	20051500	20051517	EBV	-	MIMAT0003420	ebv-miR-BART10-3p	ENSG00000068697	LAPTM4A	ENST00000175091	CDS
chr9	2807792	2807817	EBV	-	MIMAT0003420	ebv-miR-BART10-3p	ENSG00000080608	PUM3	ENST00000397885	CDS
chr13	44989338	44989388	EBV	-	MIMAT0003420	ebv-miR-BART10-3p	ENSG00000083635	NUFIP1	ENST00000379161	CDS
chr2	26034618	26034656	EBV	+	MIMAT0003420	ebv-miR-BART10-3p	ENSG00000084733	RAB10	ENST00000264710	CDS
chr12	118136276	118136302	EBV	+	MIMAT0003420	ebv-miR-BART10-3p	ENSG00000089220	PEBP1	ENST00000261313	CDS
chr10	100347529	100347568	EBV	+	MIMAT0003420	ebv-miR-BART10-3p	ENSG00000099194	SCD	ENST00000370355	CDS
chr14	24431623	24431670	EBV	+	MIMAT0003420	ebv-miR-BART10-3p	ENSG00000100441	KHNYN	ENST00000553935	CDS
chr18	163397	163432	EBV	+	MIMAT0003420	ebv-miR-BART10-3p	ENSG00000101557	USP14	ENST00000261601	CDS
chr16	87868932	87868954	EBV	-	MIMAT0003420	ebv-miR-BART10-3p	ENSG00000103257	SLC7A5	ENST00000261622	CDS
chr16	2777087	2777116	EBV	-	MIMAT0003420	ebv-miR-BART10-3p	ENSG00000103363	ELOB	ENST00000409906	CDS
chr19	34366837	34366897	EBV	+	MIMAT0003420	ebv-miR-BART10-3p	ENSG00000105220	GPI	ENST00000356487	CDS
chr7	27196358	27196385	EBV	-	MIMAT0003420	ebv-miR-BART10-3p	ENSG00000106031	HOXA13	ENST00000649031	UTR3
chr9	35752860	35752889	EBV	+	MIMAT0003420	ebv-miR-BART10-3p	ENSG00000107185	RGP1	ENST00000378078	CDS
chr10	100183721	100183758	EBV	-	MIMAT0003420	ebv-miR-BART10-3p	ENSG00000107566	ERLIN1	ENST00000421367	CDS
chr10	100183726	100183758	EBV	-	MIMAT0003420	ebv-miR-BART10-3p	ENSG00000107566	ERLIN1	ENST00000421367	CDS
chr10	79347708	79347730	EBV	+	MIMAT0003420	ebv-miR-BART10-3p	ENSG00000108179	PPIF	ENST00000225174	CDS
chr11	88337573	88337614	EBV	-	MIMAT0003420	ebv-miR-BART10-3p	ENSG00000109861	CTSC	ENST00000227266	CDS
chr11	69643115	69643152	EBV	+	MIMAT0003420	ebv-miR-BART10-3p	ENSG00000110092	CCND1	ENST00000227507	CDS
chr12	52949477	52949555	EBV	+	MIMAT0003420	ebv-miR-BART10-3p	ENSG00000111057	KRT18	ENST00000388837	CDS
chr12	52949481	52949499	EBV	+	MIMAT0003420	ebv-miR-BART10-3p	ENSG00000111057	KRT18	ENST00000388837	CDS
chr12	6867657	6867705	EBV	+	MIMAT0003420	ebv-miR-BART10-3p	ENSG00000111669	TPI1	ENST00000396705	CDS
chr3	194136669	194136730	EBV	+	MIMAT0003420	ebv-miR-BART10-3p	ENSG00000114315	HES1	ENST00000232424	CDS
chr12	26122165	26122205	EBV	-	MIMAT0003420	ebv-miR-BART10-3p	ENSG00000123095	BHLHE41	ENST00000242728	CDS
chr6	21595876	21595893	EBV	+	MIMAT0003420	ebv-miR-BART10-3p	ENSG00000124766	SOX4	ENST00000244745	CDS
chr6	21594944	21594970	EBV	+	MIMAT0003420	ebv-miR-BART10-3p	ENSG00000124766	SOX4	ENST00000244745	CDS
chr6	21597808	21597840	EBV	+	MIMAT0003420	ebv-miR-BART10-3p	ENSG00000124766	SOX4	ENST00000244745	UTR3
chr16	58734123	58734149	EBV	-	MIMAT0003420	ebv-miR-BART10-3p	ENSG00000125166	GOT2	ENST00000245206	CDS
chr19	39408341	39408385	EBV	+	MIMAT0003420	ebv-miR-BART10-3p	ENSG00000128016	ZFP36	ENST00000594442	CDS
chr17	4552217	4552252	EBV	-	MIMAT0003420	ebv-miR-BART10-3p	ENSG00000132382	MYBBP1A	ENST00000381556	CDS
chr12	54281438	54281456	EBV	+	MIMAT0003420	ebv-miR-BART10-3p	ENSG00000135486	HNRNPA1	ENST00000546500	CDS
chr7	44573665	44573693	EBV	-	MIMAT0003420	ebv-miR-BART10-3p	ENSG00000136271	DDX56	ENST00000258772	CDS
chr12	57755598	57755619	EBV	+	MIMAT0003420	ebv-miR-BART10-3p	ENSG00000139266	MARCHF9	ENST00000266643	CDS
chr12	76028970	76028998	EBV	-	MIMAT0003420	ebv-miR-BART10-3p	ENSG00000139289	PHLDA1	ENST00000619060	UTR3
chr12	76027559	76027583	EBV	-	MIMAT0003420	ebv-miR-BART10-3p	ENSG00000139289	PHLDA1	ENST00000619060	UTR3
chr1	224114376	224114409	EBV	+	MIMAT0003420	ebv-miR-BART10-3p	ENSG00000143756	FBXO28	ENST00000366862	CDS
chr1	224114376	224114408	EBV	+	MIMAT0003420	ebv-miR-BART10-3p	ENSG00000143756	FBXO28	ENST00000366862	CDS
chr11	64255019	64255060	EBV	+	MIMAT0003420	ebv-miR-BART10-3p	ENSG00000149782	PLCB3	ENST00000540288	CDS
chr2	43223777	43223823	EBV	-	MIMAT0003420	ebv-miR-BART10-3p	ENSG00000152518	ZFP36L2	ENST00000282388	UTR3
chr2	43223777	43223836	EBV	-	MIMAT0003420	ebv-miR-BART10-3p	ENSG00000152518	ZFP36L2	ENST00000282388	UTR3
chr3	98534630	98534648	EBV	+	MIMAT0003420	ebv-miR-BART10-3p	ENSG00000154165	GPR15	ENST00000284311	UTR3
chr8	11771452	11771480	EBV	+	MIMAT0003420	ebv-miR-BART10-3p	ENSG00000154328	NEIL2	ENST00000284503	CDS
chr2	27442629	27442655	EBV	+	MIMAT0003420	ebv-miR-BART10-3p	ENSG00000157992	KRTCAP3	ENST00000543753	CDS
chr1	203307589	203307619	EBV	+	MIMAT0003420	ebv-miR-BART10-3p	ENSG00000159388	BTG2	ENST00000290551	UTR3
chr8	144791874	144791910	EBV	-	MIMAT0003420	ebv-miR-BART10-3p	ENSG00000161016	RPL8	ENST00000262584	CDS
chr8	144791874	144791908	EBV	-	MIMAT0003420	ebv-miR-BART10-3p	ENSG00000161016	RPL8	ENST00000262584	CDS
chr2	42048830	42048852	EBV	+	MIMAT0003420	ebv-miR-BART10-3p	ENSG00000162878	PKDCC	ENST00000294964	CDS
chr2	207767152	207767180	EBV	-	MIMAT0003420	ebv-miR-BART10-3p	ENSG00000163251	FZD5	ENST00000295417	CDS
chr2	207763501	207763543	EBV	-	MIMAT0003420	ebv-miR-BART10-3p	ENSG00000163251	FZD5	ENST00000295417	UTR3
chr2	207767152	207767179	EBV	-	MIMAT0003420	ebv-miR-BART10-3p	ENSG00000163251	FZD5	ENST00000295417	CDS
chr2	207766747	207766776	EBV	-	MIMAT0003420	ebv-miR-BART10-3p	ENSG00000163251	FZD5	ENST00000295417	UTR3
chrX	38805165	38805196	EBV	+	MIMAT0003420	ebv-miR-BART10-3p	ENSG00000165175	MID1IP1	ENST00000336949	CDS
chr19	43588939	43589008	EBV	-	MIMAT0003420	ebv-miR-BART10-3p	ENSG00000167378	IRGQ	ENST00000422989	UTR3
chr16	2759540	2759582	EBV	+	MIMAT0003420	ebv-miR-BART10-3p	ENSG00000167978	SRRM2	ENST00000301740	CDS
chr14	49623260	49623277	EBV	+	MIMAT0003420	ebv-miR-BART10-3p	ENSG00000168282	MGAT2	ENST00000305386	UTR3
chr8	126556357	126556423	EBV	-	MIMAT0003420	ebv-miR-BART10-3p	ENSG00000168672	LRATD2	ENST00000304916	UTR3
chr2	226795944	226796006	EBV	-	MIMAT0003420	ebv-miR-BART10-3p	ENSG00000169047	IRS1	ENST00000305123	CDS
chr2	226795704	226795735	EBV	-	MIMAT0003420	ebv-miR-BART10-3p	ENSG00000169047	IRS1	ENST00000305123	CDS
chr4	73742291	73742329	EBV	+	MIMAT0003420	ebv-miR-BART10-3p	ENSG00000169429	CXCL8	ENST00000401931	UTR3
chr2	70087991	70088012	EBV	+	MIMAT0003420	ebv-miR-BART10-3p	ENSG00000169564	PCBP1	ENST00000303577	CDS
chr17	82092932	82092958	EBV	-	MIMAT0003420	ebv-miR-BART10-3p	ENSG00000169710	FASN	ENST00000306749	CDS
chr14	75280638	75280676	EBV	+	MIMAT0003420	ebv-miR-BART10-3p	ENSG00000170345	FOS	ENST00000303562	CDS
chr14	75279919	75279938	EBV	+	MIMAT0003420	ebv-miR-BART10-3p	ENSG00000170345	FOS	ENST00000303562	CDS
chr2	3575818	3575842	EBV	+	MIMAT0003420	ebv-miR-BART10-3p	ENSG00000171863	RPS7	ENST00000403564	CDS
chr2	3575669	3575707	EBV	+	MIMAT0003420	ebv-miR-BART10-3p	ENSG00000171863	RPS7	ENST00000403564	CDS
chr2	3575672	3575707	EBV	+	MIMAT0003420	ebv-miR-BART10-3p	ENSG00000171863	RPS7	ENST00000403564	CDS
chr11	119335864	119335928	EBV	+	MIMAT0003420	ebv-miR-BART10-3p	ENSG00000173456	RNF26	ENST00000311413	CDS
chr2	227472548	227472570	EBV	+	MIMAT0003420	ebv-miR-BART10-3p	ENSG00000173744	AGFG1	ENST00000409315	CDS
chr1	32334755	32334810	EBV	-	MIMAT0003420	ebv-miR-BART10-3p	ENSG00000175130	MARCKSL1	ENST00000329421	CDS
chr17	2057459	2057480	EBV	+	MIMAT0003420	ebv-miR-BART10-3p	ENSG00000177374	HIC1	ENST00000322941	CDS
chr5	137753386	137753449	EBV	-	MIMAT0003420	ebv-miR-BART10-3p	ENSG00000177733	HNRNPA0	ENST00000314940	CDS
chr12	57230904	57230933	EBV	+	MIMAT0003420	ebv-miR-BART10-3p	ENSG00000182199	SHMT2	ENST00000328923	CDS
chr8	37697750	37697775	EBV	+	MIMAT0003420	ebv-miR-BART10-3p	ENSG00000183779	ZNF703	ENST00000331569	CDS
chrX	154019263	154019289	EBV	-	MIMAT0003420	ebv-miR-BART10-3p	ENSG00000184216	IRAK1	ENST00000369980	CDS
chr1	149886253	149886277	EBV	-	MIMAT0003420	ebv-miR-BART10-3p	ENSG00000184678	H2BC21	ENST00000369155	CDS
chr1	173885915	173885947	EBV	+	MIMAT0003420	ebv-miR-BART10-3p	ENSG00000185278	ZBTB37	ENST00000367701	CDS
chr1	173885917	173885964	EBV	+	MIMAT0003420	ebv-miR-BART10-3p	ENSG00000185278	ZBTB37	ENST00000367701	CDS
chrX	63350492	63350522	EBV	-	MIMAT0003420	ebv-miR-BART10-3p	ENSG00000186767	SPIN4	ENST00000374884	CDS
chr12	31791408	31791450	EBV	-	MIMAT0003420	ebv-miR-BART10-3p	ENSG00000188375	H3-5	ENST00000340398	UTR3
chr12	31791408	31791445	EBV	-	MIMAT0003420	ebv-miR-BART10-3p	ENSG00000188375	H3-5	ENST00000340398	UTR3
chr15	40335814	40335836	EBV	-	MIMAT0003420	ebv-miR-BART10-3p	ENSG00000188549	CCDC9B	ENST00000397536	CDS
chr15	40335817	40335836	EBV	-	MIMAT0003420	ebv-miR-BART10-3p	ENSG00000188549	CCDC9B	ENST00000397536	CDS
chr22	37807102	37807120	EBV	+	MIMAT0003420	ebv-miR-BART10-3p	ENSG00000189060	H1-0	ENST00000340857	UTR3
chr7	100823697	100823728	EBV	-	MIMAT0003420	ebv-miR-BART10-3p	ENSG00000196411	EPHB4	ENST00000358173	CDS
chr15	90906788	90906828	EBV	+	MIMAT0003420	ebv-miR-BART10-3p	ENSG00000196547	MAN2A2	ENST00000559717	CDS
chr15	90906787	90906852	EBV	+	MIMAT0003420	ebv-miR-BART10-3p	ENSG00000196547	MAN2A2	ENST00000559717	CDS
chr1	153944144	153944164	EBV	-	MIMAT0003420	ebv-miR-BART10-3p	ENSG00000198837	DENND4B	ENST00000361217	CDS
chr6	31827964	31828000	EBV	+	MIMAT0003420	ebv-miR-BART10-3p	ENSG00000204388	HSPA1B	ENST00000375650	CDS
chr6	31626993	31627075	EBV	+	MIMAT0003420	ebv-miR-BART10-3p	ENSG00000204469	PRRC2A	ENST00000376033	CDS
chr14	23566577	23566611	EBV	-	MIMAT0003420	ebv-miR-BART10-3p	ENSG00000213983	AP1G2	ENST00000308724	CDS
chr19	33300590	33300617	EBV	-	MIMAT0003420	ebv-miR-BART10-3p	ENSG00000245848	CEBPA	ENST00000498907	UTR3
chr19	51643794	51643813	EBV	-	MIMAT0003420	ebv-miR-BART10-3p	ENSG00000254415	SIGLEC14	ENST00000360844	CDS
chr3	51397482	51397515	EBV	+	MIMAT0003420	ebv-miR-BART10-3p	ENSG00000259956	RBM15B	ENST00000563281	UTR3
chr6	143511408	143511436	EBV	-	MIMAT0003422	ebv-miR-BART11-3p	ENSG00000001036	FUCA2	ENST00000002165	CDS
chr1	24419632	24419664	EBV	+	MIMAT0003422	ebv-miR-BART11-3p	ENSG00000001461	NIPAL3	ENST00000374399	CDS
chr7	151226316	151226337	EBV	-	MIMAT0003422	ebv-miR-BART11-3p	ENSG00000033050	ABCF2	ENST00000287844	CDS
chr1	7786806	7786825	EBV	+	MIMAT0003422	ebv-miR-BART11-3p	ENSG00000049246	PER3	ENST00000613533	CDS
chr3	128052852	128052934	EBV	+	MIMAT0003422	ebv-miR-BART11-3p	ENSG00000058262	SEC61A1	ENST00000243253	CDS
chrX	48957298	48957317	EBV	-	MIMAT0003422	ebv-miR-BART11-3p	ENSG00000068308	OTUD5	ENST00000376488	CDS
chr1	229508152	229508172	EBV	-	MIMAT0003422	ebv-miR-BART11-3p	ENSG00000069248	NUP133	ENST00000261396	CDS
chr14	68978904	68978952	EBV	-	MIMAT0003422	ebv-miR-BART11-3p	ENSG00000072110	ACTN1	ENST00000394419	CDS
chr17	35142120	35142163	EBV	-	MIMAT0003422	ebv-miR-BART11-3p	ENSG00000073536	NLE1	ENST00000442241	CDS
chr5	134114923	134114943	EBV	+	MIMAT0003422	ebv-miR-BART11-3p	ENSG00000081059	TCF7	ENST00000395029	CDS
chr1	32222601	32222622	EBV	+	MIMAT0003422	ebv-miR-BART11-3p	ENSG00000084623	EIF3I	ENST00000373586	CDS
chr16	56453336	56453362	EBV	+	MIMAT0003422	ebv-miR-BART11-3p	ENSG00000087263	OGFOD1	ENST00000566157	CDS
chr19	6421680	6421698	EBV	-	MIMAT0003422	ebv-miR-BART11-3p	ENSG00000088247	KHSRP	ENST00000398148	CDS
chr14	103336008	103336047	EBV	+	MIMAT0003422	ebv-miR-BART11-3p	ENSG00000100664	EIF5	ENST00000216554	CDS
chr14	24117369	24117449	EBV	+	MIMAT0003422	ebv-miR-BART11-3p	ENSG00000100897	DCAF11	ENST00000446197	CDS
chr20	2654524	2654544	EBV	+	MIMAT0003422	ebv-miR-BART11-3p	ENSG00000101361	NOP56	ENST00000329276	CDS
chr20	23637704	23637723	EBV	-	MIMAT0003422	ebv-miR-BART11-3p	ENSG00000101439	CST3	ENST00000398411	CDS
chrX	154485609	154485643	EBV	-	MIMAT0003422	ebv-miR-BART11-3p	ENSG00000102178	UBL4A	ENST00000369660	CDS
chr16	29806991	29807032	EBV	+	MIMAT0003422	ebv-miR-BART11-3p	ENSG00000103495	MAZ	ENST00000219782	CDS
chr16	30766208	30766234	EBV	+	MIMAT0003422	ebv-miR-BART11-3p	ENSG00000103549	RNF40	ENST00000324685	CDS
chr19	46787630	46787652	EBV	-	MIMAT0003422	ebv-miR-BART11-3p	ENSG00000105281	SLC1A5	ENST00000542575	CDS
chr7	27196354	27196398	EBV	-	MIMAT0003422	ebv-miR-BART11-3p	ENSG00000106031	HOXA13	ENST00000649031	UTR3
chr7	27196871	27196891	EBV	-	MIMAT0003422	ebv-miR-BART11-3p	ENSG00000106031	HOXA13	ENST00000649031	UTR3
chr7	27196358	27196385	EBV	-	MIMAT0003422	ebv-miR-BART11-3p	ENSG00000106031	HOXA13	ENST00000649031	UTR3
chr7	27196359	27196385	EBV	-	MIMAT0003422	ebv-miR-BART11-3p	ENSG00000106031	HOXA13	ENST00000649031	UTR3
chr7	42932110	42932143	EBV	-	MIMAT0003422	ebv-miR-BART11-3p	ENSG00000106588	PSMA2	ENST00000223321	CDS
chr9	35606253	35606287	EBV	+	MIMAT0003422	ebv-miR-BART11-3p	ENSG00000107140	TESK1	ENST00000336395	CDS
chr17	62065127	62065159	EBV	-	MIMAT0003422	ebv-miR-BART11-3p	ENSG00000108510	MED13	ENST00000397786	CDS
chr17	64503276	64503306	EBV	-	MIMAT0003422	ebv-miR-BART11-3p	ENSG00000108654	DDX5	ENST00000225792	CDS
chr11	123060723	123060786	EBV	-	MIMAT0003422	ebv-miR-BART11-3p	ENSG00000109971	HSPA8	ENST00000532636	CDS
chr11	123060729	123060764	EBV	-	MIMAT0003422	ebv-miR-BART11-3p	ENSG00000109971	HSPA8	ENST00000532636	CDS
chr11	123060705	123060761	EBV	-	MIMAT0003422	ebv-miR-BART11-3p	ENSG00000109971	HSPA8	ENST00000532636	CDS
chr11	64911973	64911990	EBV	-	MIMAT0003422	ebv-miR-BART11-3p	ENSG00000110046	ATG2A	ENST00000418259	CDS
chr12	52949204	52949224	EBV	+	MIMAT0003422	ebv-miR-BART11-3p	ENSG00000111057	KRT18	ENST00000388837	CDS
chr12	116737810	116737899	EBV	-	MIMAT0003422	ebv-miR-BART11-3p	ENSG00000111412	SPRING1	ENST00000261318	CDS
chr5	78984863	78984944	EBV	-	MIMAT0003422	ebv-miR-BART11-3p	ENSG00000113273	ARSB	ENST00000264914	CDS
chr3	194136583	194136620	EBV	+	MIMAT0003422	ebv-miR-BART11-3p	ENSG00000114315	HES1	ENST00000232424	CDS
chr2	74462917	74462955	EBV	-	MIMAT0003422	ebv-miR-BART11-3p	ENSG00000115275	MOGS	ENST00000448666	CDS
chr2	197453598	197453649	EBV	+	MIMAT0003422	ebv-miR-BART11-3p	ENSG00000115520	COQ10B	ENST00000263960	CDS
chr2	178493947	178493982	EBV	+	MIMAT0003422	ebv-miR-BART11-3p	ENSG00000116095	PLEKHA3	ENST00000234453	CDS
chr2	72888583	72888611	EBV	+	MIMAT0003422	ebv-miR-BART11-3p	ENSG00000116096	SPR	ENST00000234454	CDS
chr1	11058869	11058887	EBV	-	MIMAT0003422	ebv-miR-BART11-3p	ENSG00000116649	SRM	ENST00000376957	CDS
chr5	138466004	138466028	EBV	+	MIMAT0003422	ebv-miR-BART11-3p	ENSG00000120738	EGR1	ENST00000239938	CDS
chr5	138466001	138466028	EBV	+	MIMAT0003422	ebv-miR-BART11-3p	ENSG00000120738	EGR1	ENST00000239938	CDS
chr7	12688308	12688331	EBV	+	MIMAT0003422	ebv-miR-BART11-3p	ENSG00000122644	ARL4A	ENST00000396663	CDS
chr7	12688506	12688533	EBV	+	MIMAT0003422	ebv-miR-BART11-3p	ENSG00000122644	ARL4A	ENST00000396663	CDS
chr6	21595382	21595452	EBV	+	MIMAT0003422	ebv-miR-BART11-3p	ENSG00000124766	SOX4	ENST00000244745	CDS
chr6	8102443	8102472	EBV	-	MIMAT0003422	ebv-miR-BART11-3p	ENSG00000124802	EEF1E1	ENST00000379715	CDS
chr17	72121605	72121648	EBV	+	MIMAT0003422	ebv-miR-BART11-3p	ENSG00000125398	SOX9	ENST00000245479	CDS
chr17	72121614	72121638	EBV	+	MIMAT0003422	ebv-miR-BART11-3p	ENSG00000125398	SOX9	ENST00000245479	CDS
chr20	3784350	3784368	EBV	-	MIMAT0003422	ebv-miR-BART11-3p	ENSG00000125817	CENPB	ENST00000379751	UTR3
chr19	3186092	3186115	EBV	+	MIMAT0003422	ebv-miR-BART11-3p	ENSG00000125912	NCLN	ENST00000246117	CDS
chr1	19197778	19197797	EBV	-	MIMAT0003422	ebv-miR-BART11-3p	ENSG00000127481	UBR4	ENST00000375254	CDS
chr19	39408297	39408331	EBV	+	MIMAT0003422	ebv-miR-BART11-3p	ENSG00000128016	ZFP36	ENST00000594442	CDS
chr19	39407721	39407748	EBV	+	MIMAT0003422	ebv-miR-BART11-3p	ENSG00000128016	ZFP36	ENST00000594442	CDS
chr22	50483540	50483561	EBV	+	MIMAT0003422	ebv-miR-BART11-3p	ENSG00000128165	ADM2	ENST00000395738	UTR3
chr14	22588939	22588981	EBV	-	MIMAT0003422	ebv-miR-BART11-3p	ENSG00000129562	DAD1	ENST00000250498	CDS
chr17	40413482	40413530	EBV	-	MIMAT0003422	ebv-miR-BART11-3p	ENSG00000131747	TOP2A	ENST00000423485	CDS
chr2	86106333	86106386	EBV	+	MIMAT0003422	ebv-miR-BART11-3p	ENSG00000132300	PTCD3	ENST00000254630	CDS
chr17	4552256	4552291	EBV	-	MIMAT0003422	ebv-miR-BART11-3p	ENSG00000132382	MYBBP1A	ENST00000381556	CDS
chr17	4554187	4554220	EBV	-	MIMAT0003422	ebv-miR-BART11-3p	ENSG00000132382	MYBBP1A	ENST00000381556	CDS
chr19	55342001	55342050	EBV	+	MIMAT0003422	ebv-miR-BART11-3p	ENSG00000133247	KMT5C	ENST00000255613	CDS
chr3	9365128	9365151	EBV	+	MIMAT0003422	ebv-miR-BART11-3p	ENSG00000134077	THUMPD3	ENST00000345094	CDS
chr12	54281447	54281520	EBV	+	MIMAT0003422	ebv-miR-BART11-3p	ENSG00000135486	HNRNPA1	ENST00000546500	CDS
chr1	183023967	183024048	EBV	+	MIMAT0003422	ebv-miR-BART11-3p	ENSG00000135862	LAMC1	ENST00000258341	CDS
chr13	52450513	52450535	EBV	-	MIMAT0003422	ebv-miR-BART11-3p	ENSG00000136100	VPS36	ENST00000378060	CDS
chr7	44573024	44573046	EBV	-	MIMAT0003422	ebv-miR-BART11-3p	ENSG00000136271	DDX56	ENST00000258772	CDS
chr6	30743425	30743451	EBV	-	MIMAT0003422	ebv-miR-BART11-3p	ENSG00000137331	IER3	ENST00000259874	UTR3
chr12	76027835	76027862	EBV	-	MIMAT0003422	ebv-miR-BART11-3p	ENSG00000139289	PHLDA1	ENST00000619060	UTR3
chr12	76025938	76025979	EBV	-	MIMAT0003422	ebv-miR-BART11-3p	ENSG00000139289	PHLDA1	ENST00000619060	UTR3
chr12	128823758	128823814	EBV	-	MIMAT0003422	ebv-miR-BART11-3p	ENSG00000139370	SLC15A4	ENST00000266771	CDS
chr12	56252814	56252843	EBV	-	MIMAT0003422	ebv-miR-BART11-3p	ENSG00000139645	ANKRD52	ENST00000267116	CDS
chr16	87491668	87491692	EBV	-	MIMAT0003422	ebv-miR-BART11-3p	ENSG00000140948	ZCCHC14	ENST00000268616	CDS
chr21	43426024	43426057	EBV	-	MIMAT0003422	ebv-miR-BART11-3p	ENSG00000142178	SIK1	ENST00000270162	CDS
chr19	49487640	49487664	EBV	+	MIMAT0003422	ebv-miR-BART11-3p	ENSG00000142541	RPL13A	ENST00000391857	CDS
chr19	49487640	49487677	EBV	+	MIMAT0003422	ebv-miR-BART11-3p	ENSG00000142541	RPL13A	ENST00000391857	CDS
chr1	165827929	165827956	EBV	+	MIMAT0003422	ebv-miR-BART11-3p	ENSG00000143179	UCK2	ENST00000367879	CDS
chr1	160029868	160029889	EBV	-	MIMAT0003422	ebv-miR-BART11-3p	ENSG00000143315	PIGM	ENST00000368090	UTR3
chr1	224114388	224114407	EBV	+	MIMAT0003422	ebv-miR-BART11-3p	ENSG00000143756	FBXO28	ENST00000366862	CDS
chr1	226736147	226736170	EBV	-	MIMAT0003422	ebv-miR-BART11-3p	ENSG00000143772	ITPKB	ENST00000429204	CDS
chr2	20447483	20447514	EBV	+	MIMAT0003422	ebv-miR-BART11-3p	ENSG00000143878	RHOB	ENST00000272233	CDS
chr7	6590438	6590474	EBV	+	MIMAT0003422	ebv-miR-BART11-3p	ENSG00000146576	INTS15	ENST00000344417	CDS
chr8	8890325	8890355	EBV	-	MIMAT0003422	ebv-miR-BART11-3p	ENSG00000147324	MFHAS1	ENST00000276282	CDS
chr10	78024643	78024666	EBV	-	MIMAT0003422	ebv-miR-BART11-3p	ENSG00000148606	POLR3A	ENST00000372371	CDS
chr11	47176752	47176795	EBV	-	MIMAT0003422	ebv-miR-BART11-3p	ENSG00000149182	ARFGAP2	ENST00000524782	CDS
chr16	29995442	29995459	EBV	-	MIMAT0003422	ebv-miR-BART11-3p	ENSG00000149929	HIRIP3	ENST00000279392	CDS
chr6	26285180	26285213	EBV	-	MIMAT0003422	ebv-miR-BART11-3p	ENSG00000158406	H4C8	ENST00000377727	CDS
chr16	67481001	67481020	EBV	-	MIMAT0003422	ebv-miR-BART11-3p	ENSG00000159720	ATP6V0D1	ENST00000290949	CDS
chr16	67480952	67480993	EBV	-	MIMAT0003422	ebv-miR-BART11-3p	ENSG00000159720	ATP6V0D1	ENST00000290949	CDS
chr21	44456666	44456692	EBV	+	MIMAT0003422	ebv-miR-BART11-3p	ENSG00000160233	LRRC3	ENST00000291592	CDS
chr19	36054133	36054175	EBV	-	MIMAT0003422	ebv-miR-BART11-3p	ENSG00000161277	THAP8	ENST00000292894	CDS
chr2	42048719	42048784	EBV	+	MIMAT0003422	ebv-miR-BART11-3p	ENSG00000162878	PKDCC	ENST00000294964	CDS
chr2	32010193	32010223	EBV	-	MIMAT0003422	ebv-miR-BART11-3p	ENSG00000162959	MEMO1	ENST00000295065	CDS
chr2	207768152	207768203	EBV	-	MIMAT0003422	ebv-miR-BART11-3p	ENSG00000163251	FZD5	ENST00000295417	CDS
chr1	154959616	154959652	EBV	-	MIMAT0003422	ebv-miR-BART11-3p	ENSG00000163348	PYGO2	ENST00000368457	CDS
chr1	202012390	202012468	EBV	+	MIMAT0003422	ebv-miR-BART11-3p	ENSG00000163435	ELF3	ENST00000359651	CDS
chr4	73998512	73998544	EBV	-	MIMAT0003422	ebv-miR-BART11-3p	ENSG00000163735	CXCL5	ENST00000296027	CDS
chr3	52407459	52407516	EBV	-	MIMAT0003422	ebv-miR-BART11-3p	ENSG00000163930	BAP1	ENST00000460680	CDS
chr3	52407451	52407516	EBV	-	MIMAT0003422	ebv-miR-BART11-3p	ENSG00000163930	BAP1	ENST00000460680	CDS
chr6	1312884	1312902	EBV	+	MIMAT0003422	ebv-miR-BART11-3p	ENSG00000164379	FOXQ1	ENST00000296839	CDS
chr9	136412507	136412527	EBV	+	MIMAT0003422	ebv-miR-BART11-3p	ENSG00000165688	PMPCA	ENST00000371717	CDS
chr10	100529466	100529491	EBV	-	MIMAT0003422	ebv-miR-BART11-3p	ENSG00000166136	NDUFB8	ENST00000299166	CDS
chr11	9576230	9576249	EBV	+	MIMAT0003422	ebv-miR-BART11-3p	ENSG00000166483	WEE1	ENST00000450114	CDS
chr15	64162903	64162959	EBV	-	MIMAT0003422	ebv-miR-BART11-3p	ENSG00000166794	PPIB	ENST00000300026	CDS
chr12	57525317	57525352	EBV	+	MIMAT0003422	ebv-miR-BART11-3p	ENSG00000166987	MBD6	ENST00000355673	CDS
chr19	43592145	43592165	EBV	-	MIMAT0003422	ebv-miR-BART11-3p	ENSG00000167378	IRGQ	ENST00000422989	CDS
chr19	3983271	3983335	EBV	-	MIMAT0003422	ebv-miR-BART11-3p	ENSG00000167658	EEF2	ENST00000309311	CDS
chr19	3983265	3983296	EBV	-	MIMAT0003422	ebv-miR-BART11-3p	ENSG00000167658	EEF2	ENST00000309311	CDS
chr16	28825653	28825692	EBV	+	MIMAT0003422	ebv-miR-BART11-3p	ENSG00000168488	ATXN2L	ENST00000336783	CDS
chr17	65557792	65557829	EBV	-	MIMAT0003422	ebv-miR-BART11-3p	ENSG00000168646	AXIN2	ENST00000307078	CDS
chr2	96817154	96817172	EBV	+	MIMAT0003422	ebv-miR-BART11-3p	ENSG00000168763	CNNM3	ENST00000305510	CDS
chr2	96817047	96817069	EBV	+	MIMAT0003422	ebv-miR-BART11-3p	ENSG00000168763	CNNM3	ENST00000305510	CDS
chr2	70088192	70088244	EBV	+	MIMAT0003422	ebv-miR-BART11-3p	ENSG00000169564	PCBP1	ENST00000303577	CDS
chr17	82091619	82091639	EBV	-	MIMAT0003422	ebv-miR-BART11-3p	ENSG00000169710	FASN	ENST00000306749	CDS
chr17	82093607	82093639	EBV	-	MIMAT0003422	ebv-miR-BART11-3p	ENSG00000169710	FASN	ENST00000306749	CDS
chr17	82095351	82095386	EBV	-	MIMAT0003422	ebv-miR-BART11-3p	ENSG00000169710	FASN	ENST00000306749	CDS
chr17	82091619	82091646	EBV	-	MIMAT0003422	ebv-miR-BART11-3p	ENSG00000169710	FASN	ENST00000306749	CDS
chr4	143187912	143187938	EBV	+	MIMAT0003422	ebv-miR-BART11-3p	ENSG00000170185	USP38	ENST00000307017	CDS
chr19	45885681	45885741	EBV	-	MIMAT0003422	ebv-miR-BART11-3p	ENSG00000170604	IRF2BP1	ENST00000302165	CDS
chr19	12793248	12793277	EBV	+	MIMAT0003422	ebv-miR-BART11-3p	ENSG00000171223	JUNB	ENST00000302754	UTR3
chr19	12793250	12793272	EBV	+	MIMAT0003422	ebv-miR-BART11-3p	ENSG00000171223	JUNB	ENST00000302754	UTR3
chrX	153970669	153970697	EBV	-	MIMAT0003422	ebv-miR-BART11-3p	ENSG00000172534	HCFC1	ENST00000369984	CDS
chr2	173955255	173955297	EBV	-	MIMAT0003422	ebv-miR-BART11-3p	ENSG00000172845	SP3	ENST00000418194	CDS
chr11	119336773	119336831	EBV	+	MIMAT0003422	ebv-miR-BART11-3p	ENSG00000173456	RNF26	ENST00000311413	UTR3
chr17	1681625	1681647	EBV	-	MIMAT0003422	ebv-miR-BART11-3p	ENSG00000174231	PRPF8	ENST00000572621	CDS
chr17	1681027	1681048	EBV	-	MIMAT0003422	ebv-miR-BART11-3p	ENSG00000174231	PRPF8	ENST00000572621	CDS
chr12	110282661	110282714	EBV	+	MIMAT0003422	ebv-miR-BART11-3p	ENSG00000174437	ATP2A2	ENST00000308664	CDS
chr12	110282650	110282714	EBV	+	MIMAT0003422	ebv-miR-BART11-3p	ENSG00000174437	ATP2A2	ENST00000308664	CDS
chr4	56467656	56467699	EBV	+	MIMAT0003422	ebv-miR-BART11-3p	ENSG00000174780	SRP72	ENST00000642900	CDS
chr1	32334908	32334956	EBV	-	MIMAT0003422	ebv-miR-BART11-3p	ENSG00000175130	MARCKSL1	ENST00000329421	CDS
chr1	26864301	26864359	EBV	+	MIMAT0003422	ebv-miR-BART11-3p	ENSG00000175793	SFN	ENST00000339276	UTR3
chr1	26863493	26863539	EBV	+	MIMAT0003422	ebv-miR-BART11-3p	ENSG00000175793	SFN	ENST00000339276	CDS
chr2	84971463	84971494	EBV	+	MIMAT0003422	ebv-miR-BART11-3p	ENSG00000176407	KCMF1	ENST00000409785	CDS
chr17	18317301	18317329	EBV	+	MIMAT0003422	ebv-miR-BART11-3p	ENSG00000176994	SMCR8	ENST00000406438	CDS
chr17	2057459	2057480	EBV	+	MIMAT0003422	ebv-miR-BART11-3p	ENSG00000177374	HIC1	ENST00000322941	CDS
chr1	58781707	58781753	EBV	-	MIMAT0003422	ebv-miR-BART11-3p	ENSG00000177606	JUN	ENST00000371222	UTR3
chr19	12939597	12939662	EBV	+	MIMAT0003422	ebv-miR-BART11-3p	ENSG00000179218	CALR	ENST00000316448	CDS
chr14	104803905	104803942	EBV	+	MIMAT0003422	ebv-miR-BART11-3p	ENSG00000179627	ZBTB42	ENST00000342537	UTR3
chr8	143810510	143810529	EBV	-	MIMAT0003422	ebv-miR-BART11-3p	ENSG00000180900	SCRIB	ENST00000356994	CDS
chr8	143812253	143812296	EBV	-	MIMAT0003422	ebv-miR-BART11-3p	ENSG00000180900	SCRIB	ENST00000356994	CDS
chr8	143810510	143810530	EBV	-	MIMAT0003422	ebv-miR-BART11-3p	ENSG00000180900	SCRIB	ENST00000356994	CDS
chr3	153164125	153164160	EBV	+	MIMAT0003422	ebv-miR-BART11-3p	ENSG00000181467	RAP2B	ENST00000323534	UTR3
chr1	86914052	86914085	EBV	-	MIMAT0003422	ebv-miR-BART11-3p	ENSG00000183291	SELENOF	ENST00000331835	CDS
chr16	1974226	1974251	EBV	+	MIMAT0003422	ebv-miR-BART11-3p	ENSG00000183751	TBL3	ENST00000568546	CDS
chr16	1975791	1975824	EBV	+	MIMAT0003422	ebv-miR-BART11-3p	ENSG00000183751	TBL3	ENST00000568546	CDS
chr8	37696193	37696261	EBV	+	MIMAT0003422	ebv-miR-BART11-3p	ENSG00000183779	ZNF703	ENST00000331569	CDS
chrX	71122563	71122614	EBV	+	MIMAT0003422	ebv-miR-BART11-3p	ENSG00000184634	MED12	ENST00000333646	CDS
chr19	45791034	45791054	EBV	-	MIMAT0003422	ebv-miR-BART11-3p	ENSG00000185800	DMWD	ENST00000377735	CDS
chrX	63349840	63349869	EBV	-	MIMAT0003422	ebv-miR-BART11-3p	ENSG00000186767	SPIN4	ENST00000374884	UTR3
chr17	45149785	45149825	EBV	+	MIMAT0003422	ebv-miR-BART11-3p	ENSG00000186834	HEXIM1	ENST00000332499	CDS
chr2	219158209	219158283	EBV	-	MIMAT0003422	ebv-miR-BART11-3p	ENSG00000187736	NHEJ1	ENST00000356853	CDS
chr11	119094346	119094375	EBV	-	MIMAT0003422	ebv-miR-BART11-3p	ENSG00000188486	H2AX	ENST00000530167	UTR3
chr11	119095169	119095205	EBV	-	MIMAT0003422	ebv-miR-BART11-3p	ENSG00000188486	H2AX	ENST00000530167	CDS
chr15	40335813	40335837	EBV	-	MIMAT0003422	ebv-miR-BART11-3p	ENSG00000188549	CCDC9B	ENST00000397536	CDS
chr1	956910	956965	EBV	-	MIMAT0003422	ebv-miR-BART11-3p	ENSG00000188976	NOC2L	ENST00000327044	CDS
chr22	37806974	37807071	EBV	+	MIMAT0003422	ebv-miR-BART11-3p	ENSG00000189060	H1-0	ENST00000340857	UTR3
chr22	37806850	37806926	EBV	+	MIMAT0003422	ebv-miR-BART11-3p	ENSG00000189060	H1-0	ENST00000340857	UTR3
chr22	37806860	37806925	EBV	+	MIMAT0003422	ebv-miR-BART11-3p	ENSG00000189060	H1-0	ENST00000340857	UTR3
chr22	37806974	37807008	EBV	+	MIMAT0003422	ebv-miR-BART11-3p	ENSG00000189060	H1-0	ENST00000340857	UTR3
chrX	154366219	154366249	EBV	-	MIMAT0003422	ebv-miR-BART11-3p	ENSG00000196924	FLNA	ENST00000369850	CDS
chr14	24300514	24300561	EBV	+	MIMAT0003422	ebv-miR-BART11-3p	ENSG00000196943	NOP9	ENST00000267425	CDS
chr2	109618343	109618373	EBV	+	MIMAT0003422	ebv-miR-BART11-3p	ENSG00000198142	SOWAHC	ENST00000356454	UTR3
chr6	31829056	31829106	EBV	+	MIMAT0003422	ebv-miR-BART11-3p	ENSG00000204388	HSPA1B	ENST00000375650	CDS
chr6	31829500	31829522	EBV	+	MIMAT0003422	ebv-miR-BART11-3p	ENSG00000204388	HSPA1B	ENST00000375650	CDS
chr6	31793059	31793091	EBV	-	MIMAT0003422	ebv-miR-BART11-3p	ENSG00000204394	VARS1	ENST00000375663	CDS
chr16	19117574	19117598	EBV	+	MIMAT0003422	ebv-miR-BART11-3p	ENSG00000205730	ITPRIPL2	ENST00000381440	UTR3
chr14	23565862	23565895	EBV	-	MIMAT0003422	ebv-miR-BART11-3p	ENSG00000213983	AP1G2	ENST00000308724	CDS
chr3	184248803	184248832	EBV	-	MIMAT0003422	ebv-miR-BART11-3p	ENSG00000214160	ALG3	ENST00000397676	CDS
chr1	1598570	1598617	EBV	-	MIMAT0003422	ebv-miR-BART11-3p	ENSG00000228594	FNDC10	ENST00000422725	UTR3
chr6	33296054	33296089	EBV	-	MIMAT0003422	ebv-miR-BART11-3p	ENSG00000237441	RGL2	ENST00000497454	CDS
chr19	33300587	33300627	EBV	-	MIMAT0003422	ebv-miR-BART11-3p	ENSG00000245848	CEBPA	ENST00000498907	UTR3
chr19	33300728	33300761	EBV	-	MIMAT0003422	ebv-miR-BART11-3p	ENSG00000245848	CEBPA	ENST00000498907	UTR3
chr20	299594	299622	EBV	+	MIMAT0003422	ebv-miR-BART11-3p	ENSG00000247315	ZCCHC3	ENST00000500893	UTR3
chr17	38926565	38926589	EBV	+	MIMAT0003422	ebv-miR-BART11-3p	ENSG00000263874	LINC00672	ENST00000583195	UTR3
chr1	145993796	145993816	EBV	-	MIMAT0003422	ebv-miR-BART11-3p	ENSG00000265972	TXNIP	ENST00000582401	UTR3
chr6	26271035	26271066	EBV	-	MIMAT0003422	ebv-miR-BART11-3p	ENSG00000273983	H3C8	ENST00000614378	CDS
chr17	38711860	38711902	EBV	+	MIMAT0003422	ebv-miR-BART11-3p	ENSG00000275023	MLLT6	ENST00000621332	CDS
chr6	26217051	26217081	EBV	+	MIMAT0003422	ebv-miR-BART11-3p	ENSG00000277075	H2AC8	ENST00000303910	CDS
chr6	27810265	27810299	EBV	+	MIMAT0003422	ebv-miR-BART11-3p	ENSG00000278828	H3C10	ENST00000369163	CDS
chr16	30055213	30055256	EBV	+	MIMAT0003422	ebv-miR-BART11-3p	ENSG00000285043		ENST00000395248	CDS
chr11	47847905	47847932	EBV	-	MIMAT0003423	ebv-miR-BART12	ENSG00000030066	NUP160	ENST00000378460	CDS
chr6	1612639	1612677	EBV	+	MIMAT0003423	ebv-miR-BART12	ENSG00000054598	FOXC1	ENST00000645831	UTR3
chr5	128084524	128084584	EBV	+	MIMAT0003423	ebv-miR-BART12	ENSG00000064651	SLC12A2	ENST00000343225	CDS
chr5	128084545	128084584	EBV	+	MIMAT0003423	ebv-miR-BART12	ENSG00000064651	SLC12A2	ENST00000343225	CDS
chr5	128084546	128084584	EBV	+	MIMAT0003423	ebv-miR-BART12	ENSG00000064651	SLC12A2	ENST00000343225	CDS
chr4	186709169	186709212	EBV	-	MIMAT0003423	ebv-miR-BART12	ENSG00000083857	FAT1	ENST00000441802	CDS
chr4	186709178	186709208	EBV	-	MIMAT0003423	ebv-miR-BART12	ENSG00000083857	FAT1	ENST00000441802	CDS
chr4	186709164	186709208	EBV	-	MIMAT0003423	ebv-miR-BART12	ENSG00000083857	FAT1	ENST00000441802	CDS
chrX	70134783	70134809	EBV	+	MIMAT0003423	ebv-miR-BART12	ENSG00000089289	IGBP1	ENST00000342206	CDS
chrX	48577961	48578013	EBV	+	MIMAT0003423	ebv-miR-BART12	ENSG00000102317	RBM3	ENST00000376759	UTR3
chr13	79481467	79481488	EBV	+	MIMAT0003423	ebv-miR-BART12	ENSG00000102471	NDFIP2	ENST00000218652	CDS
chr16	87869071	87869104	EBV	-	MIMAT0003423	ebv-miR-BART12	ENSG00000103257	SLC7A5	ENST00000261622	CDS
chr11	123060762	123060812	EBV	-	MIMAT0003423	ebv-miR-BART12	ENSG00000109971	HSPA8	ENST00000532636	CDS
chr1	113905761	113905784	EBV	+	MIMAT0003423	ebv-miR-BART12	ENSG00000118655	DCLRE1B	ENST00000650450	CDS
chr14	74763986	74764003	EBV	+	MIMAT0003423	ebv-miR-BART12	ENSG00000119596	YLPM1	ENST00000552421	CDS
chr5	138466824	138466851	EBV	+	MIMAT0003423	ebv-miR-BART12	ENSG00000120738	EGR1	ENST00000239938	CDS
chr6	21598086	21598112	EBV	+	MIMAT0003423	ebv-miR-BART12	ENSG00000124766	SOX4	ENST00000244745	UTR3
chr17	72122730	72122798	EBV	+	MIMAT0003423	ebv-miR-BART12	ENSG00000125398	SOX9	ENST00000245479	CDS
chr9	130693882	130693911	EBV	+	MIMAT0003423	ebv-miR-BART12	ENSG00000130713	EXOSC2	ENST00000372358	CDS
chr9	130693883	130693921	EBV	+	MIMAT0003423	ebv-miR-BART12	ENSG00000130713	EXOSC2	ENST00000372358	CDS
chr12	54281844	54281888	EBV	+	MIMAT0003423	ebv-miR-BART12	ENSG00000135486	HNRNPA1	ENST00000546500	CDS
chr13	46553485	46553506	EBV	+	MIMAT0003423	ebv-miR-BART12	ENSG00000136141	LRCH1	ENST00000389797	CDS
chr7	44573025	44573050	EBV	-	MIMAT0003423	ebv-miR-BART12	ENSG00000136271	DDX56	ENST00000258772	CDS
chr6	30743357	30743411	EBV	-	MIMAT0003423	ebv-miR-BART12	ENSG00000137331	IER3	ENST00000259874	UTR3
chr12	76030593	76030629	EBV	-	MIMAT0003423	ebv-miR-BART12	ENSG00000139289	PHLDA1	ENST00000619060	CDS
chr5	58458753	58458792	EBV	-	MIMAT0003423	ebv-miR-BART12	ENSG00000145632	PLK2	ENST00000274289	CDS
chr6	26285254	26285289	EBV	-	MIMAT0003423	ebv-miR-BART12	ENSG00000158406	H4C8	ENST00000377727	CDS
chr7	102465972	102465993	EBV	+	MIMAT0003423	ebv-miR-BART12	ENSG00000161036	LRWD1	ENST00000292616	CDS
chr2	207764001	207764039	EBV	-	MIMAT0003423	ebv-miR-BART12	ENSG00000163251	FZD5	ENST00000295417	UTR3
chr9	137457707	137457734	EBV	-	MIMAT0003423	ebv-miR-BART12	ENSG00000165802	NSMF	ENST00000265663	CDS
chr16	46884836	46884860	EBV	+	MIMAT0003423	ebv-miR-BART12	ENSG00000166123	GPT2	ENST00000340124	CDS
chr12	49042227	49042256	EBV	-	MIMAT0003423	ebv-miR-BART12	ENSG00000167548	KMT2D	ENST00000301067	CDS
chr16	28825836	28825867	EBV	+	MIMAT0003423	ebv-miR-BART12	ENSG00000168488	ATXN2L	ENST00000336783	CDS
chr16	28826302	28826380	EBV	+	MIMAT0003423	ebv-miR-BART12	ENSG00000168488	ATXN2L	ENST00000336783	CDS
chr16	28825837	28825867	EBV	+	MIMAT0003423	ebv-miR-BART12	ENSG00000168488	ATXN2L	ENST00000336783	CDS
chr4	183446904	183446942	EBV	+	MIMAT0003423	ebv-miR-BART12	ENSG00000168564	CDKN2AIP	ENST00000504169	CDS
chr4	183446906	183446937	EBV	+	MIMAT0003423	ebv-miR-BART12	ENSG00000168564	CDKN2AIP	ENST00000504169	CDS
chr2	70088420	70088471	EBV	+	MIMAT0003423	ebv-miR-BART12	ENSG00000169564	PCBP1	ENST00000303577	CDS
chr17	82092761	82092796	EBV	-	MIMAT0003423	ebv-miR-BART12	ENSG00000169710	FASN	ENST00000306749	CDS
chr19	12792312	12792356	EBV	+	MIMAT0003423	ebv-miR-BART12	ENSG00000171223	JUNB	ENST00000302754	CDS
chr3	49103972	49104043	EBV	-	MIMAT0003423	ebv-miR-BART12	ENSG00000172053	QARS1	ENST00000306125	CDS
chr12	48783056	48783084	EBV	-	MIMAT0003423	ebv-miR-BART12	ENSG00000174233	ADCY6	ENST00000307885	CDS
chr4	6641244	6641269	EBV	+	MIMAT0003423	ebv-miR-BART12	ENSG00000179010	MRFAP1	ENST00000320912	CDS
chr22	28883983	28884017	EBV	+	MIMAT0003423	ebv-miR-BART12	ENSG00000183579	ZNRF3	ENST00000544604	CDS
chr15	40335813	40335839	EBV	-	MIMAT0003423	ebv-miR-BART12	ENSG00000188549	CCDC9B	ENST00000397536	CDS
chr15	40335817	40335837	EBV	-	MIMAT0003423	ebv-miR-BART12	ENSG00000188549	CCDC9B	ENST00000397536	CDS
chr9	34125016	34125048	EBV	-	MIMAT0003423	ebv-miR-BART12	ENSG00000198876	DCAF12	ENST00000361264	CDS
chr6	31830178	31830206	EBV	+	MIMAT0003423	ebv-miR-BART12	ENSG00000204388	HSPA1B	ENST00000375650	UTR3
chr16	19116280	19116304	EBV	+	MIMAT0003423	ebv-miR-BART12	ENSG00000205730	ITPRIPL2	ENST00000381440	UTR3
chr6	167004232	167004268	EBV	+	MIMAT0003423	ebv-miR-BART12	ENSG00000213066	CEP43	ENST00000622353	CDS
chr15	72375703	72375734	EBV	-	MIMAT0003423	ebv-miR-BART12	ENSG00000213614	HEXA	ENST00000566304	CDS
chr17	7327839	7327878	EBV	-	MIMAT0003423	ebv-miR-BART12	ENSG00000215041	NEURL4	ENST00000315614	CDS
chr1	1599134	1599195	EBV	-	MIMAT0003423	ebv-miR-BART12	ENSG00000228594	FNDC10	ENST00000422725	UTR3
chr6	33296054	33296091	EBV	-	MIMAT0003423	ebv-miR-BART12	ENSG00000237441	RGL2	ENST00000497454	CDS
chr12	74539595	74539616	EBV	+	MIMAT0003423	ebv-miR-BART12	ENSG00000253719	ATXN7L3B	ENST00000519948	UTR3
chr11	95068884	95068914	EBV	+	MIMAT0003423	ebv-miR-BART12	ENSG00000263465	SRSF8	ENST00000587424	UTR3
chr19	35723800	35723826	EBV	+	MIMAT0003423	ebv-miR-BART12	ENSG00000272333	KMT2B	ENST00000420124	CDS
chr16	68738317	68738337	EBV	+	MIMAT0003424	ebv-miR-BART13-3p	ENSG00000039068	CDH1	ENST00000261769	CDS
chr2	85354442	85354491	EBV	-	MIMAT0003424	ebv-miR-BART13-3p	ENSG00000042445	RETSAT	ENST00000295802	CDS
chr14	59485090	59485140	EBV	+	MIMAT0003424	ebv-miR-BART13-3p	ENSG00000050130	JKAMP	ENST00000356057	CDS
chr1	234478441	234478460	EBV	-	MIMAT0003424	ebv-miR-BART13-3p	ENSG00000059588	TARBP1	ENST00000040877	CDS
chr15	63381628	63381661	EBV	-	MIMAT0003424	ebv-miR-BART13-3p	ENSG00000074410	CA12	ENST00000344366	CDS
chr12	98594116	98594133	EBV	+	MIMAT0003424	ebv-miR-BART13-3p	ENSG00000075415	SLC25A3	ENST00000228318	CDS
chrX	70290785	70290811	EBV	+	MIMAT0003424	ebv-miR-BART13-3p	ENSG00000090889	KIF4A	ENST00000374403	CDS
chr7	954388	954442	EBV	-	MIMAT0003424	ebv-miR-BART13-3p	ENSG00000105963	ADAP1	ENST00000265846	CDS
chr11	64878206	64878258	EBV	-	MIMAT0003424	ebv-miR-BART13-3p	ENSG00000110047	EHD1	ENST00000320631	CDS
chr12	56644952	56644992	EBV	-	MIMAT0003424	ebv-miR-BART13-3p	ENSG00000110955	ATP5F1B	ENST00000262030	CDS
chr19	45408560	45408600	EBV	+	MIMAT0003424	ebv-miR-BART13-3p	ENSG00000117877	POLR1G	ENST00000589804	CDS
chr19	45409196	45409227	EBV	+	MIMAT0003424	ebv-miR-BART13-3p	ENSG00000117877	POLR1G	ENST00000589804	CDS
chr14	74764033	74764092	EBV	+	MIMAT0003424	ebv-miR-BART13-3p	ENSG00000119596	YLPM1	ENST00000552421	CDS
chr14	74764321	74764350	EBV	+	MIMAT0003424	ebv-miR-BART13-3p	ENSG00000119596	YLPM1	ENST00000552421	CDS
chr5	138467097	138467175	EBV	+	MIMAT0003424	ebv-miR-BART13-3p	ENSG00000120738	EGR1	ENST00000239938	CDS
chr8	29350109	29350144	EBV	-	MIMAT0003424	ebv-miR-BART13-3p	ENSG00000120875	DUSP4	ENST00000240100	CDS
chr7	138460851	138460882	EBV	+	MIMAT0003424	ebv-miR-BART13-3p	ENSG00000122779	TRIM24	ENST00000415680	CDS
chr6	21598419	21598440	EBV	+	MIMAT0003424	ebv-miR-BART13-3p	ENSG00000124766	SOX4	ENST00000244745	UTR3
chr19	49597362	49597399	EBV	+	MIMAT0003424	ebv-miR-BART13-3p	ENSG00000126464	PRR12	ENST00000418929	CDS
chr19	39408298	39408332	EBV	+	MIMAT0003424	ebv-miR-BART13-3p	ENSG00000128016	ZFP36	ENST00000594442	CDS
chr4	70839516	70839534	EBV	-	MIMAT0003424	ebv-miR-BART13-3p	ENSG00000132463	GRSF1	ENST00000254799	CDS
chr6	37171008	37171038	EBV	+	MIMAT0003424	ebv-miR-BART13-3p	ENSG00000137193	PIM1	ENST00000373509	CDS
chr6	43515675	43515738	EBV	-	MIMAT0003424	ebv-miR-BART13-3p	ENSG00000137207	YIPF3	ENST00000372422	CDS
chr7	44879476	44879530	EBV	-	MIMAT0003424	ebv-miR-BART13-3p	ENSG00000146676	PURB	ENST00000395699	UTR3
chr7	44879476	44879533	EBV	-	MIMAT0003424	ebv-miR-BART13-3p	ENSG00000146676	PURB	ENST00000395699	UTR3
chr7	44879476	44879521	EBV	-	MIMAT0003424	ebv-miR-BART13-3p	ENSG00000146676	PURB	ENST00000395699	UTR3
chr11	57334558	57334602	EBV	-	MIMAT0003424	ebv-miR-BART13-3p	ENSG00000149136	SSRP1	ENST00000278412	CDS
chr12	65828058	65828095	EBV	+	MIMAT0003424	ebv-miR-BART13-3p	ENSG00000149948	HMGA2	ENST00000541363	CDS
chr6	117675841	117675870	EBV	+	MIMAT0003424	ebv-miR-BART13-3p	ENSG00000153989	NUS1	ENST00000368494	CDS
chr5	56950603	56950652	EBV	-	MIMAT0003424	ebv-miR-BART13-3p	ENSG00000155545	MIER3	ENST00000381226	CDS
chr17	76734696	76734731	EBV	-	MIMAT0003424	ebv-miR-BART13-3p	ENSG00000161547	SRSF2	ENST00000392485	UTR3
chr1	202011234	202011283	EBV	+	MIMAT0003424	ebv-miR-BART13-3p	ENSG00000163435	ELF3	ENST00000359651	CDS
chr3	52406864	52406900	EBV	-	MIMAT0003424	ebv-miR-BART13-3p	ENSG00000163930	BAP1	ENST00000460680	CDS
chr14	34712163	34712192	EBV	-	MIMAT0003424	ebv-miR-BART13-3p	ENSG00000165410	CFL2	ENST00000298159	UTR3
chr14	34712163	34712191	EBV	-	MIMAT0003424	ebv-miR-BART13-3p	ENSG00000165410	CFL2	ENST00000298159	UTR3
chr14	34712154	34712190	EBV	-	MIMAT0003424	ebv-miR-BART13-3p	ENSG00000165410	CFL2	ENST00000298159	UTR3
chr10	75235624	75235644	EBV	-	MIMAT0003424	ebv-miR-BART13-3p	ENSG00000165644	COMTD1	ENST00000372538	CDS
chr11	66858400	66858431	EBV	+	MIMAT0003424	ebv-miR-BART13-3p	ENSG00000173621	LRFN4	ENST00000309602	CDS
chr12	110282658	110282714	EBV	+	MIMAT0003424	ebv-miR-BART13-3p	ENSG00000174437	ATP2A2	ENST00000308664	CDS
chr3	36991084	36991159	EBV	-	MIMAT0003424	ebv-miR-BART13-3p	ENSG00000178567	EPM2AIP1	ENST00000322716	UTR3
chr15	90233820	90233854	EBV	-	MIMAT0003424	ebv-miR-BART13-3p	ENSG00000185043	CIB1	ENST00000328649	CDS
chr15	40335817	40335837	EBV	-	MIMAT0003424	ebv-miR-BART13-3p	ENSG00000188549	CCDC9B	ENST00000397536	CDS
chr6	5088136	5088156	EBV	+	MIMAT0003424	ebv-miR-BART13-3p	ENSG00000219607	PPP1R3G	ENST00000405617	UTR3
chr19	37207019	37207053	EBV	-	MIMAT0003424	ebv-miR-BART13-3p	ENSG00000245680	ZNF585B	ENST00000532828	CDS
chr12	14774902	14774932	EBV	+	MIMAT0003424	ebv-miR-BART13-3p	ENSG00000246705	H2AJ	ENST00000544848	UTR3
chr22	30976112	30976144	EBV	+	MIMAT0003424	ebv-miR-BART13-3p	ENSG00000253352	TUG1	ENST00000644773	UTR3
chr6	26271238	26271274	EBV	-	MIMAT0003424	ebv-miR-BART13-3p	ENSG00000273983	H3C8	ENST00000614378	CDS
chr6	26271238	26271262	EBV	-	MIMAT0003424	ebv-miR-BART13-3p	ENSG00000273983	H3C8	ENST00000614378	CDS
chr19	55655152	55655193	EBV	+	MIMAT0003716	ebv-miR-BART17-3p	ENSG00000063244	U2AF2	ENST00000450554	CDS
chr5	128084546	128084593	EBV	+	MIMAT0003716	ebv-miR-BART17-3p	ENSG00000064651	SLC12A2	ENST00000343225	CDS
chr3	98592971	98592993	EBV	-	MIMAT0003716	ebv-miR-BART17-3p	ENSG00000080819	CPOX	ENST00000647941	CDS
chr9	86353039	86353071	EBV	-	MIMAT0003716	ebv-miR-BART17-3p	ENSG00000083223	TUT7	ENST00000375963	CDS
chr4	186709190	186709272	EBV	-	MIMAT0003716	ebv-miR-BART17-3p	ENSG00000083857	FAT1	ENST00000441802	CDS
chr4	186709210	186709272	EBV	-	MIMAT0003716	ebv-miR-BART17-3p	ENSG00000083857	FAT1	ENST00000441802	CDS
chr4	186709198	186709272	EBV	-	MIMAT0003716	ebv-miR-BART17-3p	ENSG00000083857	FAT1	ENST00000441802	CDS
chr1	32222623	32222649	EBV	+	MIMAT0003716	ebv-miR-BART17-3p	ENSG00000084623	EIF3I	ENST00000373586	CDS
chr14	94079460	94079486	EBV	-	MIMAT0003716	ebv-miR-BART17-3p	ENSG00000089737	DDX24	ENST00000330836	CDS
chr6	44387832	44387866	EBV	+	MIMAT0003716	ebv-miR-BART17-3p	ENSG00000096401	CDC5L	ENST00000371477	CDS
chr22	19177836	19177866	EBV	-	MIMAT0003716	ebv-miR-BART17-3p	ENSG00000100075	SLC25A1	ENST00000215882	CDS
chr22	19177836	19177865	EBV	-	MIMAT0003716	ebv-miR-BART17-3p	ENSG00000100075	SLC25A1	ENST00000215882	CDS
chr14	24431570	24431591	EBV	+	MIMAT0003716	ebv-miR-BART17-3p	ENSG00000100441	KHNYN	ENST00000553935	CDS
chr20	59019530	59019605	EBV	+	MIMAT0003716	ebv-miR-BART17-3p	ENSG00000101162	TUBB1	ENST00000217133	CDS
chr20	45792646	45792719	EBV	+	MIMAT0003716	ebv-miR-BART17-3p	ENSG00000101457	DNTTIP1	ENST00000372622	CDS
chrX	119236614	119236636	EBV	+	MIMAT0003716	ebv-miR-BART17-3p	ENSG00000101856	PGRMC1	ENST00000217971	CDS
chr13	79481515	79481534	EBV	+	MIMAT0003716	ebv-miR-BART17-3p	ENSG00000102471	NDFIP2	ENST00000218652	CDS
chr8	47962913	47962989	EBV	+	MIMAT0003716	ebv-miR-BART17-3p	ENSG00000104738	MCM4	ENST00000262105	CDS
chr19	34365384	34365476	EBV	+	MIMAT0003716	ebv-miR-BART17-3p	ENSG00000105220	GPI	ENST00000356487	CDS
chr17	30379377	30379404	EBV	+	MIMAT0003716	ebv-miR-BART17-3p	ENSG00000108582	CPD	ENST00000225719	CDS
chr17	63842554	63842580	EBV	-	MIMAT0003716	ebv-miR-BART17-3p	ENSG00000108604	SMARCD2	ENST00000448276	CDS
chr4	41935508	41935538	EBV	+	MIMAT0003716	ebv-miR-BART17-3p	ENSG00000109133	TMEM33	ENST00000504986	CDS
chr4	41935519	41935538	EBV	+	MIMAT0003716	ebv-miR-BART17-3p	ENSG00000109133	TMEM33	ENST00000504986	CDS
chr12	62934682	62934711	EBV	-	MIMAT0003716	ebv-miR-BART17-3p	ENSG00000111110	PPM1H	ENST00000228705	CDS
chr5	150004890	150004922	EBV	+	MIMAT0003716	ebv-miR-BART17-3p	ENSG00000113716	HMGXB3	ENST00000613459	CDS
chr9	70413191	70413218	EBV	-	MIMAT0003716	ebv-miR-BART17-3p	ENSG00000119138	KLF9	ENST00000377126	CDS
chr5	141179311	141179357	EBV	+	MIMAT0003716	ebv-miR-BART17-3p	ENSG00000120322	PCDHB8	ENST00000239444	CDS
chr5	138468025	138468071	EBV	+	MIMAT0003716	ebv-miR-BART17-3p	ENSG00000120738	EGR1	ENST00000239938	CDS
chr6	21596740	21596768	EBV	+	MIMAT0003716	ebv-miR-BART17-3p	ENSG00000124766	SOX4	ENST00000244745	UTR3
chr6	21596734	21596768	EBV	+	MIMAT0003716	ebv-miR-BART17-3p	ENSG00000124766	SOX4	ENST00000244745	UTR3
chr6	21596554	21596575	EBV	+	MIMAT0003716	ebv-miR-BART17-3p	ENSG00000124766	SOX4	ENST00000244745	UTR3
chr20	31606124	31606141	EBV	+	MIMAT0003716	ebv-miR-BART17-3p	ENSG00000125968	ID1	ENST00000376112	UTR3
chr1	45009152	45009183	EBV	-	MIMAT0003716	ebv-miR-BART17-3p	ENSG00000126107	HECTD3	ENST00000372172	CDS
chr19	49596815	49596859	EBV	+	MIMAT0003716	ebv-miR-BART17-3p	ENSG00000126464	PRR12	ENST00000418929	CDS
chr19	39408135	39408154	EBV	+	MIMAT0003716	ebv-miR-BART17-3p	ENSG00000128016	ZFP36	ENST00000594442	CDS
chr22	21643025	21643048	EBV	+	MIMAT0003716	ebv-miR-BART17-3p	ENSG00000128228	SDF2L1	ENST00000248958	CDS
chr19	38647762	38647781	EBV	+	MIMAT0003716	ebv-miR-BART17-3p	ENSG00000130402	ACTN4	ENST00000252699	CDS
chr9	130693859	130693911	EBV	+	MIMAT0003716	ebv-miR-BART17-3p	ENSG00000130713	EXOSC2	ENST00000372358	CDS
chr2	9630399	9630418	EBV	-	MIMAT0003716	ebv-miR-BART17-3p	ENSG00000134308	YWHAQ	ENST00000381844	CDS
chr12	114682820	114682855	EBV	-	MIMAT0003716	ebv-miR-BART17-3p	ENSG00000135111	TBX3	ENST00000349155	CDS
chr12	54282187	54282205	EBV	+	MIMAT0003716	ebv-miR-BART17-3p	ENSG00000135486	HNRNPA1	ENST00000546500	CDS
chr7	44572436	44572468	EBV	-	MIMAT0003716	ebv-miR-BART17-3p	ENSG00000136271	DDX56	ENST00000258772	CDS
chr9	19379511	19379541	EBV	-	MIMAT0003716	ebv-miR-BART17-3p	ENSG00000137154	RPS6	ENST00000380394	CDS
chr6	30743778	30743820	EBV	-	MIMAT0003716	ebv-miR-BART17-3p	ENSG00000137331	IER3	ENST00000259874	UTR3
chr4	82373549	82373579	EBV	-	MIMAT0003716	ebv-miR-BART17-3p	ENSG00000138668	HNRNPD	ENST00000352301	CDS
chr12	76027243	76027268	EBV	-	MIMAT0003716	ebv-miR-BART17-3p	ENSG00000139289	PHLDA1	ENST00000619060	UTR3
chr12	76030806	76030844	EBV	-	MIMAT0003716	ebv-miR-BART17-3p	ENSG00000139289	PHLDA1	ENST00000619060	CDS
chr15	75338922	75338987	EBV	+	MIMAT0003716	ebv-miR-BART17-3p	ENSG00000140365	COMMD4	ENST00000267935	CDS
chr17	81869576	81869653	EBV	-	MIMAT0003716	ebv-miR-BART17-3p	ENSG00000141522	ARHGDIA	ENST00000269321	CDS
chr17	81869611	81869652	EBV	-	MIMAT0003716	ebv-miR-BART17-3p	ENSG00000141522	ARHGDIA	ENST00000269321	CDS
chr17	81869607	81869652	EBV	-	MIMAT0003716	ebv-miR-BART17-3p	ENSG00000141522	ARHGDIA	ENST00000269321	CDS
chr19	4796322	4796353	EBV	+	MIMAT0003716	ebv-miR-BART17-3p	ENSG00000141965	FEM1A	ENST00000269856	UTR3
chr1	165827837	165827860	EBV	+	MIMAT0003716	ebv-miR-BART17-3p	ENSG00000143179	UCK2	ENST00000367879	CDS
chr1	156726904	156726948	EBV	-	MIMAT0003716	ebv-miR-BART17-3p	ENSG00000143319	ISG20L2	ENST00000313146	CDS
chr2	20448588	20448610	EBV	+	MIMAT0003716	ebv-miR-BART17-3p	ENSG00000143878	RHOB	ENST00000272233	UTR3
chr2	20448502	20448522	EBV	+	MIMAT0003716	ebv-miR-BART17-3p	ENSG00000143878	RHOB	ENST00000272233	UTR3
chr2	25878174	25878217	EBV	-	MIMAT0003716	ebv-miR-BART17-3p	ENSG00000143970	ASXL2	ENST00000435504	CDS
chr3	66500216	66500268	EBV	-	MIMAT0003716	ebv-miR-BART17-3p	ENSG00000144749	LRIG1	ENST00000273261	CDS
chr4	121822428	121822451	EBV	-	MIMAT0003716	ebv-miR-BART17-3p	ENSG00000145386	CCNA2	ENST00000274026	CDS
chr5	173616182	173616213	EBV	-	MIMAT0003716	ebv-miR-BART17-3p	ENSG00000145919	BOD1	ENST00000311086	CDS
chr5	173616289	173616351	EBV	-	MIMAT0003716	ebv-miR-BART17-3p	ENSG00000145919	BOD1	ENST00000311086	CDS
chr9	94374914	94374934	EBV	+	MIMAT0003716	ebv-miR-BART17-3p	ENSG00000148110	MFSD14B	ENST00000375344	CDS
chr8	6708868	6708888	EBV	+	MIMAT0003716	ebv-miR-BART17-3p	ENSG00000155189	AGPAT5	ENST00000285518	CDS
chr6	73517073	73517097	EBV	-	MIMAT0003716	ebv-miR-BART17-3p	ENSG00000156508	EEF1A1	ENST00000316292	UTR3
chr1	161175916	161175943	EBV	-	MIMAT0003716	ebv-miR-BART17-3p	ENSG00000158850	B4GALT3	ENST00000319769	CDS
chr1	203307327	203307373	EBV	+	MIMAT0003716	ebv-miR-BART17-3p	ENSG00000159388	BTG2	ENST00000290551	CDS
chr1	203307449	203307467	EBV	+	MIMAT0003716	ebv-miR-BART17-3p	ENSG00000159388	BTG2	ENST00000290551	UTR3
chr1	200891700	200891733	EBV	+	MIMAT0003716	ebv-miR-BART17-3p	ENSG00000163362	INAVA	ENST00000367342	CDS
chr4	128287752	128287778	EBV	-	MIMAT0003716	ebv-miR-BART17-3p	ENSG00000164040	PGRMC2	ENST00000296425	CDS
chr5	77030834	77030888	EBV	+	MIMAT0003716	ebv-miR-BART17-3p	ENSG00000164252	AGGF1	ENST00000312916	CDS
chr6	1313511	1313535	EBV	+	MIMAT0003716	ebv-miR-BART17-3p	ENSG00000164379	FOXQ1	ENST00000296839	CDS
chr10	75398623	75398668	EBV	-	MIMAT0003716	ebv-miR-BART17-3p	ENSG00000165655	ZNF503	ENST00000372524	UTR3
chr10	75398637	75398705	EBV	-	MIMAT0003716	ebv-miR-BART17-3p	ENSG00000165655	ZNF503	ENST00000372524	UTR3
chr10	75398637	75398661	EBV	-	MIMAT0003716	ebv-miR-BART17-3p	ENSG00000165655	ZNF503	ENST00000372524	UTR3
chr14	92134079	92134098	EBV	+	MIMAT0003716	ebv-miR-BART17-3p	ENSG00000165934	CPSF2	ENST00000298875	CDS
chr16	31077647	31077700	EBV	+	MIMAT0003716	ebv-miR-BART17-3p	ENSG00000167395	ZNF646	ENST00000394979	CDS
chr12	49040679	49040702	EBV	-	MIMAT0003716	ebv-miR-BART17-3p	ENSG00000167548	KMT2D	ENST00000301067	CDS
chr17	76022004	76022034	EBV	-	MIMAT0003716	ebv-miR-BART17-3p	ENSG00000167880	EVPL	ENST00000301607	CDS
chr2	70088764	70088791	EBV	+	MIMAT0003716	ebv-miR-BART17-3p	ENSG00000169564	PCBP1	ENST00000303577	CDS
chr16	30525172	30525195	EBV	-	MIMAT0003716	ebv-miR-BART17-3p	ENSG00000169957	ZNF768	ENST00000562803	CDS
chr19	12792900	12792939	EBV	+	MIMAT0003716	ebv-miR-BART17-3p	ENSG00000171223	JUNB	ENST00000302754	UTR3
chr19	12792351	12792384	EBV	+	MIMAT0003716	ebv-miR-BART17-3p	ENSG00000171223	JUNB	ENST00000302754	CDS
chr16	77788756	77788773	EBV	+	MIMAT0003716	ebv-miR-BART17-3p	ENSG00000171724	VAT1L	ENST00000302536	CDS
chr2	10123437	10123462	EBV	+	MIMAT0003716	ebv-miR-BART17-3p	ENSG00000171848	RRM2	ENST00000304567	CDS
chr11	66858756	66858796	EBV	+	MIMAT0003716	ebv-miR-BART17-3p	ENSG00000173621	LRFN4	ENST00000309602	CDS
chr19	11375480	11375531	EBV	+	MIMAT0003716	ebv-miR-BART17-3p	ENSG00000173928	SWSAP1	ENST00000312423	CDS
chr11	66593659	66593683	EBV	+	MIMAT0003716	ebv-miR-BART17-3p	ENSG00000173992	CCS	ENST00000533244	CDS
chr16	29896868	29896905	EBV	-	MIMAT0003716	ebv-miR-BART17-3p	ENSG00000174938	SEZ6L2	ENST00000617533	CDS
chr18	657885	657910	EBV	+	MIMAT0003716	ebv-miR-BART17-3p	ENSG00000176890	TYMS	ENST00000323274	CDS
chr1	58781707	58781753	EBV	-	MIMAT0003716	ebv-miR-BART17-3p	ENSG00000177606	JUN	ENST00000371222	UTR3
chr1	58781630	58781658	EBV	-	MIMAT0003716	ebv-miR-BART17-3p	ENSG00000177606	JUN	ENST00000371222	UTR3
chr10	51697917	51698014	EBV	-	MIMAT0003716	ebv-miR-BART17-3p	ENSG00000177613	CSTF2T	ENST00000331173	CDS
chr10	51697932	51698005	EBV	-	MIMAT0003716	ebv-miR-BART17-3p	ENSG00000177613	CSTF2T	ENST00000331173	CDS
chr10	51697932	51698006	EBV	-	MIMAT0003716	ebv-miR-BART17-3p	ENSG00000177613	CSTF2T	ENST00000331173	CDS
chr11	209601	209629	EBV	+	MIMAT0003716	ebv-miR-BART17-3p	ENSG00000177963	RIC8A	ENST00000526104	CDS
chr4	6641880	6641918	EBV	+	MIMAT0003716	ebv-miR-BART17-3p	ENSG00000179010	MRFAP1	ENST00000320912	UTR3
chr17	8176180	8176206	EBV	-	MIMAT0003716	ebv-miR-BART17-3p	ENSG00000179029	TMEM107	ENST00000437139	CDS
chr16	1827786	1827823	EBV	+	MIMAT0003716	ebv-miR-BART17-3p	ENSG00000180185	FAHD1	ENST00000427358	CDS
chr10	73250410	73250439	EBV	-	MIMAT0003716	ebv-miR-BART17-3p	ENSG00000182180	MRPS16	ENST00000372945	UTR3
chr3	194687752	194687822	EBV	+	MIMAT0003716	ebv-miR-BART17-3p	ENSG00000185112	FAM43A	ENST00000329759	CDS
chr11	119094286	119094343	EBV	-	MIMAT0003716	ebv-miR-BART17-3p	ENSG00000188486	H2AX	ENST00000530167	UTR3
chr14	101975780	101975809	EBV	+	MIMAT0003716	ebv-miR-BART17-3p	ENSG00000197102	DYNC1H1	ENST00000360184	CDS
chr12	14770970	14771024	EBV	-	MIMAT0003716	ebv-miR-BART17-3p	ENSG00000197837	H4C16	ENST00000539745	CDS
chr12	14770989	14771024	EBV	-	MIMAT0003716	ebv-miR-BART17-3p	ENSG00000197837	H4C16	ENST00000539745	CDS
chr9	21332198	21332225	EBV	-	MIMAT0003716	ebv-miR-BART17-3p	ENSG00000198642	KLHL9	ENST00000359039	UTR3
chr1	149841016	149841036	EBV	-	MIMAT0003716	ebv-miR-BART17-3p	ENSG00000203811	H3C14	ENST00000369158	CDS
chr6	32188447	32188484	EBV	-	MIMAT0003716	ebv-miR-BART17-3p	ENSG00000204304	PBX2	ENST00000375050	CDS
chr6	31828266	31828299	EBV	+	MIMAT0003716	ebv-miR-BART17-3p	ENSG00000204388	HSPA1B	ENST00000375650	CDS
chr6	31828212	31828239	EBV	+	MIMAT0003716	ebv-miR-BART17-3p	ENSG00000204388	HSPA1B	ENST00000375650	CDS
chr6	31828264	31828299	EBV	+	MIMAT0003716	ebv-miR-BART17-3p	ENSG00000204388	HSPA1B	ENST00000375650	CDS
chr6	31651669	31651688	EBV	-	MIMAT0003716	ebv-miR-BART17-3p	ENSG00000204463	BAG6	ENST00000375964	CDS
chr3	32818206	32818223	EBV	+	MIMAT0003716	ebv-miR-BART17-3p	ENSG00000206557	TRIM71	ENST00000383763	CDS
chr19	33301624	33301658	EBV	-	MIMAT0003716	ebv-miR-BART17-3p	ENSG00000245848	CEBPA	ENST00000498907	CDS
chr5	140870064	140870101	EBV	+	MIMAT0003716	ebv-miR-BART17-3p	ENSG00000249158	PCDHA11	ENST00000398640	CDS
chr1	145927333	145927376	EBV	-	MIMAT0003716	ebv-miR-BART17-3p	ENSG00000265241	RBM8A	ENST00000583313	CDS
chr1	145927342	145927369	EBV	-	MIMAT0003716	ebv-miR-BART17-3p	ENSG00000265241	RBM8A	ENST00000583313	CDS
chr1	145993714	145993731	EBV	-	MIMAT0003716	ebv-miR-BART17-3p	ENSG00000265972	TXNIP	ENST00000582401	UTR3
chr19	35725811	35725842	EBV	+	MIMAT0003716	ebv-miR-BART17-3p	ENSG00000272333	KMT2B	ENST00000420124	CDS
chr19	35719940	35719975	EBV	+	MIMAT0003716	ebv-miR-BART17-3p	ENSG00000272333	KMT2B	ENST00000420124	CDS
chr6	26199897	26199918	EBV	+	MIMAT0003716	ebv-miR-BART17-3p	ENSG00000277224	H2BC7	ENST00000356530	CDS
chr6	26199881	26199921	EBV	+	MIMAT0003716	ebv-miR-BART17-3p	ENSG00000277224	H2BC7	ENST00000356530	CDS
chr12	2795169	2795190	EBV	+	MIMAT0004836	ebv-miR-BART19-5p	ENSG00000004478	FKBP4	ENST00000001008	CDS
chr5	128084463	128084491	EBV	+	MIMAT0004836	ebv-miR-BART19-5p	ENSG00000064651	SLC12A2	ENST00000343225	CDS
chr17	42676455	42676488	EBV	-	MIMAT0004836	ebv-miR-BART19-5p	ENSG00000068137	PLEKHH3	ENST00000293349	CDS
chr17	3843060	3843097	EBV	-	MIMAT0004836	ebv-miR-BART19-5p	ENSG00000074356	NCBP3	ENST00000389005	CDS
chr18	59355350	59355388	EBV	-	MIMAT0004836	ebv-miR-BART19-5p	ENSG00000074695	LMAN1	ENST00000251047	CDS
chr1	40258296	40258317	EBV	+	MIMAT0004836	ebv-miR-BART19-5p	ENSG00000084073	ZMPSTE24	ENST00000372759	CDS
chr16	74606775	74606795	EBV	-	MIMAT0004836	ebv-miR-BART19-5p	ENSG00000090863	GLG1	ENST00000422840	CDS
chr6	7542013	7542035	EBV	+	MIMAT0004836	ebv-miR-BART19-5p	ENSG00000096696	DSP	ENST00000418664	CDS
chr22	20115720	20115740	EBV	-	MIMAT0004836	ebv-miR-BART19-5p	ENSG00000099899	TRMT2A	ENST00000404751	CDS
chr20	6119437	6119455	EBV	-	MIMAT0004836	ebv-miR-BART19-5p	ENSG00000101311	FERMT1	ENST00000217289	CDS
chrX	72181806	72181845	EBV	+	MIMAT0004836	ebv-miR-BART19-5p	ENSG00000102309	PIN4	ENST00000373669	CDS
chr8	74321015	74321047	EBV	-	MIMAT0004836	ebv-miR-BART19-5p	ENSG00000104369	JPH1	ENST00000342232	CDS
chr9	137022767	137022789	EBV	-	MIMAT0004836	ebv-miR-BART19-5p	ENSG00000107331	ABCA2	ENST00000265662	CDS
chr11	123060655	123060673	EBV	-	MIMAT0004836	ebv-miR-BART19-5p	ENSG00000109971	HSPA8	ENST00000532636	CDS
chr11	102350716	102350749	EBV	+	MIMAT0004836	ebv-miR-BART19-5p	ENSG00000110330	BIRC2	ENST00000613397	CDS
chr2	219246747	219246775	EBV	+	MIMAT0004836	ebv-miR-BART19-5p	ENSG00000115661	STK16	ENST00000396738	CDS
chr14	77024749	77024771	EBV	-	MIMAT0004836	ebv-miR-BART19-5p	ENSG00000119669	IRF2BPL	ENST00000238647	UTR3
chr5	141208951	141208992	EBV	+	MIMAT0004836	ebv-miR-BART19-5p	ENSG00000120328	PCDHB12	ENST00000239450	CDS
chr6	21596735	21596768	EBV	+	MIMAT0004836	ebv-miR-BART19-5p	ENSG00000124766	SOX4	ENST00000244745	UTR3
chr20	3785457	3785480	EBV	-	MIMAT0004836	ebv-miR-BART19-5p	ENSG00000125817	CENPB	ENST00000379751	CDS
chr19	39408110	39408148	EBV	+	MIMAT0004836	ebv-miR-BART19-5p	ENSG00000128016	ZFP36	ENST00000594442	CDS
chr22	39042920	39042937	EBV	+	MIMAT0004836	ebv-miR-BART19-5p	ENSG00000128394	APOBEC3F	ENST00000308521	CDS
chr17	42773869	42773888	EBV	+	MIMAT0004836	ebv-miR-BART19-5p	ENSG00000131475	VPS25	ENST00000253794	CDS
chr12	54281433	54281463	EBV	+	MIMAT0004836	ebv-miR-BART19-5p	ENSG00000135486	HNRNPA1	ENST00000546500	CDS
chr13	52450513	52450534	EBV	-	MIMAT0004836	ebv-miR-BART19-5p	ENSG00000136100	VPS36	ENST00000378060	CDS
chr6	30743467	30743494	EBV	-	MIMAT0004836	ebv-miR-BART19-5p	ENSG00000137331	IER3	ENST00000259874	UTR3
chr17	78126286	78126315	EBV	-	MIMAT0004836	ebv-miR-BART19-5p	ENSG00000141524	TMC6	ENST00000590602	CDS
chr17	82520242	82520290	EBV	+	MIMAT0004836	ebv-miR-BART19-5p	ENSG00000141568	FOXK2	ENST00000335255	CDS
chr17	40443920	40443942	EBV	+	MIMAT0004836	ebv-miR-BART19-5p	ENSG00000141753	IGFBP4	ENST00000269593	CDS
chr5	181224137	181224156	EBV	+	MIMAT0004836	ebv-miR-BART19-5p	ENSG00000146063	TRIM41	ENST00000315073	CDS
chr2	88691876	88691898	EBV	+	MIMAT0004836	ebv-miR-BART19-5p	ENSG00000153574	RPIA	ENST00000283646	CDS
chr19	17244994	17245051	EBV	-	MIMAT0004836	ebv-miR-BART19-5p	ENSG00000160113	NR2F6	ENST00000291442	CDS
chr4	73996954	73996982	EBV	-	MIMAT0004836	ebv-miR-BART19-5p	ENSG00000163735	CXCL5	ENST00000296027	UTR3
chr7	151082279	151082302	EBV	-	MIMAT0004836	ebv-miR-BART19-5p	ENSG00000164897	TMUB1	ENST00000392818	CDS
chr19	3983007	3983045	EBV	-	MIMAT0004836	ebv-miR-BART19-5p	ENSG00000167658	EEF2	ENST00000309311	CDS
chr19	3983265	3983296	EBV	-	MIMAT0004836	ebv-miR-BART19-5p	ENSG00000167658	EEF2	ENST00000309311	CDS
chr10	72275146	72275164	EBV	+	MIMAT0004836	ebv-miR-BART19-5p	ENSG00000168209	DDIT4	ENST00000307365	CDS
chr11	7089608	7089628	EBV	+	MIMAT0004836	ebv-miR-BART19-5p	ENSG00000170748	RBMXL2	ENST00000306904	CDS
chr7	25124099	25124117	EBV	-	MIMAT0004836	ebv-miR-BART19-5p	ENSG00000172115	CYCS	ENST00000305786	CDS
chr20	50192112	50192154	EBV	+	MIMAT0004836	ebv-miR-BART19-5p	ENSG00000172216	CEBPB	ENST00000303004	UTR3
chr4	500484	500515	EBV	+	MIMAT0004836	ebv-miR-BART19-5p	ENSG00000174227	PIGG	ENST00000453061	CDS
chr1	32334854	32334873	EBV	-	MIMAT0004836	ebv-miR-BART19-5p	ENSG00000175130	MARCKSL1	ENST00000329421	CDS
chr3	184299359	184299390	EBV	+	MIMAT0004836	ebv-miR-BART19-5p	ENSG00000175166	PSMD2	ENST00000310118	CDS
chr14	64942627	64942651	EBV	-	MIMAT0004836	ebv-miR-BART19-5p	ENSG00000176153	GPX2	ENST00000389614	CDS
chr17	2057459	2057480	EBV	+	MIMAT0004836	ebv-miR-BART19-5p	ENSG00000177374	HIC1	ENST00000322941	CDS
chr1	58781619	58781668	EBV	-	MIMAT0004836	ebv-miR-BART19-5p	ENSG00000177606	JUN	ENST00000371222	UTR3
chr1	58781707	58781753	EBV	-	MIMAT0004836	ebv-miR-BART19-5p	ENSG00000177606	JUN	ENST00000371222	UTR3
chr5	137752804	137752835	EBV	-	MIMAT0004836	ebv-miR-BART19-5p	ENSG00000177733	HNRNPA0	ENST00000314940	UTR3
chr3	153163581	153163608	EBV	+	MIMAT0004836	ebv-miR-BART19-5p	ENSG00000181467	RAP2B	ENST00000323534	UTR3
chr14	61279898	61279922	EBV	-	MIMAT0004836	ebv-miR-BART19-5p	ENSG00000182107	TMEM30B	ENST00000555868	UTR3
chr8	37698859	37698878	EBV	+	MIMAT0004836	ebv-miR-BART19-5p	ENSG00000183779	ZNF703	ENST00000331569	UTR3
chrX	53084742	53084766	EBV	+	MIMAT0004836	ebv-miR-BART19-5p	ENSG00000184205	TSPYL2	ENST00000375442	CDS
chr11	396880	396912	EBV	+	MIMAT0004836	ebv-miR-BART19-5p	ENSG00000184363	PKP3	ENST00000331563	CDS
chr12	53382138	53382160	EBV	+	MIMAT0004836	ebv-miR-BART19-5p	ENSG00000185591	SP1	ENST00000327443	CDS
chr17	40820534	40820596	EBV	-	MIMAT0004836	ebv-miR-BART19-5p	ENSG00000186395	KRT10	ENST00000269576	CDS
chr12	31791480	31791519	EBV	-	MIMAT0004836	ebv-miR-BART19-5p	ENSG00000188375	H3-5	ENST00000340398	UTR3
chr9	129176702	129176727	EBV	-	MIMAT0004836	ebv-miR-BART19-5p	ENSG00000188483	IER5L	ENST00000372491	UTR3
chr22	37807195	37807213	EBV	+	MIMAT0004836	ebv-miR-BART19-5p	ENSG00000189060	H1-0	ENST00000340857	UTR3
chr5	178204965	178205008	EBV	+	MIMAT0004836	ebv-miR-BART19-5p	ENSG00000197451	HNRNPAB	ENST00000506339	CDS
chr12	14771000	14771025	EBV	-	MIMAT0004836	ebv-miR-BART19-5p	ENSG00000197837	H4C16	ENST00000539745	CDS
chr6	31828428	31828455	EBV	+	MIMAT0004836	ebv-miR-BART19-5p	ENSG00000204388	HSPA1B	ENST00000375650	CDS
[truncated: 790 more rows]

## Sheet: Figure 5
Chromosome	Start	End	Strand	MIMAT	miRNA name	Gene ID	Gene Name	cds_utr
chr20	49089603	49089629	1	MIMAT0000062	hsa-let-7a-5p	ENSG00000124207	CSE1L	CDS
chr10	102362507	102362524	1	MIMAT0000062	hsa-let-7a-5p	ENSG00000107862	GBF1	CDS
chr9	105604388	105604412	1	MIMAT0000062	hsa-let-7a-5p	ENSG00000106692	FKTN	CDS
chr3	51627621	51627647	1	MIMAT0000062	hsa-let-7a-5p	ENSG00000164080	RAD54L2	CDS
chr19	47679753	47679779	1	MIMAT0000062	hsa-let-7a-5p	ENSG00000063169	BICRA	CDS
chr3	129267973	129267995	1	MIMAT0000062	hsa-let-7a-5p	ENSG00000181789	COPG1	CDS
chr10	252390	252416	1	MIMAT0000062	hsa-let-7a-5p	ENSG00000015171	ZMYND11	CDS
chr3	48968620	48968642	1	MIMAT0000062	hsa-let-7a-5p	ENSG00000177479	ARIH2	CDS
chr2	8682273	8682298	1	MIMAT0000062	hsa-let-7a-5p	ENSG00000115738	ID2	CDS
chr1	109582524	109582548	1	MIMAT0000062	hsa-let-7a-5p	ENSG00000065135	GNAI3	CDS
chr3	58271006	58271028	1	MIMAT0000062	hsa-let-7a-5p	ENSG00000163686	ABHD6	CDS
chr15	50477426	50477449	1	MIMAT0000062	hsa-let-7a-5p	ENSG00000138592	USP8	CDS
chr6	70536317	70536343	1	MIMAT0000062	hsa-let-7a-5p	ENSG00000082269	FAM135A	CDS
chr3	9683190	9683216	1	MIMAT0000062	hsa-let-7a-5p	ENSG00000163719	MTMR14	CDS
chr17	67959801	67959813	1	MIMAT0000062	hsa-let-7a-5p	ENSG00000171634	BPTF	CDS
chr12	53286579	53286599	1	MIMAT0000062	hsa-let-7a-5p	ENSG00000135476	ESPL1	CDS
chr18	22182971	22182992	1	MIMAT0000062	hsa-let-7a-5p	ENSG00000141448	GATA6	CDS
chr8	22566369	22566390	1	MIMAT0000062	hsa-let-7a-5p	ENSG00000120896	SORBS3	CDS
chr10	128070337	128070358	1	MIMAT0000062	hsa-let-7a-5p	ENSG00000132334	PTPRE	CDS
chrX	106928827	106928848	1	MIMAT0000062	hsa-let-7a-5p	ENSG00000165376	CLDN2	CDS
chr1	186419048	186419069	1	MIMAT0000062	hsa-let-7a-5p	ENSG00000157181	ODR4	CDS
chr2	112502935	112502952	1	MIMAT0000062	hsa-let-7a-5p	ENSG00000114999	TTL	CDS
chr3	127003431	127003457	1	MIMAT0000062	hsa-let-7a-5p	ENSG00000114554	PLXNA1	CDS
chr5	111120522	111120548	1	MIMAT0000062	hsa-let-7a-5p	ENSG00000134987	WDR36	CDS
chr12	50741494	50741520	1	MIMAT0000062	hsa-let-7a-5p	ENSG00000066084	DIP2B	CDS
chr1	2304322	2304336	1	MIMAT0000062	hsa-let-7a-5p	ENSG00000157933	SKI	CDS
chr5	96762287	96762313	1	MIMAT0000062	hsa-let-7a-5p	ENSG00000153113	CAST	CDS
chr6	149378781	149378794	1	MIMAT0000062	hsa-let-7a-5p	ENSG00000055208	TAB2	CDS
chr8	41612208	41612234	1	MIMAT0000062	hsa-let-7a-5p	ENSG00000158669	GPAT4	CDS
chr15	68146613	68146634	1	MIMAT0000062	hsa-let-7a-5p	ENSG00000033800	PIAS1	CDS
chr15	57192217	57192243	1	MIMAT0000062	hsa-let-7a-5p	ENSG00000140262	TCF12	CDS
chr13	87678213	87678233	1	MIMAT0000062	hsa-let-7a-5p	ENSG00000165300	SLITRK5	CDS
chr16	90036576	90036584	1	MIMAT0000062	hsa-let-7a-5p	ENSG00000141013	GAS8	CDS
chr6	37368947	37368963	1	MIMAT0000062	hsa-let-7a-5p	ENSG00000112130	RNF8	CDS
chr12	2799217	2799237	1	MIMAT0000062	hsa-let-7a-5p	ENSG00000004478	FKBP4	CDS
chr9	129006262	129006288	1	MIMAT0000062	hsa-let-7a-5p	ENSG00000095319	NUP188	CDS
chr2	26793200	26793220	1	MIMAT0000062	hsa-let-7a-5p	ENSG00000115163	CENPA	CDS
chr19	57291499	57291524	1	MIMAT0000062	hsa-let-7a-5p	ENSG00000197714	ZNF460	CDS
chr8	43103639	43103657	1	MIMAT0000062	hsa-let-7a-5p	ENSG00000185900	POMK	CDS
chr19	47353333	47353346	1	MIMAT0000062	hsa-let-7a-5p	ENSG00000134815	DHX34	CDS
chr4	1975305	1975331	1	MIMAT0000062	hsa-let-7a-5p	ENSG00000109685	NSD2	CDS
chr12	49758456	49758476	1	MIMAT0000062	hsa-let-7a-5p	ENSG00000139644	TMBIM6	CDS
chr10	5746567	5746584	1	MIMAT0000062	hsa-let-7a-5p	ENSG00000108021	TASOR2	CDS
chr20	45895038	45895063	1	MIMAT0000062	hsa-let-7a-5p	ENSG00000064601	CTSA	CDS
chr6	70482083	70482109	1	MIMAT0000062	hsa-let-7a-5p	ENSG00000082269	FAM135A	CDS
chr5	5239740	5239764	1	MIMAT0000062	hsa-let-7a-5p	ENSG00000145536	ADAMTS16	CDS
chr20	45939268	45939280	1	MIMAT0000062	hsa-let-7a-5p	ENSG00000100982	PCIF1	CDS
chr10	75219325	75219351	1	MIMAT0000062	hsa-let-7a-5p	ENSG00000165637	VDAC2	CDS
chr10	124983585	124983605	1	MIMAT0000062	hsa-let-7a-5p	ENSG00000019995	ZRANB1	CDS
chr1	28571221	28571247	1	MIMAT0000062	hsa-let-7a-5p	ENSG00000180098	TRNAU1AP	CDS
chr12	50086639	50086659	1	MIMAT0000062	hsa-let-7a-5p	ENSG00000066117	SMARCD1	CDS
chr2	47429893	47429911	1	MIMAT0000062	hsa-let-7a-5p	ENSG00000095002	MSH2	CDS
chr5	180567216	180567235	1	MIMAT0000062	hsa-let-7a-5p	ENSG00000113300	CNOT6	CDS
chr19	16661315	16661329	1	MIMAT0000062	hsa-let-7a-5p	ENSG00000072954	TMEM38A	CDS
chr1	32228773	32228798	1	MIMAT0000062	hsa-let-7a-5p	ENSG00000084623	EIF3I	CDS
chr10	102361039	102361062	1	MIMAT0000062	hsa-let-7a-5p	ENSG00000107862	GBF1	CDS
chr2	32392073	32392094	1	MIMAT0000062	hsa-let-7a-5p	ENSG00000115760	BIRC6	CDS
chr7	2433979	2434003	1	MIMAT0000062	hsa-let-7a-5p	ENSG00000136213	CHST12	UTR3
chr17	82727271	82727297	1	MIMAT0000062	hsa-let-7a-5p	ENSG00000141560	FN3KRP	UTR3
chr2	63045613	63045639	1	MIMAT0000062	hsa-let-7a-5p	ENSG00000115504	EHBP1	UTR3
chr18	21866962	21866984	1	MIMAT0000062	hsa-let-7a-5p	ENSG00000101752	MIB1	UTR3
chr15	57286894	57286913	1	MIMAT0000062	hsa-let-7a-5p	ENSG00000140262	TCF12	UTR3
chr2	218405359	218405385	1	MIMAT0000062	hsa-let-7a-5p	ENSG00000144579	CTDSP1	UTR3
chr1	161214235	161214254	1	MIMAT0000062	hsa-let-7a-5p	ENSG00000158864	NDUFS2	UTR3
chr1	209851948	209851969	1	MIMAT0000062	hsa-let-7a-5p	ENSG00000117597	UTP25	UTR3
chr7	66956737	66956762	1	MIMAT0000062	hsa-let-7a-5p	ENSG00000106609	TMEM248	UTR3
chr1	201882803	201882819	1	MIMAT0000062	hsa-let-7a-5p	ENSG00000198700	IPO9	UTR3
chr16	69305392	69305418	1	MIMAT0000062	hsa-let-7a-5p	ENSG00000168807	SNTB2	UTR3
chr1	89594362	89594376	1	MIMAT0000062	hsa-let-7a-5p	ENSG00000197147	LRRC8B	UTR3
chr5	163444371	163444393	1	MIMAT0000062	hsa-let-7a-5p	ENSG00000113328	CCNG1	UTR3
chr17	47711639	47711665	1	MIMAT0000062	hsa-let-7a-5p	ENSG00000198933	TBKBP1	UTR3
chr8	73324381	73324388	1	MIMAT0000062	hsa-let-7a-5p	ENSG00000121039	RDH10	UTR3
chr5	41918124	41918137	1	MIMAT0000062	hsa-let-7a-5p	ENSG00000205765	C5orf51	UTR3
chr12	71785708	71785728	1	MIMAT0000062	hsa-let-7a-5p	ENSG00000080371	RAB21	UTR3
chr1	46316677	46316700	1	MIMAT0000062	hsa-let-7a-5p	ENSG00000173660	UQCRH	UTR3
chr19	57293755	57293780	1	MIMAT0000062	hsa-let-7a-5p	ENSG00000197714	ZNF460	UTR3
chr8	85213876	85213896	1	MIMAT0000062	hsa-let-7a-5p	ENSG00000133740	E2F5	UTR3
chr18	13762971	13762994	1	MIMAT0000062	hsa-let-7a-5p	ENSG00000101654	RNMT	UTR3
chr1	93138152	93138167	1	MIMAT0000062	hsa-let-7a-5p	ENSG00000143033	MTF2	UTR3
chr1	56709785	56709809	1	MIMAT0000062	hsa-let-7a-5p	ENSG00000162409	PRKAA2	UTR3
chr12	71788327	71788350	1	MIMAT0000062	hsa-let-7a-5p	ENSG00000080371	RAB21	UTR3
chr18	59903218	59903235	1	MIMAT0000062	hsa-let-7a-5p	ENSG00000141682	PMAIP1	UTR3
chr18	21868972	21868998	1	MIMAT0000062	hsa-let-7a-5p	ENSG00000101752	MIB1	UTR3
chr6	144852243	144852264	1	MIMAT0000062	hsa-let-7a-5p	ENSG00000152818	UTRN	UTR3
chr19	40378302	40378328	1	MIMAT0000062	hsa-let-7a-5p	ENSG00000105223	PLD3	UTR3
chr15	57286707	57286731	1	MIMAT0000062	hsa-let-7a-5p	ENSG00000140262	TCF12	UTR3
chr3	58318137	58318157	1	MIMAT0000062	hsa-let-7a-5p	ENSG00000163684	RPP14	UTR3
chr4	165342067	165342090	1	MIMAT0000062	hsa-let-7a-5p	ENSG00000052802	MSMO1	UTR3
chr19	13961019	13961041	1	MIMAT0000062	hsa-let-7a-5p	ENSG00000132017	DCAF15	UTR3
chr6	26598679	26598700	1	MIMAT0000062	hsa-let-7a-5p	ENSG00000146109	ABT1	UTR3
chr15	74595829	74595848	1	MIMAT0000062	hsa-let-7a-5p	ENSG00000179361	ARID3B	UTR3
chr3	141447410	141447436	1	MIMAT0000062	hsa-let-7a-5p	ENSG00000177311	ZBTB38	UTR3
chr5	140117918	140117936	1	MIMAT0000062	hsa-let-7a-5p	ENSG00000185129	PURA	UTR3
chr7	116506525	116506548	1	MIMAT0000062	hsa-let-7a-5p	ENSG00000105971	CAV2	UTR3
chr11	45881638	45881658	1	MIMAT0000062	hsa-let-7a-5p	ENSG00000121671	CRY2	UTR3
chr6	144852588	144852607	1	MIMAT0000062	hsa-let-7a-5p	ENSG00000152818	UTRN	UTR3
chr16	69305375	69305401	1	MIMAT0000062	hsa-let-7a-5p	ENSG00000168807	SNTB2	UTR3
chr1	19911184	19911205	1	MIMAT0000062	hsa-let-7a-5p	ENSG00000169914	OTUD3	UTR3
chr12	131922825	131922845	1	MIMAT0000062	hsa-let-7a-5p	ENSG00000177169	ULK1	UTR3
chr12	53293509	53293526	1	MIMAT0000062	hsa-let-7a-5p	ENSG00000135476	ESPL1	UTR3
chr5	131393205	131393231	1	MIMAT0000062	hsa-let-7a-5p	ENSG00000158985	CDC42SE2	UTR3
chr17	82602413	82602431	1	MIMAT0000062	hsa-let-7a-5p	ENSG00000141568	FOXK2	UTR3
chrX	106930514	106930540	1	MIMAT0000062	hsa-let-7a-5p	ENSG00000165376	CLDN2	UTR3
chr1	100150100	100150126	1	MIMAT0000062	hsa-let-7a-5p	ENSG00000122435	TRMT13	UTR3
chr5	173034423	173034439	1	MIMAT0000062	hsa-let-7a-5p	ENSG00000113732	ATP6V0E1	UTR3
chr1	166853727	166853751	1	MIMAT0000062	hsa-let-7a-5p	ENSG00000143157	POGK	UTR3
chr8	22251661	22251685	1	MIMAT0000062	hsa-let-7a-5p	ENSG00000168495	POLR3D	UTR3
chr11	57661557	57661574	1	MIMAT0000062	hsa-let-7a-5p	ENSG00000172409	CLP1	UTR3
chr15	43771295	43771314	1	MIMAT0000062	hsa-let-7a-5p	ENSG00000167004	PDIA3	UTR3
chr1	117523893	117523918	1	MIMAT0000062	hsa-let-7a-5p	ENSG00000198162	MAN1A2	UTR3
chr10	113915387	113915413	1	MIMAT0000062	hsa-let-7a-5p	ENSG00000196865	NHLRC2	UTR3
chr4	767842	767864	1	MIMAT0000062	hsa-let-7a-5p	ENSG00000185619	PCGF3	UTR3
chr5	81312688	81312695	1	MIMAT0000062	hsa-let-7a-5p	ENSG00000131732	ZCCHC9	UTR3
chr5	134390390	134390408	1	MIMAT0000062	hsa-let-7a-5p	ENSG00000119048	UBE2B	UTR3
chr16	88809204	88809225	1	MIMAT0000062	hsa-let-7a-5p	ENSG00000167513	CDT1	UTR3
chr9	124351793	124351818	1	MIMAT0000062	hsa-let-7a-5p	ENSG00000119408	NEK6	UTR3
chr12	51996952	51996971	1	MIMAT0000062	hsa-let-7a-5p	ENSG00000135503	ACVR1B	UTR3
chr2	69939085	69939093	1	MIMAT0000062	hsa-let-7a-5p	ENSG00000059728	MXD1	UTR3
chrX	119243686	119243703	1	MIMAT0000062	hsa-let-7a-5p	ENSG00000101856	PGRMC1	UTR3
chr3	32891968	32891990	1	MIMAT0000062	hsa-let-7a-5p	ENSG00000206557	TRIM71	UTR3
chr2	25742943	25742963	-1	MIMAT0000062	hsa-let-7a-5p	ENSG00000143970	ASXL2	CDS
chrX	77841260	77841281	-1	MIMAT0000062	hsa-let-7a-5p	ENSG00000102158	MAGT1	CDS
chr22	42209766	42209788	-1	MIMAT0000062	hsa-let-7a-5p	ENSG00000100207	TCF20	CDS
chr1	90940972	90940995	-1	MIMAT0000062	hsa-let-7a-5p	ENSG00000122482	ZNF644	CDS
chr20	34742464	34742490	-1	MIMAT0000062	hsa-let-7a-5p	ENSG00000198646	NCOA6	CDS
chr3	47736093	47736107	-1	MIMAT0000062	hsa-let-7a-5p	ENSG00000173473	SMARCC1	CDS
chr10	74138212	74138237	-1	MIMAT0000062	hsa-let-7a-5p	ENSG00000185009	AP3M1	CDS
chr20	38006236	38006257	-1	MIMAT0000062	hsa-let-7a-5p	ENSG00000101407	TTI1	CDS
chr17	443297	443323	-1	MIMAT0000062	hsa-let-7a-5p	ENSG00000183688	RFLNB	CDS
chr12	107753965	107753991	-1	MIMAT0000062	hsa-let-7a-5p	ENSG00000110851	PRDM4	CDS
chr15	68218598	68218613	-1	MIMAT0000062	hsa-let-7a-5p	ENSG00000128973	CLN6	CDS
chr10	74138213	74138237	-1	MIMAT0000062	hsa-let-7a-5p	ENSG00000185009	AP3M1	CDS
chrX	24006198	24006221	-1	MIMAT0000062	hsa-let-7a-5p	ENSG00000174010	KLHL15	CDS
chr16	28388562	28388588	-1	MIMAT0000062	hsa-let-7a-5p	ENSG00000205609	EIF3CL	CDS
chrX	53573855	53573876	-1	MIMAT0000062	hsa-let-7a-5p	ENSG00000086758	HUWE1	CDS
chr14	94079461	94079477	-1	MIMAT0000062	hsa-let-7a-5p	ENSG00000089737	DDX24	CDS
chr11	123058695	123058713	-1	MIMAT0000062	hsa-let-7a-5p	ENSG00000109971	HSPA8	CDS
chr10	93325899	93325918	-1	MIMAT0000062	hsa-let-7a-5p	ENSG00000138119	MYOF	CDS
chr6	73518716	73518742	-1	MIMAT0000062	hsa-let-7a-5p	ENSG00000156508	EEF1A1	CDS
chr4	1228291	1228313	-1	MIMAT0000062	hsa-let-7a-5p	ENSG00000159692	CTBP1	CDS
chr20	53578348	53578374	-1	MIMAT0000062	hsa-let-7a-5p	ENSG00000171940	ZNF217	CDS
chr8	100258594	100258620	-1	MIMAT0000062	hsa-let-7a-5p	ENSG00000034677	RNF19A	CDS
chr19	16578338	16578364	-1	MIMAT0000062	hsa-let-7a-5p	ENSG00000105085	MED26	CDS
chr12	49038835	49038861	-1	MIMAT0000062	hsa-let-7a-5p	ENSG00000167548	KMT2D	CDS
chr1	229500853	229500863	-1	MIMAT0000062	hsa-let-7a-5p	ENSG00000069248	NUP133	CDS
chr9	72928952	72928960	-1	MIMAT0000062	hsa-let-7a-5p	ENSG00000165092	ALDH1A1	CDS
chr1	32817191	32817217	-1	MIMAT0000062	hsa-let-7a-5p	ENSG00000134684	YARS1	CDS
chr1	156253003	156253026	-1	MIMAT0000062	hsa-let-7a-5p	ENSG00000198952	SMG5	CDS
chr19	4817009	4817031	-1	MIMAT0000062	hsa-let-7a-5p	ENSG00000127666	TICAM1	CDS
chr5	132934162	132934187	-1	MIMAT0000062	hsa-let-7a-5p	ENSG00000072364	AFF4	CDS
chr14	102083549	102083566	-1	MIMAT0000062	hsa-let-7a-5p	ENSG00000080824	HSP90AA1	CDS
chrX	53573774	53573793	-1	MIMAT0000062	hsa-let-7a-5p	ENSG00000086758	HUWE1	CDS
chr20	41483319	41483339	-1	MIMAT0000062	hsa-let-7a-5p	ENSG00000124177	CHD6	CDS
chr10	124044811	124044834	-1	MIMAT0000062	hsa-let-7a-5p	ENSG00000182022	CHST15	CDS
chr5	116446872	116446898	-1	MIMAT0000062	hsa-let-7a-5p	ENSG00000092421	SEMA6A	CDS
chr17	19958077	19958092	-1	MIMAT0000062	hsa-let-7a-5p	ENSG00000108599	AKAP10	CDS
chr7	92235609	92235631	-1	MIMAT0000062	hsa-let-7a-5p	ENSG00000001631	KRIT1	CDS
chr4	2232099	2232121	-1	MIMAT0000062	hsa-let-7a-5p	ENSG00000214367	HAUS3	CDS
chr22	38486397	38486420	-1	MIMAT0000062	hsa-let-7a-5p	ENSG00000100201	DDX17	CDS
chr18	75201622	75201635	-1	MIMAT0000062	hsa-let-7a-5p	ENSG00000180011	ZADH2	CDS
chr12	107751615	107751636	-1	MIMAT0000062	hsa-let-7a-5p	ENSG00000110851	PRDM4	CDS
chr1	204460352	204460373	-1	MIMAT0000062	hsa-let-7a-5p	ENSG00000133056	PIK3C2B	CDS
chr10	124044808	124044834	-1	MIMAT0000062	hsa-let-7a-5p	ENSG00000182022	CHST15	CDS
chr11	118899935	118899960	-1	MIMAT0000062	hsa-let-7a-5p	ENSG00000186174	BCL9L	CDS
chr11	95835350	95835366	-1	MIMAT0000062	hsa-let-7a-5p	ENSG00000087053	MTMR2	CDS
chr4	989438	989464	-1	MIMAT0000062	hsa-let-7a-5p	ENSG00000145217	SLC26A1	CDS
chr10	93396168	93396194	-1	MIMAT0000062	hsa-let-7a-5p	ENSG00000138119	MYOF	CDS
chr2	42353275	42353292	-1	MIMAT0000062	hsa-let-7a-5p	ENSG00000115944	COX7A2L	CDS
chr17	82251457	82251479	-1	MIMAT0000062	hsa-let-7a-5p	ENSG00000141551	CSNK1D	CDS
chr11	68159068	68159081	-1	MIMAT0000062	hsa-let-7a-5p	ENSG00000110066	KMT5B	CDS
chr1	55138684	55138702	-1	MIMAT0000062	hsa-let-7a-5p	ENSG00000162402	USP24	CDS
chr17	64500649	64500674	-1	MIMAT0000062	hsa-let-7a-5p	ENSG00000108654	DDX5	CDS
chr10	124994486	124994509	-1	MIMAT0000062	hsa-let-7a-5p	ENSG00000175029	CTBP2	CDS
chr16	84131294	84131314	-1	MIMAT0000062	hsa-let-7a-5p	ENSG00000103160	HSDL1	CDS
chr10	88941262	88941283	-1	MIMAT0000062	hsa-let-7a-5p	ENSG00000107796	ACTA2	CDS
chr4	988984	989010	-1	MIMAT0000062	hsa-let-7a-5p	ENSG00000145217	SLC26A1	CDS
chr16	28380076	28380097	-1	MIMAT0000062	hsa-let-7a-5p	ENSG00000205609	EIF3CL	CDS
chr9	134979	135000	-1	MIMAT0000062	hsa-let-7a-5p	ENSG00000172785	CBWD1	CDS
chr8	140668386	140668411	-1	MIMAT0000062	hsa-let-7a-5p	ENSG00000169398	PTK2	CDS
chr20	50894372	50894390	-1	MIMAT0000062	hsa-let-7a-5p	ENSG00000101126	ADNP	CDS
chrX	53580971	53580991	-1	MIMAT0000062	hsa-let-7a-5p	ENSG00000086758	HUWE1	CDS
chr3	136152389	136152402	-1	MIMAT0000062	hsa-let-7a-5p	ENSG00000174579	MSL2	CDS
chrX	119590351	119590369	-1	MIMAT0000062	hsa-let-7a-5p	ENSG00000186416	NKRF	CDS
chr2	16561023	16561048	-1	MIMAT0000062	hsa-let-7a-5p	ENSG00000197872	CYRIA	CDS
chr8	143938235	143938240	-1	MIMAT0000062	hsa-let-7a-5p	ENSG00000178209	PLEC	CDS
chr20	35627343	35627368	-1	MIMAT0000062	hsa-let-7a-5p	ENSG00000214078	CPNE1	CDS
chr19	48991397	48991423	-1	MIMAT0000062	hsa-let-7a-5p	ENSG00000104812	GYS1	CDS
chr2	10444188	10444201	-1	MIMAT0000062	hsa-let-7a-5p	ENSG00000115758	ODC1	CDS
chr17	76391993	76392008	-1	MIMAT0000062	hsa-let-7a-5p	ENSG00000175931	UBE2O	CDS
chr19	13963214	13963235	-1	MIMAT0000062	hsa-let-7a-5p	ENSG00000132005	RFX1	CDS
chr12	49031723	49031748	-1	MIMAT0000062	hsa-let-7a-5p	ENSG00000167548	KMT2D	CDS
chr20	3166863	3166883	-1	MIMAT0000062	hsa-let-7a-5p	ENSG00000088899	LZTS3	CDS
chr10	122938070	122938090	-1	MIMAT0000062	hsa-let-7a-5p	ENSG00000119965	C10orf88	CDS
chr12	49040143	49040165	-1	MIMAT0000062	hsa-let-7a-5p	ENSG00000167548	KMT2D	CDS
chr19	58514253	58514278	-1	MIMAT0000062	hsa-let-7a-5p	ENSG00000119574	ZBTB45	CDS
chr17	78807298	78807311	-1	MIMAT0000062	hsa-let-7a-5p	ENSG00000055483	USP36	CDS
chr8	143919484	143919510	-1	MIMAT0000062	hsa-let-7a-5p	ENSG00000178209	PLEC	CDS
chr17	2330525	2330537	-1	MIMAT0000062	hsa-let-7a-5p	ENSG00000167721	TSR1	CDS
chrX	53554872	53554898	-1	MIMAT0000062	hsa-let-7a-5p	ENSG00000086758	HUWE1	CDS
chr4	112560733	112560758	-1	MIMAT0000062	hsa-let-7a-5p	ENSG00000138658	ZGRF1	CDS
chr1	156267606	156267632	-1	MIMAT0000062	hsa-let-7a-5p	ENSG00000198952	SMG5	CDS
chr1	6640014	6640039	-1	MIMAT0000062	hsa-let-7a-5p	ENSG00000007923	DNAJC11	CDS
chr10	94350160	94350186	-1	MIMAT0000062	hsa-let-7a-5p	ENSG00000173145	NOC3L	CDS
chr7	102474396	102474422	-1	MIMAT0000062	hsa-let-7a-5p	ENSG00000005075	POLR2J	CDS
chr1	46613099	46613125	-1	MIMAT0000062	hsa-let-7a-5p	ENSG00000142961	MOB3C	CDS
chr3	49032190	49032210	-1	MIMAT0000062	hsa-let-7a-5p	ENSG00000198218	QRICH1	CDS
chr1	77729904	77729927	-1	MIMAT0000062	hsa-let-7a-5p	ENSG00000077254	USP33	CDS
chr17	60447552	60447567	-1	MIMAT0000062	hsa-let-7a-5p	ENSG00000062725	APPBP2	UTR3
chr3	127691887	127691912	-1	MIMAT0000062	hsa-let-7a-5p	ENSG00000074416	MGLL	UTR3
chr15	60347449	60347475	-1	MIMAT0000062	hsa-let-7a-5p	ENSG00000182718	ANXA2	UTR3
chr2	9584033	9584056	-1	MIMAT0000062	hsa-let-7a-5p	ENSG00000134308	YWHAQ	UTR3
chr1	67705412	67705434	-1	MIMAT0000062	hsa-let-7a-5p	ENSG00000172380	GNG12	UTR3
chr15	60347490	60347517	-1	MIMAT0000062	hsa-let-7a-5p	ENSG00000182718	ANXA2	UTR3
chr20	6075204	6075223	-1	MIMAT0000062	hsa-let-7a-5p	ENSG00000101311	FERMT1	UTR3
chr18	31624787	31624799	-1	MIMAT0000062	hsa-let-7a-5p	ENSG00000118276	B4GALT6	UTR3
chr11	61403520	61403546	-1	MIMAT0000062	hsa-let-7a-5p	ENSG00000149532	CPSF7	UTR3
chr1	32775725	32775751	-1	MIMAT0000062	hsa-let-7a-5p	ENSG00000134684	YARS1	UTR3
chr11	10797563	10797582	-1	MIMAT0000062	hsa-let-7a-5p	ENSG00000110321	EIF4G2	UTR3
chr8	100920666	100920688	-1	MIMAT0000062	hsa-let-7a-5p	ENSG00000164924	YWHAZ	UTR3
chr8	17644884	17644902	-1	MIMAT0000062	hsa-let-7a-5p	ENSG00000129422	MTUS1	UTR3
chr1	182598856	182598878	-1	MIMAT0000062	hsa-let-7a-5p	ENSG00000143333	RGS16	UTR3
chr9	14618117	14618137	-1	MIMAT0000062	hsa-let-7a-5p	ENSG00000175893	ZDHHC21	UTR3
chr12	56272008	56272027	-1	MIMAT0000062	hsa-let-7a-5p	ENSG00000062485	CS	UTR3
chr2	241228151	241228173	-1	MIMAT0000062	hsa-let-7a-5p	ENSG00000115677	HDLBP	UTR3
chr9	70385800	70385815	-1	MIMAT0000062	hsa-let-7a-5p	ENSG00000119138	KLF9	UTR3
chr6	2889167	2889186	-1	MIMAT0000062	hsa-let-7a-5p	ENSG00000170542	SERPINB9	UTR3
chr1	205717644	205717663	-1	MIMAT0000062	hsa-let-7a-5p	ENSG00000069275	NUCKS1	UTR3
chr19	15354233	15354248	-1	MIMAT0000062	hsa-let-7a-5p	ENSG00000105127	AKAP8	UTR3
chr2	73074413	73074438	-1	MIMAT0000062	hsa-let-7a-5p	ENSG00000135631	RAB11FIP5	UTR3
chr7	100681565	100681591	-1	MIMAT0000062	hsa-let-7a-5p	ENSG00000146830	GIGYF1	UTR3
chr3	15070655	15070682	-1	MIMAT0000062	hsa-let-7a-5p	ENSG00000131381	RBSN	UTR3
chr16	30781254	30781268	-1	MIMAT0000062	hsa-let-7a-5p	ENSG00000102870	ZNF629	UTR3
chr3	15070569	15070585	-1	MIMAT0000062	hsa-let-7a-5p	ENSG00000131381	RBSN	UTR3
chr12	76047221	76047241	-1	MIMAT0000062	hsa-let-7a-5p	ENSG00000187109	NAP1L1	UTR3
chr17	56938916	56938937	-1	MIMAT0000062	hsa-let-7a-5p	ENSG00000121058	COIL	UTR3
chr15	77046667	77046686	-1	MIMAT0000062	hsa-let-7a-5p	ENSG00000140391	TSPAN3	UTR3
chr12	49097387	49097416	-1	MIMAT0000062	hsa-let-7a-5p	ENSG00000139636	LMBR1L	UTR3
chrX	14008837	14008863	-1	MIMAT0000062	hsa-let-7a-5p	ENSG00000046647	GEMIN8	UTR3
chr9	14618307	14618333	-1	MIMAT0000062	hsa-let-7a-5p	ENSG00000175893	ZDHHC21	UTR3
chr2	73073780	73073806	-1	MIMAT0000062	hsa-let-7a-5p	ENSG00000135631	RAB11FIP5	UTR3
chr5	173316826	173316842	-1	MIMAT0000062	hsa-let-7a-5p	ENSG00000113739	STC2	UTR3
chr2	54972896	54972918	-1	MIMAT0000062	hsa-let-7a-5p	ENSG00000115310	RTN4	UTR3
chr22	45194076	45194101	-1	MIMAT0000062	hsa-let-7a-5p	ENSG00000100364	KIAA0930	UTR3
chr17	78357667	78357692	-1	MIMAT0000062	hsa-let-7a-5p	ENSG00000184557	SOCS3	UTR3
chr1	114771892	114771917	-1	MIMAT0000062	hsa-let-7a-5p	ENSG00000052723	SIKE1	UTR3
chr14	105010881	105010906	-1	MIMAT0000062	hsa-let-7a-5p	ENSG00000170779	CDCA4	UTR3
chr2	163604648	163604670	-1	MIMAT0000062	hsa-let-7a-5p	ENSG00000182263	FIGN	UTR3
chr4	15605694	15605711	-1	MIMAT0000062	hsa-let-7a-5p	ENSG00000118564	FBXL5	UTR3
chr8	80976453	80976469	-1	MIMAT0000062	hsa-let-7a-5p	ENSG00000076641	PAG1	UTR3
chr7	26192148	26192170	-1	MIMAT0000062	hsa-let-7a-5p	ENSG00000122566	HNRNPA2B1	UTR3
chr18	5290208	5290230	-1	MIMAT0000062	hsa-let-7a-5p	ENSG00000198081	ZBTB14	UTR3
chr12	115960544	115960556	-1	MIMAT0000062	hsa-let-7a-5p	ENSG00000123066	MED13L	UTR3
chr7	2730762	2730779	-1	MIMAT0000062	hsa-let-7a-5p	ENSG00000146535	GNA12	UTR3
chr17	75827719	75827740	-1	MIMAT0000062	hsa-let-7a-5p	ENSG00000092929	UNC13D	UTR3
chr1	231364219	231364232	-1	MIMAT0000062	hsa-let-7a-5p	ENSG00000135766	EGLN1	UTR3
chr1	108931311	108931337	-1	MIMAT0000062	hsa-let-7a-5p	ENSG00000121940	CLCC1	UTR3
chr5	172768316	172768336	-1	MIMAT0000062	hsa-let-7a-5p	ENSG00000120129	DUSP1	UTR3
chr6	83169022	83169035	-1	MIMAT0000062	hsa-let-7a-5p	ENSG00000013375	PGM3	UTR3
chr3	125231124	125231145	-1	MIMAT0000062	hsa-let-7a-5p	ENSG00000163848	ZNF148	UTR3
chr17	18970400	18970419	-1	MIMAT0000062	hsa-let-7a-5p	ENSG00000188522	FAM83G	UTR3
chr5	115523495	115523516	-1	MIMAT0000062	hsa-let-7a-5p	ENSG00000145780	FEM1C	UTR3
chrX	20125376	20125394	-1	MIMAT0000062	hsa-let-7a-5p	ENSG00000173674	EIF1AX	UTR3
chr1	84646982	84646991	-1	MIMAT0000062	hsa-let-7a-5p	ENSG00000117155	SSX2IP	UTR3
chr2	96185306	96185329	-1	MIMAT0000062	hsa-let-7a-5p	ENSG00000084090	STARD7	UTR3
chr2	96186445	96186467	-1	MIMAT0000062	hsa-let-7a-5p	ENSG00000084090	STARD7	UTR3
chr14	70723907	70723919	-1	MIMAT0000062	hsa-let-7a-5p	ENSG00000006432	MAP3K9	UTR3
chr1	90916067	90916084	-1	MIMAT0000062	hsa-let-7a-5p	ENSG00000122482	ZNF644	UTR3
chr9	110874931	110874951	-1	MIMAT0000062	hsa-let-7a-5p	ENSG00000198121	LPAR1	UTR3
chr7	158732718	158732742	-1	MIMAT0000062	hsa-let-7a-5p	ENSG00000117868	ESYT2	UTR3
chr2	96185177	96185197	-1	MIMAT0000062	hsa-let-7a-5p	ENSG00000084090	STARD7	UTR3
chr5	154475055	154475073	-1	MIMAT0000062	hsa-let-7a-5p	ENSG00000113196	HAND1	UTR3
chr5	157786390	157786409	-1	MIMAT0000062	hsa-let-7a-5p	ENSG00000113282	CLINT1	UTR3
chr17	40554563	40554580	-1	MIMAT0000062	hsa-let-7a-5p	ENSG00000126353	CCR7	UTR3
chr8	43103639	43103657	1	MIMAT0000063	hsa-let-7b-5p	ENSG00000185900	POMK	CDS
chr2	219504123	219504148	1	MIMAT0000063	hsa-let-7b-5p	ENSG00000144591	GMPPA	CDS
chr8	22566369	22566390	1	MIMAT0000063	hsa-let-7b-5p	ENSG00000120896	SORBS3	CDS
chr19	48965587	48965609	1	MIMAT0000063	hsa-let-7b-5p	ENSG00000087086	FTL	CDS
chr16	75648423	75648438	1	MIMAT0000063	hsa-let-7b-5p	ENSG00000166848	TERF2IP	CDS
chr2	26793202	26793222	1	MIMAT0000063	hsa-let-7b-5p	ENSG00000115163	CENPA	CDS
chr5	31535865	31535885	1	MIMAT0000063	hsa-let-7b-5p	ENSG00000082213	C5orf22	CDS
chr8	60865651	60865671	1	MIMAT0000063	hsa-let-7b-5p	ENSG00000171316	CHD7	CDS
chr22	37863282	37863309	1	MIMAT0000063	hsa-let-7b-5p	ENSG00000100129	EIF3L	CDS
chr12	49758455	49758474	1	MIMAT0000063	hsa-let-7b-5p	ENSG00000139644	TMBIM6	CDS
chr1	108692745	108692766	1	MIMAT0000063	hsa-let-7b-5p	ENSG00000134186	PRPF38B	CDS
chr1	2304319	2304336	1	MIMAT0000063	hsa-let-7b-5p	ENSG00000157933	SKI	CDS
chr18	22182971	22182992	1	MIMAT0000063	hsa-let-7b-5p	ENSG00000141448	GATA6	CDS
chr2	112502931	112502952	1	MIMAT0000063	hsa-let-7b-5p	ENSG00000114999	TTL	CDS
chr8	37697418	37697438	1	MIMAT0000063	hsa-let-7b-5p	ENSG00000183779	ZNF703	CDS
chr12	67306382	67306400	1	MIMAT0000063	hsa-let-7b-5p	ENSG00000111530	CAND1	CDS
chr17	50358509	50358532	1	MIMAT0000063	hsa-let-7b-5p	ENSG00000015532	XYLT2	CDS
chr1	38998279	38998286	1	MIMAT0000063	hsa-let-7b-5p	ENSG00000174574	AKIRIN1	CDS
chr19	44987205	44987229	1	MIMAT0000063	hsa-let-7b-5p	ENSG00000104853	CLPTM1	CDS
chr17	59681298	59681320	1	MIMAT0000063	hsa-let-7b-5p	ENSG00000141367	CLTC	CDS
chr9	19050445	19050463	1	MIMAT0000063	hsa-let-7b-5p	ENSG00000155876	RRAGA	CDS
chr9	98005044	98005058	1	MIMAT0000063	hsa-let-7b-5p	ENSG00000136938	ANP32B	CDS
chr19	36719102	36719121	1	MIMAT0000063	hsa-let-7b-5p	ENSG00000189042	ZNF567	CDS
chr1	109582533	109582548	1	MIMAT0000063	hsa-let-7b-5p	ENSG00000065135	GNAI3	CDS
chr12	55968140	55968164	1	MIMAT0000063	hsa-let-7b-5p	ENSG00000123374	CDK2	CDS
chr12	27781075	27781096	1	MIMAT0000063	hsa-let-7b-5p	ENSG00000087448	KLHL42	CDS
chr9	135503923	135503948	1	MIMAT0000063	hsa-let-7b-5p	ENSG00000122140	MRPS2	CDS
chr19	16661314	16661329	1	MIMAT0000063	hsa-let-7b-5p	ENSG00000072954	TMEM38A	CDS
chr5	140529436	140529458	1	MIMAT0000063	hsa-let-7b-5p	ENSG00000131503	ANKHD1	CDS
chr2	8682273	8682298	1	MIMAT0000063	hsa-let-7b-5p	ENSG00000115738	ID2	CDS
chr13	87676973	87676995	1	MIMAT0000063	hsa-let-7b-5p	ENSG00000165300	SLITRK5	CDS
chr1	201882798	201882819	1	MIMAT0000063	hsa-let-7b-5p	ENSG00000198700	IPO9	UTR3
chr8	26410503	26410519	1	MIMAT0000063	hsa-let-7b-5p	ENSG00000104765	BNIP3L	UTR3
chr1	56709790	56709809	1	MIMAT0000063	hsa-let-7b-5p	ENSG00000162409	PRKAA2	UTR3
chr15	51813751	51813771	1	MIMAT0000063	hsa-let-7b-5p	ENSG00000128872	TMOD2	UTR3
chr12	57529719	57529739	1	MIMAT0000063	hsa-let-7b-5p	ENSG00000166987	MBD6	UTR3
chr5	181235409	181235428	1	MIMAT0000063	hsa-let-7b-5p	ENSG00000146063	TRIM41	UTR3
chr11	11956602	11956621	1	MIMAT0000063	hsa-let-7b-5p	ENSG00000170242	USP47	UTR3
chr20	41175615	41175636	1	MIMAT0000063	hsa-let-7b-5p	ENSG00000124181	PLCG1	UTR3
chr1	100150099	100150123	1	MIMAT0000063	hsa-let-7b-5p	ENSG00000122435	TRMT13	UTR3
chrX	119243690	119243703	1	MIMAT0000063	hsa-let-7b-5p	ENSG00000101856	PGRMC1	UTR3
chr6	26598679	26598700	1	MIMAT0000063	hsa-let-7b-5p	ENSG00000146109	ABT1	UTR3
chr17	70177021	70177029	1	MIMAT0000063	hsa-let-7b-5p	ENSG00000123700	KCNJ2	UTR3
chr8	22421875	22421894	1	MIMAT0000063	hsa-let-7b-5p	ENSG00000104635	SLC39A14	UTR3
chrX	151407631	151407656	1	MIMAT0000063	hsa-let-7b-5p	ENSG00000160131	VMA21	UTR3
chr1	93138152	93138167	1	MIMAT0000063	hsa-let-7b-5p	ENSG00000143033	MTF2	UTR3
chr1	209851949	209851969	1	MIMAT0000063	hsa-let-7b-5p	ENSG00000117597	UTP25	UTR3
chr16	22285049	22285067	1	MIMAT0000063	hsa-let-7b-5p	ENSG00000103319	EEF2K	UTR3
chr8	85213877	85213896	1	MIMAT0000063	hsa-let-7b-5p	ENSG00000133740	E2F5	UTR3
chr19	57293186	57293200	1	MIMAT0000063	hsa-let-7b-5p	ENSG00000197714	ZNF460	UTR3
chr19	38292286	38292297	1	MIMAT0000063	hsa-let-7b-5p	ENSG00000167642	SPINT2	UTR3
chr2	216205760	216205789	1	MIMAT0000063	hsa-let-7b-5p	ENSG00000079246	XRCC5	UTR3
chr20	58677479	58677496	1	MIMAT0000063	hsa-let-7b-5p	ENSG00000124222	STX16	UTR3
chr3	57560846	57560867	1	MIMAT0000063	hsa-let-7b-5p	ENSG00000174840	PDE12	UTR3
chr9	124351835	124351861	1	MIMAT0000063	hsa-let-7b-5p	ENSG00000119408	NEK6	UTR3
chr12	56470000	56470013	1	MIMAT0000063	hsa-let-7b-5p	ENSG00000176422	SPRYD4	UTR3
chr12	27028566	27028586	1	MIMAT0000063	hsa-let-7b-5p	ENSG00000152944	MED21	UTR3
chr17	49054998	49055019	1	MIMAT0000063	hsa-let-7b-5p	ENSG00000159217	IGF2BP1	UTR3
chr17	75021200	75021231	1	MIMAT0000063	hsa-let-7b-5p	ENSG00000167862	MRPL58	UTR3
chr3	40518344	40518364	1	MIMAT0000063	hsa-let-7b-5p	ENSG00000177842	ZNF620	UTR3
chr11	45882369	45882389	1	MIMAT0000063	hsa-let-7b-5p	ENSG00000121671	CRY2	UTR3
chr1	228181417	228181439	1	MIMAT0000063	hsa-let-7b-5p	ENSG00000181873	IBA57	UTR3
chr3	14142507	14142529	1	MIMAT0000063	hsa-let-7b-5p	ENSG00000170876	TMEM43	UTR3
chr1	28281238	28281256	1	MIMAT0000063	hsa-let-7b-5p	ENSG00000130766	SESN2	UTR3
chr18	59903218	59903235	1	MIMAT0000063	hsa-let-7b-5p	ENSG00000141682	PMAIP1	UTR3
chr12	53293506	53293528	1	MIMAT0000063	hsa-let-7b-5p	ENSG00000135476	ESPL1	UTR3
chr17	72124587	72124610	1	MIMAT0000063	hsa-let-7b-5p	ENSG00000125398	SOX9	UTR3
chr5	41918116	41918137	1	MIMAT0000063	hsa-let-7b-5p	ENSG00000205765	C5orf51	UTR3
chr18	22201786	22201804	1	MIMAT0000063	hsa-let-7b-5p	ENSG00000141448	GATA6	UTR3
chr1	179354028	179354045	1	MIMAT0000063	hsa-let-7b-5p	ENSG00000057252	SOAT1	UTR3
chr3	141447417	141447441	1	MIMAT0000063	hsa-let-7b-5p	ENSG00000177311	ZBTB38	UTR3
chr1	26427347	26427370	1	MIMAT0000063	hsa-let-7b-5p	ENSG00000131914	LIN28A	UTR3
chr17	49409361	49409371	-1	MIMAT0000063	hsa-let-7b-5p	ENSG00000167085	PHB	CDS
[truncated: 3,397 more rows]

## Sheet: Figure 6
Gene ID	miRNA name	Cell Line	logFC	condition	Model
[truncated: 13,964 more rows]

## Sheet: Supplementary Figure 3
Gene ID	miRNA name	Cell Line	logFC	condition	Region
[truncated: 8,186 more rows]

[truncated: 1 more sheets: Supplementary Figure 5]
